# Supplementary material for: Genome-wide view of natural antisense transcripts in Arabidopsis thaliana
Source: DNA Res. 2015 Apr 28;22(3):233–43. doi: 10.1093/dnares/dsv008 (PMC4463847; doi:10.1093/dnares/dsv008)
Supplement: Supplementary Data [file supp_dsv008_dsv008supp_table1.xls]

## Sheet: GEO Datasets
#used datasets
smRNA-seq datasets
	GSE5228	GSM118372	Small RNAs from whole flowers
		GSM118373	Small RNAs from rosette leaves
		GSM118374	Small RNAs from whole seedlings
	GSE13419	GSM338557	Endogenous small RNAs from Arabidopsis thaliana col-0, wild type, seedlings
	GSE16959	GSM424742	smRNA_wt_1 Whole aerial parts (leaf tissue)
		GSM424744	smRNA_wt_2 Whole aerial parts (leaf tissue)
	GSE29802	GSM738727	ecotype: Col-0 genotype: wild-type tissue: rosette leaves
		GSM738731	ecotype: Col-0 genotype: wild-type tissue: flowers and flower buds
	GSE31211	GSM773788	Floral A (SL30_124) [SL30_4]
		GSM773789	Floral A [SL31]
		GSM773790	Floral B [SL99]
		GSM773793	Leaf B [SL161]
		GSM773794	Leaf A [SL381_A]
		GSM773795	Leaf A [SL382_H]
		GSM773796	Seedling A [SL96]
		GSM773797	Seedling A [SL68]
		GSM773798	Seedling A [SL69]
	GSE40044	GSM984196	developmental stage: 6 week-old Adult leaves ecotype: Col0
	GSE26356	GSM647184	Arabidopsis_control
		GSM647185	Arabidopsis_drought
		GSM647186	Arabidopsis_cold
		GSM647187	Arabidopsis_salt strain: Col gl1 RD29:LUC tissue: Shoots
	GSE33642	GSM832032	Arabidopsis_salt_pdep ecotype: Columbia tissue: Shoots
		GSM832033	Arabidopsis_salt_pind
		GSM832046	Arabidopsis_cold_stress
	GSE6682	GSM154336	Col-0, inflorescence tissue (stage 1-12 flowers)
		GSM154361	dcl1-7, inflorescence tissue (stage 1-12 flowers)
		GSM154362	dcl2-1, inflorescence tissue (stage 1-12 flowers)
		GSM154363	dcl3-1, inflorescence tissue (stage 1-12 flowers)
		GSM154364	dcl4-2, inflorescence tissue (stage 1-12 flowers)
		GSM154365	rdr1-1, inflorescence tissue (stage 1-12 flowers)
		GSM154367	rdr2-1, inflorescence tissue (stage 1-12 flowers)
		GSM154368	rdr6-15, inflorescence tissue (stage 1-12 flowers)
		GSM154370	Col-0, leaf tissue
		GSM154375	Col-0, whole seedlings
	GSE11094	GSM280228	Wild type inflorescence SBS
		GSM280229	rdr2 inflorescence rep1 SBS
		GSM280230	rdr2 inflorescence rep2 SBS
		GSM280231	dcl2,3,4 inflorescence rep1 SBS
		GSM280232	dcl2,3,4 inflorescence rep2 SBS
RNA-seq datasets
	GSE41302	GSM1014134	Col roots 3 weeks Columbia-0
		GSM1014135	Col roots 3 weeks Columbia-0
	GSE30795	GSM764077	Col_0_seedling_validation_rep1
		GSM764078	Col_0_root_validation_rep1
		GSM764079	Col_0_floral_bud_validation_rep1
	GSE36148	GSM881679	Col_mRNA_leaves
		GSM881683	Col_2_mRNA_leaves
		GSM913710	Col_floral_mRNA
	GSE34318	GSM847334	Col-Seedling-RNAseq-1
		GSM847335	Col-Seedling-RNAseq-2
		GSM847336	Col-Seedling-RNAseq-3
		GSM847337	Col-Flower-RNAseq-1
		GSM847338	Col-Flower-RNAseq-2
		GSM847339	Col-Flower-RNAseq-3
	GSE37160	GSM912634	Col-0 RNA-Seq replicate 1 etiolated 5d-old seedlings
		GSM912635	Col-0 RNA-Seq replicate 2 etiolated 5d-old seedlings
	GSE37644	GSM925644	Col mRNA tissue: leaf
	GSE44635	GSM1088166	Col RNA-seq 4wks_leaves
dsRNA-seq datasets
	GSE23439	GSM575243	Ath_col0_dsRNA_1Xribominus
		GSM575244	Ath_col0_dsRNA_2Xribominus
Methylation profiling
	GSE39901	GSM980986	WT replicate 2 BS-seq
		GSM980987	WT replicate 3 BS-seq
	GSE41302	GSM1093622	root-wt
		GSM1093629	seedling-wt
		GSM1014124	wt_roots
		GSM1014125	wt_shoots

## Sheet: NAT pairs
#NAT pairs of A.thaliana
#	Gene1	Strand of gene1	Gene2	Strand of gene2	NAT type	Overlap start at gene1	Overlap end at gene1	Overlap start at gene2	Overlap end at gene2	Length of overlap	NAT subtype
ath	AT1G01010	+	AT1G01020	-	cis	-1	-1	-1	-1	-28	Nearby tail-end-tail	-
ath	AT1G01040	+	AT1G01050	-	cis	8025	8082	1927	1984	58	Convergent	-
ath	AT1G01160	+	AT1G01170	-	cis	1593	1758	642	807	166	Convergent	-
ath	AT1G01310	+	AT1G01320	-	cis	914	977	9448	9511	64	Convergent	-
ath	AT1G01448	+	AT1G01450	-	cis	687	2099	1	1413	1413	Containing	-
ath	AT1G01630	+	AT1G01640	-	cis	-1	-1	-1	-1	-76	Nearby tail-end-tail	-
ath	AT1G01720	+	AT1G01725	-	cis	1463	1490	957	984	28	Convergent	-
ath	AT1G01730	+	AT1G01740	-	cis	-1	-1	-1	-1	-49	Nearby tail-end-tail	-
ath	AT1G01750	+	AT1G01760	-	cis	901	945	2139	2183	45	Convergent	-
ath	AT1G01840	+	AT1G01860	-	cis	597	822	1930	2155	226	Convergent	-
ath	AT1G01870	+	AT1G01860	-	cis	-1	-1	-1	-1	-96	Nearby head-end-head	-
ath	AT1G01870	+	AT1G01880	-	cis	-1	-1	-1	-1	-23	Nearby tail-end-tail	-
ath	AT1G01900	+	AT1G01910	-	cis	2786	2815	2773	2802	30	Convergent	-
ath	AT1G01950	+	AT1G01960	-	cis	5210	5241	6964	6995	32	Convergent	-
ath	AT1G01970	+	AT1G01980	-	cis	-1	-1	-1	-1	-94	Nearby tail-end-tail	-
ath	AT1G02000	+	XLOC_004267	-	cis	1	1781	94	1874	1781	Containing	-
ath	AT1G02170	+	AT1G02180	-	cis	1744	1776	1092	1124	33	Convergent	-
ath	AT1G02305	+	AT1G02310	-	cis	2446	2477	2533	2564	32	Convergent	-
ath	AT1G02420	+	AT1G02430	-	cis	1368	1476	905	1013	109	Convergent	-
ath	AT1G02480	+	AT1G02475	-	cis	-1	-1	-1	-1	-89	Nearby head-end-head	-
ath	AT1G02500	+	AT1G02510	-	cis	-1	-1	-1	-1	-60	Nearby tail-end-tail	-
ath	AT1G02600	+	AT1G02590	-	cis	1	72	51	122	72	Containing	-
ath	AT1G02860	+	AT1G02870	-	cis	2071	2119	1416	1464	49	Convergent	-
ath	AT1G02952	+	AT1G02950	-	cis	1	1014	86	1099	1014	Containing	-
ath	AT1G02980	+	AT1G02990	-	cis	-1	-1	-1	-1	-85	Nearby tail-end-tail	-
ath	AT1G03030	+	AT1G03040	-	cis	-1	-1	-1	-1	-41	Nearby tail-end-tail	-
ath	AT1G03050	+	AT1G03055	-	cis	2293	2316	1763	1786	24	Convergent	-
ath	AT1G03070	+	AT1G03080	-	cis	-1	-1	-1	-1	-53	Nearby tail-end-tail	-
ath	AT1G03090	+	AT1G03100	-	cis	4207	4506	2296	2595	300	Convergent	-
ath	AT1G03090	+	XLOC_004331	-	cis	51	551	1	501	501	Containing	-
ath	AT1G03103	+	AT1G03106	-	cis	-1	-1	-1	-1	-44	Nearby tail-end-tail	-
ath	AT1G03340	+	AT1G03330	-	cis	-1	-1	-1	-1	-98	Nearby head-end-head	-
ath	AT1G03360	+	XLOC_004342	-	cis	32	458	1	427	427	Containing	-
ath	AT1G03360	+	XLOC_004343	-	cis	1050	1674	1	625	625	Containing	-
ath	AT1G03365	+	XLOC_004344	-	cis	608	2622	1	2015	2015	Containing	-
ath	AT1G03365	+	XLOC_004345	-	cis	2836	3709	1	874	874	Containing	-
ath	AT1G03370	+	XLOC_004346	-	cis	804	2302	1	1499	1499	Containing	-
ath	AT1G03370	+	XLOC_004347	-	cis	3626	4726	1	1101	1101	Containing	-
ath	AT1G03380	+	AT1G03390	-	cis	-1	-1	-1	-1	-92	Nearby tail-end-tail	-
ath	AT1G03420	+	AT1G03410	-	cis	1	1020	1	1020	1020	Divergent	-
ath	AT1G03540	+	AT1G03550	-	cis	-1	-1	-1	-1	-11	Nearby tail-end-tail	-
ath	AT1G03545	+	AT1G03550	-	cis	1	1966	51	2016	1966	Containing	-
ath	AT1G03750	+	AT1G03760	-	cis	3143	3243	2216	2316	101	Convergent	-
ath	AT1G03770	+	AT1G03780	-	cis	-1	-1	-1	-1	-36	Nearby tail-end-tail	-
ath	AT1G03970	+	AT1G03980	-	cis	471	1148	2862	3539	678	Convergent	-
ath	AT1G03990	+	XLOC_004384	-	cis	459	2770	348	2659	2312	Convergent	-
ath	AT1G04030	+	AT1G04040	-	cis	1980	2510	973	1503	531	Convergent	-
ath	AT1G04130	+	AT1G04140	-	cis	2117	2142	5063	5088	26	Convergent	-
ath	AT1G04210	+	AT1G04220	-	cis	5295	5335	2788	2828	41	Convergent	-
ath	AT1G04230	+	AT1G04240	-	cis	-1	-1	-1	-1	-19	Nearby tail-end-tail	-
ath	AT1G04295	+	AT1G04290	-	cis	1	655	99	753	655	Containing	-
ath	AT1G04350	+	XLOC_004404	-	cis	207	1604	267	1664	1398	Convergent	-
ath	AT1G04540	+	XLOC_004415	-	cis	1	1806	142	1947	1806	Containing	-
ath	AT1G04670	+	AT1G04660	-	cis	-1	-1	-1	-1	-87	Nearby head-end-head	-
ath	AT1G04790	+	AT1G04800	-	cis	-1	-1	-1	-1	0	Nearby tail-end-tail	-
ath	AT1G04790	+	XLOC_004430	-	cis	1332	1800	1	469	469	Containing	-
ath	AT1G04900	+	AT1G04910	-	cis	4031	4055	3293	3317	25	Convergent	-
ath	AT1G04945	+	AT1G04950	-	cis	3912	3939	4390	4417	28	Convergent	-
ath	AT1G04970	+	AT1G04980	-	cis	-1	-1	-1	-1	-16	Nearby tail-end-tail	-
ath	AT1G05140	+	AT1G05150	-	cis	-1	-1	-1	-1	-10	Nearby tail-end-tail	-
ath	AT1G05200	+	AT1G05205	-	cis	4144	4193	1130	1179	50	Convergent	-
ath	AT1G05220	+	AT1G05230	-	cis	990	1667	5233	5910	678	Convergent	-
ath	AT1G05380	+	AT1G05385	-	cis	-1	-1	-1	-1	-56	Nearby tail-end-tail	-
ath	AT1G05400	+	AT1G05410	-	cis	1299	1349	2358	2408	51	Convergent	-
ath	AT1G05450	+	AT1G05460	-	cis	1238	1304	3814	3880	67	Convergent	-
ath	AT1G05510	+	AT1G05520	-	cis	-1	-1	-1	-1	-36	Nearby tail-end-tail	-
ath	AT1G05562	+	AT1G05560	-	cis	1	1273	1	1273	1273	Divergent	-
ath	AT1G05600	+	AT1G05610	-	cis	-1	-1	-1	-1	-4	Nearby tail-end-tail	-
ath	AT1G05630	+	AT1G05640	-	cis	-1	-1	-1	-1	-72	Nearby tail-end-tail	-
ath	AT1G05730	+	AT1G05720	-	cis	1	355	1	355	355	Divergent	-
ath	AT1G05750	+	AT1G05760	-	cis	2226	2978	1	753	753	Containing	-
ath	AT1G05835	+	AT1G05840	-	cis	511	591	3468	3548	81	Convergent	-
ath	AT1G06002	+	AT1G06000	-	cis	1	918	1	918	918	Divergent	-
ath	AT1G06060	+	AT1G06070	-	cis	1887	1919	2788	2820	33	Convergent	-
ath	AT1G06100	+	AT1G06110	-	cis	-1	-1	-1	-1	-57	Nearby tail-end-tail	-
ath	AT1G06120	+	AT1G06130	-	cis	-1	-1	-1	-1	-48	Nearby tail-end-tail	-
ath	AT1G06240	+	AT1G06250	-	cis	-1	-1	-1	-1	-50	Nearby tail-end-tail	-
ath	AT1G06260	+	AT1G06265	-	cis	1	1156	77	1232	1156	Containing	-
ath	AT1G06390	+	AT1G06400	-	cis	4057	4073	1926	1942	17	Convergent	-
ath	AT1G06450	+	AT1G06460	-	cis	1248	1380	2343	2475	133	Convergent	-
ath	AT1G06470	+	AT1G06475	-	cis	-1	-1	-1	-1	-66	Nearby tail-end-tail	-
ath	AT1G06470	+	XLOC_004530	-	cis	689	1524	1	836	836	Containing	-
ath	AT1G06500	+	AT1G06515	-	cis	1156	1252	1499	1595	97	Convergent	-
ath	AT1G06560	+	AT1G06570	-	cis	4271	4392	1540	1661	122	Convergent	-
ath	AT1G06650	+	AT1G06660	-	cis	1473	1528	2881	2936	56	Convergent	-
ath	AT1G06750	+	AT1G06760	-	cis	3526	3527	1194	1195	2	Convergent	-
ath	AT1G06790	+	AT1G06800	-	cis	2186	2555	1901	2270	370	Convergent	-
ath	AT1G06830	+	AT1G06840	-	cis	-1	-1	-1	-1	-91	Nearby tail-end-tail	-
ath	AT1G06923	+	AT1G06925	-	cis	956	1312	552	908	357	Convergent	-
ath	AT1G06990	+	AT1G07000	-	cis	-1	-1	-1	-1	-41	Nearby tail-end-tail	-
ath	AT1G07010	+	AT1G07020	-	cis	2362	2418	740	796	57	Convergent	-
ath	AT1G07119	+	AT1G07120	-	cis	413	2193	42	1822	1781	Convergent	-
ath	AT1G07130	+	AT1G07128	-	cis	1	642	1	642	642	Divergent	-
ath	AT1G07210	+	AT1G07220	-	cis	1703	1760	2493	2550	58	Convergent	-
ath	AT1G07250	+	AT1G07260	-	cis	-1	-1	-1	-1	-27	Nearby tail-end-tail	-
ath	AT1G07470	+	AT1G07473	-	cis	3110	3132	902	924	23	Convergent	-
ath	AT1G07470	+	XLOC_004583	-	cis	11	394	1	384	384	Containing	-
ath	AT1G07476	+	AT1G07480	-	cis	273	747	2974	3448	475	Convergent	-
ath	AT1G07485	+	AT1G07490	-	cis	6	647	1	642	642	Containing	-
ath	AT1G07510	+	AT1G07520	-	cis	-1	-1	-1	-1	-19	Nearby tail-end-tail	-
ath	AT1G07560	+	AT1G07570	-	cis	-1	-1	-1	-1	-73	Nearby tail-end-tail	-
ath	AT1G07610	+	AT1G07615	-	cis	-1	-1	-1	-1	-74	Nearby tail-end-tail	-
ath	AT1G07705	+	AT1G07702	-	cis	637	717	1	81	81	Containing	-
ath	AT1G07728	+	AT1G07725	-	cis	1	1822	1	1822	1822	Divergent	-
ath	AT1G07728	+	AT1G07740	-	cis	-1	-1	-1	-1	-96	Nearby tail-end-tail	-
ath	AT1G07850	+	AT1G07870	-	cis	-1	-1	-1	-1	-53	Nearby tail-end-tail	-
ath	AT1G08120	+	AT1G08125	-	cis	1000	1047	2674	2721	48	Convergent	-
ath	AT1G08260	+	AT1G08270	-	cis	15326	15949	616	1239	624	Convergent	-
ath	AT1G08300	+	XLOC_004643	-	cis	1261	3726	1	2466	2466	Containing	-
ath	AT1G08310	+	AT1G08315	-	cis	1689	1806	1094	1211	118	Convergent	-
ath	AT1G08340	+	AT1G08350	-	cis	1743	1804	2982	3043	62	Convergent	-
ath	AT1G08360	+	XLOC_004646	-	cis	393	1883	1	1491	1491	Containing	-
ath	AT1G08390	+	AT1G08400	-	cis	-1	-1	-1	-1	-44	Nearby tail-end-tail	-
ath	AT1G08480	+	AT1G08490	-	cis	-1	-1	-1	-1	-37	Nearby tail-end-tail	-
ath	AT1G08590	+	AT1G08592	-	cis	98	2899	1	2802	2802	Containing	-
ath	AT1G08590	+	XLOC_004655	-	cis	1	3379	1	3379	3379	Divergent	-
ath	AT1G08600	+	AT1G08610	-	cis	-1	-1	-1	-1	-43	Nearby tail-end-tail	-
ath	AT1G08620	+	AT1G08630	-	cis	-1	-1	-1	-1	-2	Nearby tail-end-tail	-
ath	AT1G08680	+	AT1G08695	-	cis	-1	-1	-1	-1	-88	Nearby tail-end-tail	-
ath	AT1G08770	+	AT1G08780	-	cis	-1	-1	-1	-1	-30	Nearby tail-end-tail	-
ath	AT1G08830	+	AT1G08840	-	cis	2045	2255	9155	9365	211	Convergent	-
ath	AT1G09000	+	AT1G09010	-	cis	4130	4146	4203	4219	17	Convergent	-
ath	AT1G09090	+	AT1G09100	-	cis	3790	3848	2741	2799	59	Convergent	-
ath	AT1G09110	+	AT1G09100	-	cis	-1	-1	-1	-1	-90	Nearby head-end-head	-
ath	AT1G09110	+	AT1G09130	-	cis	-1	-1	-1	-1	-81	Nearby tail-end-tail	-
ath	AT1G09270	+	AT1G09280	-	cis	3732	3854	3094	3216	123	Convergent	-
ath	AT1G09300	+	AT1G09290	-	cis	1	268	1	268	268	Divergent	-
ath	AT1G09310	+	AT1G09320	-	cis	-1	-1	-1	-1	-60	Nearby tail-end-tail	-
ath	AT1G09390	+	AT1G09400	-	cis	2310	2380	1455	1525	71	Convergent	-
ath	AT1G09421	+	AT1G09420	-	cis	1	696	2548	3243	696	Containing	-
ath	AT1G09460	+	AT1G09470	-	cis	1331	1460	2084	2213	130	Convergent	-
ath	AT1G09480	+	XLOC_004699	-	cis	1827	2687	123	983	861	Convergent	-
ath	AT1G09510	+	AT1G09520	-	cis	-1	-1	-1	-1	-35	Nearby tail-end-tail	-
ath	AT1G09610	+	AT1G09620	-	cis	1085	1180	3827	3922	96	Convergent	-
ath	AT1G09710	+	AT1G09720	-	cis	-1	-1	-1	-1	-67	Nearby tail-end-tail	-
ath	AT1G09750	+	AT1G09760	-	cis	1625	1648	2545	2568	24	Convergent	-
ath	AT1G09770	+	AT1G09780	-	cis	-1	-1	-1	-1	-9	Nearby tail-end-tail	-
ath	AT1G09795	+	AT1G09800	-	cis	3350	3377	3512	3539	28	Convergent	-
ath	AT1G09815	+	AT1G09820	-	cis	-1	-1	-1	-1	-45	Nearby tail-end-tail	-
ath	AT1G09815	+	XLOC_004721	-	cis	1	280	1	280	280	Divergent	-
ath	AT1G09850	+	AT1G09860	-	cis	2218	2352	1160	1294	135	Convergent	-
ath	AT1G09850	+	XLOC_004724	-	cis	1	470	1	470	470	Divergent	-
ath	AT1G09850	+	XLOC_004725	-	cis	910	1141	1	232	232	Containing	-
ath	AT1G09850	+	XLOC_004726	-	cis	1249	1895	1	647	647	Containing	-
ath	AT1G10030	+	AT1G10040	-	cis	-1	-1	-1	-1	-53	Nearby tail-end-tail	-
ath	AT1G10070	+	AT1G10090	-	cis	2225	2385	5728	5888	161	Convergent	-
ath	AT1G10110	+	AT1G10120	-	cis	1298	1351	2733	2786	54	Convergent	-
ath	AT1G10150	+	AT1G10155	-	cis	-1	-1	-1	-1	-22	Nearby tail-end-tail	-
ath	AT1G10270	+	AT1G10280	-	cis	-1	-1	-1	-1	-4	Nearby tail-end-tail	-
ath	AT1G10419	+	AT1G10430	-	cis	-1	-1	-1	-1	-52	Nearby tail-end-tail	-
ath	AT1G10490	+	AT1G10500	-	cis	6773	7393	866	1486	621	Convergent	-
ath	AT1G10522	+	AT1G10530	-	cis	1877	1909	1185	1217	33	Convergent	-
ath	AT1G10538	+	AT1G10540	-	cis	-1	-1	-1	-1	-98	Nearby tail-end-tail	-
ath	AT1G10570	+	AT1G10580	-	cis	-1	-1	-1	-1	-3	Nearby tail-end-tail	-
ath	AT1G10588	+	AT1G10590	-	cis	-1	-1	-1	-1	-99	Nearby tail-end-tail	-
ath	AT1G10610	+	AT1G10620	-	cis	2816	2821	2970	2975	6	Convergent	-
ath	AT1G10670	+	AT1G10680	-	cis	-1	-1	-1	-1	-30	Nearby tail-end-tail	-
ath	AT1G10747	+	AT1G10750	-	cis	496	519	3645	3668	24	Convergent	-
ath	AT1G10810	+	AT1G10820	-	cis	-1	-1	-1	-1	-32	Nearby tail-end-tail	-
ath	AT1G10850	+	AT1G10865	-	cis	2767	2867	1547	1647	101	Convergent	-
ath	AT1G10960	+	AT1G10970	-	cis	-1	-1	-1	-1	-47	Nearby tail-end-tail	-
ath	AT1G11050	+	AT1G11055	-	cis	2032	2208	1	177	177	Containing	-
ath	AT1G11090	+	AT1G11100	-	cis	1065	1172	5524	5631	108	Convergent	-
ath	AT1G11120	+	XLOC_004810	-	cis	1	357	1	357	357	Divergent	-
ath	AT1G11130	+	AT1G11145	-	cis	-1	-1	-1	-1	-81	Nearby tail-end-tail	-
ath	AT1G11185	+	AT1G11190	-	cis	-1	-1	-1	-1	-30	Nearby tail-end-tail	-
ath	AT1G11200	+	AT1G11210	-	cis	-1	-1	-1	-1	-35	Nearby tail-end-tail	-
ath	AT1G11260	+	AT1G11270	-	cis	-1	-1	-1	-1	-91	Nearby tail-end-tail	-
ath	AT1G11265	+	AT1G11270	-	cis	1	4059	1698	5756	4059	Containing	-
ath	AT1G11300	+	AT1G11310	-	cis	-1	-1	-1	-1	-18	Nearby tail-end-tail	-
ath	AT1G11530	+	AT1G11540	-	cis	1006	1048	1672	1714	43	Convergent	-
ath	AT1G11608	+	AT1G11610	-	cis	-1	-1	-1	-1	-43	Nearby tail-end-tail	-
ath	AT1G11650	+	AT1G11640	-	cis	-1	-1	-1	-1	-73	Nearby head-end-head	-
ath	AT1G11750	+	AT1G11755	-	cis	2206	2402	1964	2160	197	Convergent	-
ath	AT1G11770	+	AT1G11780	-	cis	1161	1701	1817	2357	541	Convergent	-
ath	AT1G11790	+	AT1G11800	-	cis	-1	-1	-1	-1	-9	Nearby tail-end-tail	-
ath	AT1G11810	+	AT1G11820	-	cis	1265	1304	2533	2572	40	Convergent	-
ath	AT1G11890	+	AT1G11900	-	cis	2343	2347	1557	1561	5	Convergent	-
ath	AT1G12140	+	AT1G12150	-	cis	2162	3227	1054	2119	1066	Convergent	-
ath	AT1G12270	+	AT1G12280	-	cis	-1	-1	-1	-1	-99	Nearby tail-end-tail	-
ath	AT1G12360	+	AT1G12370	-	cis	5499	5529	2548	2578	31	Convergent	-
ath	AT1G12470	+	AT1G12480	-	cis	6237	6361	1909	2033	125	Convergent	-
ath	AT1G12560	+	AT1G12570	-	cis	-1	-1	-1	-1	-93	Nearby tail-end-tail	-
ath	AT1G12580	+	AT1G12590	-	cis	-1	-1	-1	-1	-57	Nearby tail-end-tail	-
ath	AT1G12775	+	AT1G12780	-	cis	2021	2024	2400	2403	4	Convergent	-
ath	AT1G12810	+	AT1G12820	-	cis	1505	1567	2472	2534	63	Convergent	-
ath	AT1G12890	+	AT1G12900	-	cis	-1	-1	-1	-1	-56	Nearby tail-end-tail	-
ath	AT1G12950	+	AT1G12960	-	cis	-1	-1	-1	-1	-68	Nearby tail-end-tail	-
ath	AT1G12990	+	AT1G13000	-	cis	-1	-1	-1	-1	-29	Nearby tail-end-tail	-
ath	AT1G13160	+	AT1G13170	-	cis	3950	3994	4011	4055	45	Convergent	-
ath	AT1G13190	+	AT1G13195	-	cis	2701	2733	1979	2011	33	Convergent	-
ath	AT1G13330	+	AT1G13340	-	cis	1514	2664	521	1671	1151	Convergent	-
ath	AT1G13448	+	AT1G13450	-	cis	489	687	2425	2623	199	Convergent	-
ath	AT1G13609	+	XLOC_004947	-	cis	1	499	321	819	499	Containing	-
ath	AT1G13690	+	AT1G13700	-	cis	1084	1122	1614	1652	39	Convergent	-
ath	AT1G13740	+	AT1G13750	-	cis	1721	1734	2829	2842	14	Convergent	-
ath	AT1G13850	+	AT1G13860	-	cis	-1	-1	-1	-1	-37	Nearby tail-end-tail	-
ath	AT1G13930	+	AT1G13940	-	cis	-1	-1	-1	-1	-36	Nearby tail-end-tail	-
ath	AT1G14000	+	AT1G14010	-	cis	2812	2926	1568	1682	115	Convergent	-
ath	AT1G14020	+	AT1G14030	-	cis	2587	2656	2143	2212	70	Convergent	-
ath	AT1G14080	+	AT1G14090	-	cis	-1	-1	-1	-1	-18	Nearby tail-end-tail	-
ath	AT1G14150	+	AT1G14160	-	cis	845	899	1098	1152	55	Convergent	-
ath	AT1G14190	+	AT1G14200	-	cis	-1	-1	-1	-1	-76	Nearby tail-end-tail	-
ath	AT1G14205	+	AT1G14210	-	cis	1246	1398	1035	1187	153	Convergent	-
ath	AT1G14260	+	AT1G14270	-	cis	2020	2052	2342	2374	33	Convergent	-
ath	AT1G14310	+	AT1G14315	-	cis	1725	1750	1141	1166	26	Convergent	-
ath	AT1G14350	+	AT1G14360	-	cis	3141	3216	1985	2060	76	Convergent	-
ath	AT1G14370	+	AT1G14380	-	cis	2435	2563	3459	3587	129	Convergent	-
ath	AT1G14755	+	AT1G14760	-	cis	-1	-1	-1	-1	-9	Nearby tail-end-tail	-
ath	AT1G14780	+	AT1G14790	-	cis	2972	3163	3881	4072	192	Convergent	-
ath	AT1G14800	+	AT1G14810	-	cis	2853	2987	2138	2272	135	Convergent	-
ath	AT1G15000	+	AT1G15002	-	cis	1345	1471	370	496	127	Convergent	-
ath	AT1G15000	+	XLOC_005035	-	cis	13	1471	507	1965	1459	Convergent	-
ath	AT1G15030	+	AT1G15040	-	cis	2359	2521	1341	1503	163	Convergent	-
ath	AT1G15080	+	AT1G15090	-	cis	-1	-1	-1	-1	-13	Nearby tail-end-tail	-
ath	AT1G15125	+	AT1G15130	-	cis	-1	-1	-1	-1	-89	Nearby tail-end-tail	-
ath	AT1G15170	+	AT1G15175	-	cis	2273	2333	1149	1209	61	Convergent	-
ath	AT1G15190	+	AT1G15200	-	cis	-1	-1	-1	-1	-97	Nearby tail-end-tail	-
ath	AT1G15215	+	AT1G15220	-	cis	1965	1987	1488	1510	23	Convergent	-
ath	AT1G15240	+	AT1G15250	-	cis	-1	-1	-1	-1	-59	Nearby tail-end-tail	-
ath	AT1G15260	+	AT1G15270	-	cis	-1	-1	-1	-1	-76	Nearby tail-end-tail	-
ath	AT1G15330	+	AT1G15340	-	cis	-1	-1	-1	-1	-74	Nearby tail-end-tail	-
ath	AT1G15390	+	AT1G15400	-	cis	1145	1169	1106	1130	25	Convergent	-
ath	AT1G15410	+	AT1G15415	-	cis	2419	2604	486	671	186	Convergent	-
ath	AT1G15430	+	AT1G15440	-	cis	-1	-1	-1	-1	-48	Nearby tail-end-tail	-
ath	AT1G15480	+	AT1G15490	-	cis	-1	-1	-1	-1	-20	Nearby tail-end-tail	-
ath	AT1G15690	+	AT1G15700	-	cis	3580	3744	1086	1250	165	Convergent	-
ath	AT1G15720	+	AT1G15730	-	cis	1377	1462	2502	2587	86	Convergent	-
ath	AT1G15740	+	AT1G15750	-	cis	3910	4012	6115	6217	103	Convergent	-
ath	AT1G15810	+	AT1G15820	-	cis	2045	2147	1296	1398	103	Convergent	-
ath	AT1G15950	+	AT1G15960	-	cis	2912	3427	2903	3418	516	Convergent	-
ath	AT1G15980	+	AT1G15990	-	cis	2007	2066	2410	2469	60	Convergent	-
ath	AT1G16000	+	AT1G16010	-	cis	-1	-1	-1	-1	-13	Nearby tail-end-tail	-
ath	AT1G16020	+	AT1G16022	-	cis	-1	-1	-1	-1	-37	Nearby tail-end-tail	-
ath	AT1G16025	+	AT1G16022	-	cis	1	455	1	455	455	Containing	-
ath	AT1G16190	+	AT1G16210	-	cis	-1	-1	-1	-1	-24	Nearby tail-end-tail	-
ath	AT1G16250	+	AT1G16260	-	cis	-1	-1	-1	-1	-58	Nearby tail-end-tail	-
ath	AT1G16370	+	AT1G16380	-	cis	-1	-1	-1	-1	-5	Nearby tail-end-tail	-
ath	AT1G16470	+	AT1G16480	-	cis	-1	-1	-1	-1	-55	Nearby tail-end-tail	-
ath	AT1G16489	+	AT1G16490	-	cis	440	1273	508	1341	834	Convergent	-
ath	AT1G16560	+	AT1G16570	-	cis	2194	2325	2893	3024	132	Convergent	-
ath	AT1G16720	+	AT1G16730	-	cis	3281	3391	835	945	111	Convergent	-
ath	AT1G16740	+	AT1G16750	-	cis	-1	-1	-1	-1	-16	Nearby tail-end-tail	-
ath	AT1G16770	+	AT1G16780	-	cis	1422	1500	4838	4916	79	Convergent	-
ath	AT1G16810	+	AT1G16820	-	cis	1248	1308	1570	1630	61	Convergent	-
ath	AT1G16830	+	AT1G16840	-	cis	-1	-1	-1	-1	-74	Nearby tail-end-tail	-
ath	AT1G16880	+	AT1G16890	-	cis	2586	2717	2177	2308	132	Convergent	-
ath	AT1G16960	+	AT1G16970	-	cis	880	958	4955	5033	79	Convergent	-
ath	AT1G17070	+	AT1G17080	-	cis	2680	2743	1275	1338	64	Convergent	-
ath	AT1G17100	+	AT1G17110	-	cis	985	986	5274	5275	2	Convergent	-
ath	AT1G17130	+	AT1G17140	-	cis	2426	2550	1854	1978	125	Convergent	-
ath	AT1G17200	+	AT1G17210	-	cis	-1	-1	-1	-1	-88	Nearby tail-end-tail	-
ath	AT1G17220	+	XLOC_005137	-	cis	-1	-1	-1	-1	-79	Nearby tail-end-tail	-
ath	AT1G17230	+	AT1G17232	-	cis	977	2329	1	1353	1353	Containing	-
ath	AT1G17230	+	XLOC_005137	-	cis	1	3752	604	4355	3752	Containing	-
ath	AT1G17235	+	XLOC_005137	-	cis	1	328	1	328	328	Divergent	-
ath	AT1G17255	+	AT1G17250	-	cis	1176	3446	1	2271	2271	Containing	-
ath	AT1G17360	+	AT1G17370	-	cis	-1	-1	-1	-1	-68	Nearby tail-end-tail	-
ath	AT1G17430	+	AT1G17440	-	cis	1718	1747	3772	3801	30	Convergent	-
ath	AT1G17470	+	AT1G17480	-	cis	-1	-1	-1	-1	-55	Nearby tail-end-tail	-
ath	AT1G17500	+	AT1G17510	-	cis	-1	-1	-1	-1	0	Nearby tail-end-tail	-
ath	AT1G17570	+	AT1G17560	-	cis	-1	-1	-1	-1	-64	Nearby head-end-head	-
ath	AT1G17660	+	AT1G17670	-	cis	-1	-1	-1	-1	-53	Nearby tail-end-tail	-
ath	AT1G17680	+	AT1G17670	-	cis	-1	-1	-1	-1	-58	Nearby head-end-head	-
ath	AT1G17745	+	AT1G17744	-	cis	1	1020	1	1020	1020	Divergent	-
ath	AT1G17745	+	XLOC_005167	-	cis	2532	4269	1	1738	1738	Containing	-
ath	AT1G17750	+	AT1G17760	-	cis	3452	3465	6498	6511	14	Convergent	-
ath	AT1G17780	+	AT1G17790	-	cis	-1	-1	-1	-1	-86	Nearby tail-end-tail	-
ath	AT1G17810	+	AT1G17820	-	cis	1513	1603	3719	3809	91	Convergent	-
ath	AT1G17840	+	AT1G17850	-	cis	3363	3958	2420	3015	596	Convergent	-
ath	AT1G17860	+	AT1G17870	-	cis	639	738	2185	2284	100	Convergent	-
ath	AT1G17970	+	AT1G17980	-	cis	-1	-1	-1	-1	-34	Nearby tail-end-tail	-
ath	AT1G17970	+	XLOC_005181	-	cis	24	704	1	681	681	Containing	-
ath	AT1G18030	+	AT1G18040	-	cis	2529	2646	2513	2630	118	Convergent	-
ath	AT1G18090	+	AT1G18100	-	cis	2717	3322	2367	2972	606	Convergent	-
ath	AT1G18130	+	AT1G18140	-	cis	-1	-1	-1	-1	-44	Nearby tail-end-tail	-
ath	AT1G18180	+	AT1G18190	-	cis	2022	2071	3558	3607	50	Convergent	-
ath	AT1G18350	+	AT1G18360	-	cis	1045	1088	2690	2733	44	Convergent	-
ath	AT1G18390	+	AT1G18382	-	cis	725	1058	1	334	334	Containing	-
ath	AT1G18420	+	AT1G18415	-	cis	1	2333	1	2333	2333	Divergent	-
ath	AT1G18460	+	AT1G18470	-	cis	-1	-1	-1	-1	-17	Nearby tail-end-tail	-
ath	AT1G18530	+	AT1G18540	-	cis	-1	-1	-1	-1	-64	Nearby tail-end-tail	-
ath	AT1G18630	+	AT1G18640	-	cis	1633	1735	2232	2334	103	Convergent	-
ath	AT1G18730	+	AT1G18735	-	cis	635	1155	1	521	521	Containing	-
ath	AT1G18740	+	AT1G18745	-	cis	-1	-1	-1	-1	-10	Nearby tail-end-tail	-
ath	AT1G18740	+	XLOC_005218	-	cis	82	1555	979	2452	1474	Convergent	-
ath	AT1G18870	+	AT1G18871	-	cis	-1	-1	-1	-1	-26	Nearby tail-end-tail	-
ath	AT1G18880	+	AT1G18890	-	cis	2017	2621	2595	3199	605	Convergent	-
ath	AT1G18900	+	AT1G18910	-	cis	3576	3631	5532	5587	56	Convergent	-
ath	AT1G19120	+	AT1G19130	-	cis	1211	1255	1245	1289	45	Convergent	-
ath	AT1G19190	+	AT1G19200	-	cis	-1	-1	-1	-1	-42	Nearby tail-end-tail	-
ath	AT1G19230	+	AT1G19240	-	cis	5055	5187	1046	1178	133	Convergent	-
ath	AT1G19350	+	AT1G19360	-	cis	-1	-1	-1	-1	-41	Nearby tail-end-tail	-
ath	AT1G19680	+	AT1G19690	-	cis	2259	2406	1708	1855	148	Convergent	-
ath	AT1G19710	+	AT1G19715	-	cis	1910	2084	2667	2841	175	Convergent	-
ath	AT1G19770	+	AT1G19780	-	cis	-1	-1	-1	-1	-47	Nearby tail-end-tail	-
ath	AT1G19850	+	AT1G19860	-	cis	-1	-1	-1	-1	-54	Nearby tail-end-tail	-
ath	AT1G19910	+	AT1G19920	-	cis	-1	-1	-1	-1	-18	Nearby tail-end-tail	-
ath	AT1G19930	+	AT1G19940	-	cis	-1	-1	-1	-1	-52	Nearby tail-end-tail	-
ath	AT1G19968	+	AT1G19970	-	cis	-1	-1	-1	-1	-26	Nearby tail-end-tail	-
ath	AT1G20050	+	AT1G20040	-	cis	-1	-1	-1	-1	-99	Nearby head-end-head	-
ath	AT1G20065	+	AT1G20070	-	cis	1490	1555	1049	1114	66	Convergent	-
ath	AT1G20140	+	AT1G20150	-	cis	-1	-1	-1	-1	-61	Nearby tail-end-tail	-
ath	AT1G20210	+	AT1G20200	-	cis	-1	-1	-1	-1	-95	Nearby head-end-head	-
ath	AT1G20300	+	AT1G20290	-	cis	1	70	1	70	70	Divergent	-
ath	AT1G20470	+	AT1G20480	-	cis	574	610	2246	2282	37	Convergent	-
ath	AT1G20515	+	AT1G20520	-	cis	758	1453	1	696	696	Containing	-
ath	AT1G20540	+	AT1G20550	-	cis	2631	2752	2800	2921	122	Convergent	-
ath	AT1G20640	+	AT1G20650	-	cis	-1	-1	-1	-1	-25	Nearby tail-end-tail	-
ath	AT1G20690	+	AT1G20691	-	cis	147	1940	77	1870	1794	Convergent	-
ath	AT1G20760	+	AT1G20770	-	cis	-1	-1	-1	-1	-21	Nearby tail-end-tail	-
ath	AT1G20830	+	AT1G20820	-	cis	-1	-1	-1	-1	-87	Nearby head-end-head	-
ath	AT1G20830	+	AT1G20840	-	cis	-1	-1	-1	-1	-34	Nearby tail-end-tail	-
ath	AT1G20925	+	AT1G20930	-	cis	-1	-1	-1	-1	-60	Nearby tail-end-tail	-
ath	AT1G21065	+	AT1G21070	-	cis	-1	-1	-1	-1	-79	Nearby tail-end-tail	-
ath	AT1G21170	+	AT1G21190	-	cis	-1	-1	-1	-1	-34	Nearby tail-end-tail	-
ath	AT1G21250	+	XLOC_005348	-	cis	14	2692	1	2679	2679	Containing	-
ath	AT1G21270	+	AT1G21280	-	cis	2560	2619	915	974	60	Convergent	-
ath	AT1G21270	+	XLOC_005350	-	cis	1	1109	1	1109	1109	Divergent	-
ath	AT1G21281	+	AT1G21280	-	cis	-1	-1	-1	-1	-88	Nearby head-end-head	-
ath	AT1G21340	+	AT1G21350	-	cis	-1	-1	-1	-1	-72	Nearby tail-end-tail	-
ath	AT1G21370	+	AT1G21380	-	cis	1856	1886	3048	3078	31	Convergent	-
ath	AT1G21430	+	AT1G21440	-	cis	1315	1342	1990	2017	28	Convergent	-
ath	AT1G21450	+	AT1G21460	-	cis	-1	-1	-1	-1	-48	Nearby tail-end-tail	-
ath	AT1G21610	+	AT1G21600	-	cis	-1	-1	-1	-1	-75	Nearby head-end-head	-
ath	AT1G21640	+	AT1G21650	-	cis	4251	4477	11340	11566	227	Convergent	-
ath	AT1G21695	+	AT1G21700	-	cis	-1	-1	-1	-1	-81	Nearby tail-end-tail	-
ath	AT1G21710	+	XLOC_005382	-	cis	1227	1721	3836	4330	495	Convergent	-
ath	AT1G21720	+	XLOC_005382	-	cis	1	1980	1690	3669	1980	Containing	-
ath	AT1G21722	+	XLOC_005382	-	cis	1	797	700	1496	797	Containing	-
ath	AT1G21760	+	AT1G21770	-	cis	2453	2623	473	643	171	Convergent	-
ath	AT1G21780	+	AT1G21770	-	cis	1	407	1	407	407	Divergent	-
ath	AT1G21840	+	AT1G21850	-	cis	-1	-1	-1	-1	-44	Nearby tail-end-tail	-
ath	AT1G21880	+	AT1G21890	-	cis	2104	2161	3022	3079	58	Convergent	-
ath	AT1G22050	+	AT1G22060	-	cis	1394	1485	8346	8437	92	Convergent	-
ath	AT1G22070	+	AT1G22080	-	cis	-1	-1	-1	-1	-77	Nearby tail-end-tail	-
ath	AT1G22170	+	AT1G22180	-	cis	2038	2038	2067	2067	1	Convergent	-
ath	AT1G22250	+	AT1G22260	-	cis	767	903	5484	5620	137	Convergent	-
ath	AT1G22410	+	XLOC_005421	-	cis	2434	2878	1	445	445	Containing	-
ath	AT1G22500	+	AT1G22510	-	cis	1343	1425	1933	2015	83	Convergent	-
ath	AT1G22540	+	AT1G22550	-	cis	-1	-1	-1	-1	-96	Nearby tail-end-tail	-
ath	AT1G22610	+	AT1G22620	-	cis	-1	-1	-1	-1	-87	Nearby tail-end-tail	-
ath	AT1G22690	+	AT1G22700	-	cis	865	875	1804	1814	11	Convergent	-
ath	AT1G22800	+	AT1G22810	-	cis	2297	2423	681	807	127	Convergent	-
ath	AT1G22800	+	XLOC_005440	-	cis	22	454	1	433	433	Containing	-
ath	AT1G22840	+	AT1G22850	-	cis	1196	1288	2302	2394	93	Convergent	-
ath	AT1G22940	+	AT1G22950	-	cis	2685	2730	2129	2174	46	Convergent	-
ath	AT1G23050	+	AT1G23052	-	cis	1	825	1	825	825	Containing	-
ath	AT1G23050	+	AT1G23052	-	cis	1	825	1	825	825	Containing	-
ath	AT1G23100	+	AT1G23110	-	cis	672	700	1857	1885	29	Convergent	-
ath	AT1G23550	+	AT1G23560	-	cis	1823	1999	1472	1648	177	Convergent	-
ath	AT1G23730	+	AT1G23740	-	cis	2559	2588	1606	1635	30	Convergent	-
ath	AT1G23790	+	AT1G23800	-	cis	-1	-1	-1	-1	-9	Nearby tail-end-tail	-
ath	AT1G23820	+	AT1G23830	-	cis	2696	2721	1104	1129	26	Convergent	-
ath	AT1G23820	+	XLOC_005492	-	cis	44	479	1	436	436	Containing	-
ath	AT1G23880	+	AT1G23890	-	cis	-1	-1	-1	-1	-20	Nearby tail-end-tail	-
ath	AT1G24030	+	AT1G24040	-	cis	544	2227	1344	3027	1684	Convergent	-
ath	AT1G24148	+	XLOC_005517	-	cis	63	384	1	322	322	Containing	-
ath	AT1G24148	+	XLOC_005518	-	cis	697	1208	1	512	512	Containing	-
ath	AT1G24159	+	AT1G24160	-	cis	-1	-1	-1	-1	-25	Nearby tail-end-tail	-
ath	AT1G24280	+	AT1G24290	-	cis	3061	3136	1698	1773	76	Convergent	-
ath	AT1G24280	+	XLOC_005532	-	cis	460	830	1	371	371	Containing	-
ath	AT1G24310	+	AT1G24320	-	cis	2255	2345	4567	4657	91	Convergent	-
ath	AT1G24340	+	AT1G24350	-	cis	3312	3778	1840	2306	467	Convergent	-
ath	AT1G24360	+	AT1G24350	-	cis	1	244	1	244	244	Divergent	-
ath	AT1G24360	+	XLOC_005535	-	cis	145	634	1	490	490	Containing	-
ath	AT1G24390	+	AT1G24388	-	cis	1	494	1	494	494	Divergent	-
ath	AT1G24420	+	AT1G24430	-	cis	-1	-1	-1	-1	-5	Nearby tail-end-tail	-
ath	AT1G24470	+	AT1G24480	-	cis	2305	2353	752	800	49	Convergent	-
ath	AT1G24470	+	XLOC_005540	-	cis	1	433	1	433	433	Divergent	-
ath	AT1G24470	+	XLOC_005541	-	cis	568	1410	1	843	843	Containing	-
ath	AT1G24490	+	AT1G24510	-	cis	3038	3038	2977	2977	1	Convergent	-
ath	AT1G24600	+	AT1G24610	-	cis	343	413	2026	2096	71	Convergent	-
ath	AT1G24735	+	AT1G24764	-	cis	1670	1782	3711	3823	113	Convergent	-
ath	AT1G24880	+	AT1G24822	-	cis	1	1982	1	1982	1982	Divergent	-
ath	AT1G25054	+	AT1G24996	-	cis	1038	1928	1	891	891	Containing	-
ath	AT1G25098	+	AT1G25097	-	cis	1	1640	339	1978	1640	Containing	-
ath	AT1G25211	+	AT1G25220	-	cis	1450	1622	2543	2715	173	Convergent	-
ath	AT1G25320	+	AT1G25330	-	cis	2411	2454	1791	1834	44	Convergent	-
ath	AT1G25420	+	XLOC_005571	-	cis	1	1331	1	1331	1331	Divergent	-
ath	AT1G25420	+	XLOC_005572	-	cis	1548	2170	1	623	623	Containing	-
ath	AT1G25520	+	AT1G25530	-	cis	2420	2440	2865	2885	21	Convergent	-
ath	AT1G26090	+	AT1G26100	-	cis	2163	2390	1313	1540	228	Convergent	-
ath	AT1G26210	+	AT1G26208	-	cis	1	1169	1032	2200	1169	Containing	-
ath	AT1G26220	+	AT1G26218	-	cis	1	722	413	1134	722	Containing	-
ath	AT1G26290	+	AT1G26300	-	cis	1	684	1088	1771	684	Containing	-
ath	AT1G26430	+	AT1G26440	-	cis	-1	-1	-1	-1	-83	Nearby tail-end-tail	-
ath	AT1G26470	+	AT1G26480	-	cis	-1	-1	-1	-1	-82	Nearby tail-end-tail	-
ath	AT1G26500	+	AT1G26510	-	cis	1472	1518	1148	1194	47	Convergent	-
ath	AT1G26530	+	AT1G26520	-	cis	1	541	1	541	541	Divergent	-
ath	AT1G26530	+	AT1G26540	-	cis	-1	-1	-1	-1	-98	Nearby tail-end-tail	-
ath	AT1G26630	+	AT1G26640	-	cis	-1	-1	-1	-1	-4	Nearby tail-end-tail	-
ath	AT1G26700	+	AT1G26710	-	cis	-1	-1	-1	-1	-87	Nearby tail-end-tail	-
ath	AT1G26750	+	AT1G26760	-	cis	1366	1488	1670	1792	123	Convergent	-
ath	AT1G27000	+	AT1G27008	-	cis	-1	-1	-1	-1	-67	Nearby tail-end-tail	-
ath	AT1G27060	+	AT1G27070	-	cis	1636	1651	2781	2796	16	Convergent	-
ath	AT1G27300	+	AT1G27310	-	cis	1160	1212	1529	1581	53	Convergent	-
ath	AT1G27340	+	AT1G27350	-	cis	-1	-1	-1	-1	-65	Nearby tail-end-tail	-
ath	AT1G27480	+	AT1G27490	-	cis	-1	-1	-1	-1	-87	Nearby tail-end-tail	-
ath	AT1G27595	+	AT1G27600	-	cis	6819	6896	2847	2924	78	Convergent	-
ath	AT1G27620	+	XLOC_005671	-	cis	1	481	1	481	481	Divergent	-
ath	AT1G27620	+	XLOC_005672	-	cis	1104	2111	1	1008	1008	Containing	-
ath	AT1G27630	+	XLOC_005673	-	cis	2603	3212	1	610	610	Containing	-
ath	AT1G27650	+	AT1G27640	-	cis	1	356	1	356	356	Divergent	-
ath	AT1G27650	+	XLOC_005675	-	cis	588	1807	25	1244	1220	Convergent	-
ath	AT1G27660	+	XLOC_005676	-	cis	3921	4435	8	522	515	Convergent	-
ath	AT1G27695	+	AT1G27700	-	cis	-1	-1	-1	-1	-46	Nearby tail-end-tail	-
ath	AT1G27710	+	AT1G27720	-	cis	878	879	4025	4026	2	Convergent	-
ath	AT1G27760	+	AT1G27770	-	cis	-1	-1	-1	-1	-21	Nearby tail-end-tail	-
ath	AT1G27880	+	AT1G27890	-	cis	-1	-1	-1	-1	-46	Nearby tail-end-tail	-
ath	AT1G27920	+	AT1G27921	-	cis	1177	2901	484	2208	1725	Convergent	-
ath	AT1G27920	+	XLOC_005691	-	cis	1	693	1	693	693	Divergent	-
ath	AT1G27950	+	AT1G27960	-	cis	-1	-1	-1	-1	-28	Nearby tail-end-tail	-
ath	AT1G27980	+	AT1G27990	-	cis	-1	-1	-1	-1	-29	Nearby tail-end-tail	-
ath	AT1G28100	+	AT1G28110	-	cis	2560	3313	2503	3256	754	Convergent	-
ath	AT1G28250	+	AT1G28260	-	cis	-1	-1	-1	-1	-20	Nearby tail-end-tail	-
ath	AT1G28281	+	AT1G28280	-	cis	-1	-1	-1	-1	-40	Nearby head-end-head	-
ath	AT1G28380	+	AT1G28390	-	cis	2594	2728	1982	2116	135	Convergent	-
ath	AT1G28520	+	AT1G28530	-	cis	-1	-1	-1	-1	-6	Nearby tail-end-tail	-
ath	AT1G28540	+	AT1G28550	-	cis	-1	-1	-1	-1	-9	Nearby tail-end-tail	-
ath	AT1G28680	+	AT1G28685	-	cis	1	1455	1	1455	1455	Divergent	-
ath	AT1G28680	+	AT1G28690	-	cis	-1	-1	-1	-1	-12	Nearby tail-end-tail	-
ath	AT1G28720	+	AT1G28710	-	cis	1	72	265	336	72	Containing	-
ath	AT1G28940	+	XLOC_005743	-	cis	1	72	1029	1100	72	Containing	-
ath	AT1G28950	+	XLOC_005743	-	cis	1	72	659	730	72	Containing	-
ath	AT1G28970	+	XLOC_005743	-	cis	-1	-1	-1	-1	-21	Nearby head-end-head	-
ath	AT1G29040	+	AT1G29050	-	cis	2162	2173	2968	2979	12	Convergent	-
ath	AT1G29041	+	AT1G29050	-	cis	780	791	2968	2979	12	Convergent	-
ath	AT1G29180	+	AT1G29190	-	cis	-1	-1	-1	-1	-82	Nearby tail-end-tail	-
ath	AT1G29200	+	AT1G29220	-	cis	2699	2801	2101	2203	103	Convergent	-
ath	AT1G29260	+	AT1G29250	-	cis	-1	-1	-1	-1	-87	Nearby head-end-head	-
ath	AT1G29320	+	AT1G29330	-	cis	2928	3023	2770	2865	96	Convergent	-
ath	AT1G29355	+	AT1G29357	-	cis	55	1492	180	1617	1438	Convergent	-
ath	AT1G29380	+	XLOC_005764	-	cis	1	1828	1	1828	1828	Divergent	-
ath	AT1G29418	+	AT1G29420	-	cis	275	425	650	800	151	Convergent	-
ath	AT1G29520	+	AT1G29530	-	cis	-1	-1	-1	-1	-1	Nearby tail-end-tail	-
ath	AT1G29670	+	AT1G29680	-	cis	2028	2109	1091	1172	82	Convergent	-
ath	AT1G29770	+	XLOC_005784	-	cis	8	1226	1119	2337	1219	Convergent	-
ath	AT1G29780	+	AT1G29785	-	cis	664	666	1519	1521	3	Convergent	-
ath	AT1G29780	+	XLOC_005784	-	cis	-1	-1	-1	-1	-30	Nearby head-end-head	-
ath	AT1G29800	+	AT1G29810	-	cis	2774	2841	2066	2133	68	Convergent	-
ath	AT1G29830	+	AT1G29840	-	cis	4573	4605	1897	1929	33	Convergent	-
ath	AT1G29900	+	AT1G29910	-	cis	-1	-1	-1	-1	-68	Nearby tail-end-tail	-
ath	AT1G29930	+	AT1G29940	-	cis	-1	-1	-1	-1	-72	Nearby tail-end-tail	-
ath	AT1G30010	+	AT1G30020	-	cis	2681	3154	1	474	474	Containing	-
ath	AT1G30010	+	XLOC_005795	-	cis	4	2410	1	2407	2407	Containing	-
ath	AT1G30110	+	AT1G30120	-	cis	-1	-1	-1	-1	-79	Nearby tail-end-tail	-
ath	AT1G30160	+	AT1G30170	-	cis	-1	-1	-1	-1	-77	Nearby tail-end-tail	-
ath	AT1G30200	+	AT1G30210	-	cis	-1	-1	-1	-1	-79	Nearby tail-end-tail	-
ath	AT1G30282	+	AT1G30280	-	cis	1	1337	1	1337	1337	Divergent	-
ath	AT1G30455	+	AT1G30460	-	cis	-1	-1	-1	-1	-37	Nearby tail-end-tail	-
ath	AT1G30473	+	AT1G30475	-	cis	1248	1705	1443	1900	458	Convergent	-
ath	AT1G30480	+	AT1G30475	-	cis	1	104	1	104	104	Divergent	-
ath	AT1G30620	+	AT1G30630	-	cis	-1	-1	-1	-1	-53	Nearby tail-end-tail	-
ath	AT1G30800	+	AT1G30810	-	cis	1	1177	4194	5370	1177	Containing	-
ath	AT1G31150	+	AT1G31160	-	cis	-1	-1	-1	-1	-70	Nearby tail-end-tail	-
ath	AT1G31175	+	AT1G31180	-	cis	-1	-1	-1	-1	-83	Nearby tail-end-tail	-
ath	AT1G31190	+	AT1G31200	-	cis	2152	2159	749	756	8	Convergent	-
ath	AT1G31220	+	AT1G31230	-	cis	1817	1882	4592	4657	66	Convergent	-
ath	AT1G31420	+	AT1G31430	-	cis	-1	-1	-1	-1	-20	Nearby tail-end-tail	-
ath	AT1G31480	+	AT1G31490	-	cis	5349	5822	1594	2067	474	Convergent	-
ath	AT1G31485	+	AT1G31490	-	cis	1	1332	220	1551	1332	Containing	-
ath	AT1G31780	+	AT1G31790	-	cis	3464	3522	1271	1329	59	Convergent	-
ath	AT1G31780	+	XLOC_005898	-	cis	30	514	1	485	485	Containing	-
ath	AT1G31800	+	AT1G31810	-	cis	3206	3313	6546	6653	108	Convergent	-
ath	AT1G31910	+	AT1G31920	-	cis	-1	-1	-1	-1	-29	Nearby tail-end-tail	-
ath	AT1G31935	+	AT1G31940	-	cis	-1	-1	-1	-1	-45	Nearby tail-end-tail	-
ath	AT1G31950	+	XLOC_005911	-	cis	1786	2388	38	640	603	Convergent	-
ath	AT1G32060	+	AT1G32070	-	cis	-1	-1	-1	-1	-42	Nearby tail-end-tail	-
ath	AT1G32120	+	AT1G32130	-	cis	-1	-1	-1	-1	-83	Nearby tail-end-tail	-
ath	AT1G32120	+	XLOC_005920	-	cis	1	3412	1	3412	3412	Divergent	-
ath	AT1G32220	+	AT1G32210	-	cis	-1	-1	-1	-1	-85	Nearby head-end-head	-
ath	AT1G32440	+	AT1G32450	-	cis	-1	-1	-1	-1	-37	Nearby tail-end-tail	-
ath	AT1G32460	+	AT1G32470	-	cis	1187	1209	1036	1058	23	Convergent	-
ath	AT1G32480	+	AT1G32490	-	cis	-1	-1	-1	-1	-63	Nearby tail-end-tail	-
ath	AT1G32510	+	AT1G32520	-	cis	-1	-1	-1	-1	-92	Nearby tail-end-tail	-
ath	AT1G32540	+	XLOC_005943	-	cis	44	2395	127	2478	2352	Convergent	-
ath	AT1G32583	+	XLOC_005945	-	cis	689	1077	1	389	389	Containing	-
ath	AT1G32583	+	XLOC_005947	-	cis	1984	2398	1	415	415	Containing	-
ath	AT1G32600	+	AT1G32610	-	cis	808	882	1459	1533	75	Convergent	-
ath	AT1G32630	+	AT1G32620	-	cis	-1	-1	-1	-1	-49	Nearby head-end-head	-
ath	AT1G32740	+	AT1G32750	-	cis	1371	1471	10419	10519	101	Convergent	-
ath	AT1G32870	+	AT1G32880	-	cis	2250	2269	789	808	20	Convergent	-
ath	AT1G32928	+	AT1G32930	-	cis	-1	-1	-1	-1	-40	Nearby tail-end-tail	-
ath	AT1G32960	+	AT1G32970	-	cis	-1	-1	-1	-1	-70	Nearby tail-end-tail	-
ath	AT1G33020	+	AT1G33030	-	cis	2031	2087	1445	1501	57	Convergent	-
ath	AT1G33040	+	AT1G33050	-	cis	1347	1374	3690	3717	28	Convergent	-
ath	AT1G33110	+	XLOC_005973	-	cis	53	429	1	377	377	Containing	-
ath	AT1G33110	+	XLOC_005974	-	cis	1585	2191	1	607	607	Containing	-
ath	AT1G33135	+	AT1G33130	-	cis	-1	-1	-1	-1	-28	Nearby head-end-head	-
ath	AT1G33265	+	AT1G33270	-	cis	1469	1481	2300	2312	13	Convergent	-
ath	AT1G33340	+	XLOC_005982	-	cis	888	1279	1	392	392	Containing	-
ath	AT1G33415	+	AT1G33420	-	cis	1895	4585	1	2691	2691	Containing	-
ath	AT1G33415	+	AT1G33430	-	cis	5246	7490	1	2245	2245	Containing	-
ath	AT1G33470	+	AT1G33475	-	cis	-1	-1	-1	-1	-67	Nearby tail-end-tail	-
ath	AT1G33680	+	AT1G33700	-	cis	4364	4754	5485	5875	391	Convergent	-
ath	AT1G33810	+	XLOC_006008	-	cis	37	283	1	247	247	Containing	-
ath	AT1G33990	+	AT1G34000	-	cis	2343	2464	936	1057	122	Convergent	-
ath	AT1G34070	+	AT1G34080	-	cis	-1	-1	-1	-1	-67	Nearby tail-end-tail	-
ath	AT1G34100	+	AT1G34110	-	cis	-1	-1	-1	-1	-3	Nearby tail-end-tail	-
ath	AT1G34210	+	AT1G34220	-	cis	4180	4236	3185	3241	57	Convergent	-
ath	AT1G34370	+	AT1G34380	-	cis	2210	2254	1660	1704	45	Convergent	-
ath	AT1G34630	+	AT1G34640	-	cis	2353	2442	903	992	90	Convergent	-
ath	AT1G34770	+	AT1G34780	-	cis	2086	2129	1770	1813	44	Convergent	-
ath	AT1G34844	+	AT1G34842	-	cis	1	1109	1	1109	1109	Divergent	-
ath	AT1G35540	+	AT1G35545	-	cis	1884	3067	1133	2316	1184	Convergent	-
ath	AT1G35550	+	AT1G35545	-	cis	1	327	1	327	327	Divergent	-
ath	AT1G35620	+	AT1G35625	-	cis	2099	2100	1779	1780	2	Convergent	-
ath	AT1G35710	+	XLOC_006123	-	cis	25	3040	1	3016	3016	Containing	-
ath	AT1G35890	+	AT1G35880	-	cis	-1	-1	-1	-1	-71	Nearby head-end-head	-
ath	AT1G36280	+	AT1G36290	-	cis	-1	-1	-1	-1	-4	Nearby tail-end-tail	-
ath	AT1G36310	+	XLOC_006160	-	cis	241	1716	2916	4391	1476	Convergent	-
ath	AT1G36320	+	XLOC_006160	-	cis	1	2258	1	2258	2258	Divergent	-
ath	AT1G36380	+	AT1G36390	-	cis	588	819	1941	2172	232	Convergent	-
ath	AT1G36610	+	AT1G36605	-	cis	-1	-1	-1	-1	-15	Nearby head-end-head	-
ath	AT1G36810	+	AT1G36800	-	cis	-1	-1	-1	-1	-73	Nearby head-end-head	-
ath	AT1G36840	+	AT1G36830	-	cis	-1	-1	-1	-1	-21	Nearby head-end-head	-
ath	AT1G36940	+	XLOC_006199	-	cis	175	1005	1	831	831	Containing	-
ath	AT1G36992	+	AT1G36990	-	cis	1	578	1	578	578	Divergent	-
ath	AT1G40112	+	AT1G40106	-	cis	-1	-1	-1	-1	-42	Nearby tail-end-tail	-
ath	AT1G40141	+	AT1G40143	-	cis	-1	-1	-1	-1	0	Nearby tail-end-tail	-
ath	AT1G42480	+	XLOC_006322	-	cis	2248	2657	52	461	410	Convergent	-
ath	AT1G42515	+	AT1G42510	-	cis	-1	-1	-1	-1	-68	Nearby head-end-head	-
ath	AT1G42540	+	XLOC_006327	-	cis	100	3650	50	3600	3551	Convergent	-
ath	AT1G43010	+	XLOC_006343	-	cis	405	860	226	681	456	Convergent	-
ath	AT1G43610	+	AT1G43620	-	cis	-1	-1	-1	-1	-66	Nearby tail-end-tail	-
ath	AT1G43700	+	AT1G43710	-	cis	-1	-1	-1	-1	-78	Nearby tail-end-tail	-
ath	AT1G43763	+	AT1G43760	-	cis	-1	-1	-1	-1	-62	Nearby head-end-head	-
ath	AT1G43781	+	AT1G43785	-	cis	894	5944	1	5051	5051	Containing	-
ath	AT1G43830	+	AT1G43820	-	cis	1	14	1	14	14	Divergent	-
ath	AT1G43850	+	AT1G43860	-	cis	-1	-1	-1	-1	-18	Nearby tail-end-tail	-
ath	AT1G43890	+	AT1G43895	-	cis	1836	1917	996	1077	82	Convergent	-
ath	AT1G43900	+	AT1G43910	-	cis	1855	1899	1731	1775	45	Convergent	-
ath	AT1G44120	+	AT1G44125	-	cis	1	6155	1	6155	6155	Divergent	-
ath	AT1G44120	+	AT1G44130	-	cis	-1	-1	-1	-1	-93	Nearby tail-end-tail	-
ath	AT1G44120	+	XLOC_006414	-	cis	1	6197	1	6197	6197	Divergent	-
ath	AT1G44160	+	AT1G44170	-	cis	1572	1622	3872	3922	51	Convergent	-
ath	AT1G44780	+	AT1G44790	-	cis	2447	2563	1395	1511	117	Convergent	-
ath	AT1G44910	+	AT1G44920	-	cis	7301	7362	1455	1516	62	Convergent	-
ath	AT1G44940	+	AT1G44941	-	cis	-1	-1	-1	-1	-68	Nearby tail-end-tail	-
ath	AT1G45035	+	AT1G45030	-	cis	-1	-1	-1	-1	-17	Nearby head-end-head	-
ath	AT1G45165	+	AT1G45163	-	cis	1	532	127	658	532	Containing	-
ath	AT1G45233	+	AT1G45229	-	cis	-1	-1	-1	-1	-77	Nearby tail-end-tail	-
ath	AT1G45234	+	AT1G45229	-	cis	1	72	2720	2791	72	Containing	-
ath	AT1G45234	+	XLOC_006454	-	cis	70	72	1629	1631	3	Convergent	-
ath	AT1G45236	+	AT1G45229	-	cis	1	72	1967	2038	72	Containing	-
ath	AT1G45236	+	XLOC_006454	-	cis	1	72	876	947	72	Containing	-
ath	AT1G45238	+	AT1G45229	-	cis	1	72	796	867	72	Containing	-
ath	AT1G45240	+	AT1G45229	-	cis	1	72	348	419	72	Containing	-
ath	AT1G45243	+	AT1G45231	-	cis	780	792	3346	3358	13	Convergent	-
ath	AT1G45474	+	AT1G45545	-	cis	1314	1505	2152	2343	192	Convergent	-
ath	AT1G47230	+	AT1G47240	-	cis	2230	2275	2550	2595	46	Convergent	-
ath	AT1G47250	+	AT1G47260	-	cis	-1	-1	-1	-1	-98	Nearby tail-end-tail	-
ath	AT1G47330	+	AT1G47340	-	cis	2798	2826	2659	2687	29	Convergent	-
ath	AT1G47410	+	AT1G47420	-	cis	1437	1592	1583	1738	156	Convergent	-
ath	AT1G47740	+	AT1G47750	-	cis	2746	2787	863	904	42	Convergent	-
ath	AT1G47740	+	XLOC_006497	-	cis	1366	1776	1	411	411	Containing	-
ath	AT1G48080	+	AT1G48090	-	cis	-1	-1	-1	-1	-96	Nearby tail-end-tail	-
ath	AT1G48100	+	AT1G48110	-	cis	3065	3078	3543	3556	14	Convergent	-
ath	AT1G48170	+	AT1G48160	-	cis	1	239	1	239	239	Divergent	-
ath	AT1G48195	+	AT1G48200	-	cis	430	450	1554	1574	21	Convergent	-
ath	AT1G48210	+	AT1G48200	-	cis	-1	-1	-1	-1	-93	Nearby head-end-head	-
ath	AT1G48300	+	AT1G48310	-	cis	1066	1209	5244	5387	144	Convergent	-
ath	AT1G48300	+	XLOC_006528	-	cis	1	835	1	835	835	Divergent	-
ath	AT1G48315	+	AT1G48320	-	cis	697	1599	1	903	903	Containing	-
ath	AT1G48370	+	AT1G48380	-	cis	-1	-1	-1	-1	-15	Nearby tail-end-tail	-
ath	AT1G48440	+	AT1G48450	-	cis	1517	1548	1917	1948	32	Convergent	-
ath	AT1G48540	+	AT1G48550	-	cis	-1	-1	-1	-1	-47	Nearby tail-end-tail	-
ath	AT1G48560	+	AT1G48570	-	cis	2420	2478	2384	2442	59	Convergent	-
ath	AT1G48598	+	AT1G48605	-	cis	-1	-1	-1	-1	-40	Nearby tail-end-tail	-
ath	AT1G48600	+	AT1G48605	-	cis	-1	-1	-1	-1	-40	Nearby tail-end-tail	-
ath	AT1G48698	+	AT1G48700	-	cis	307	486	1658	1837	180	Convergent	-
ath	AT1G48750	+	AT1G48760	-	cis	1	544	2896	3439	544	Containing	-
ath	AT1G48840	+	AT1G48850	-	cis	3385	3511	3060	3186	127	Convergent	-
ath	AT1G48880	+	AT1G48890	-	cis	1870	1893	1245	1268	24	Convergent	-
ath	AT1G48880	+	XLOC_006563	-	cis	1	1151	1	1151	1151	Divergent	-
ath	AT1G48880	+	XLOC_006564	-	cis	1301	1533	1	233	233	Containing	-
ath	AT1G48920	+	AT1G48930	-	cis	-1	-1	-1	-1	-19	Nearby tail-end-tail	-
ath	AT1G48960	+	AT1G48970	-	cis	1257	1276	4101	4120	20	Convergent	-
ath	AT1G49350	+	AT1G49360	-	cis	2261	2300	2179	2218	40	Convergent	-
ath	AT1G49530	+	AT1G49540	-	cis	1195	1261	3832	3898	67	Convergent	-
ath	AT1G49720	+	AT1G49730	-	cis	2415	2537	3054	3176	123	Convergent	-
ath	AT1G49820	+	AT1G49830	-	cis	-1	-1	-1	-1	-12	Nearby tail-end-tail	-
ath	AT1G49890	+	AT1G49900	-	cis	-1	-1	-1	-1	-84	Nearby tail-end-tail	-
ath	AT1G49960	+	AT1G49970	-	cis	2932	3248	2724	3040	317	Convergent	-
ath	AT1G49990	+	AT1G50000	-	cis	1432	1472	2151	2191	41	Convergent	-
ath	AT1G50010	+	AT1G50020	-	cis	2361	2415	1696	1750	55	Convergent	-
ath	AT1G50100	+	AT1G50110	-	cis	-1	-1	-1	-1	-37	Nearby tail-end-tail	-
ath	AT1G50240	+	AT1G50250	-	cis	-1	-1	-1	-1	-46	Nearby tail-end-tail	-
ath	AT1G50270	+	AT1G50280	-	cis	1673	2225	2146	2698	553	Convergent	-
ath	AT1G50440	+	AT1G50450	-	cis	2009	2131	2465	2587	123	Convergent	-
ath	AT1G50480	+	AT1G50490	-	cis	2855	2988	1541	1674	134	Convergent	-
ath	AT1G50520	+	AT1G50530	-	cis	1835	1842	511	518	8	Convergent	-
ath	AT1G50560	+	AT1G50570	-	cis	2029	2066	2018	2055	38	Convergent	-
ath	AT1G50660	+	AT1G50659	-	cis	1	994	1	994	994	Containing	-
ath	AT1G50660	+	XLOC_006655	-	cis	1578	3750	14	2186	2173	Convergent	-
ath	AT1G50700	+	AT1G50710	-	cis	2596	2669	3221	3294	74	Convergent	-
ath	AT1G50900	+	AT1G50910	-	cis	557	1008	2730	3181	452	Convergent	-
ath	AT1G50930	+	AT1G50940	-	cis	976	1008	2167	2199	33	Convergent	-
ath	AT1G51040	+	AT1G51050	-	cis	-1	-1	-1	-1	-40	Nearby tail-end-tail	-
ath	AT1G51070	+	AT1G51080	-	cis	1868	1886	991	1009	19	Convergent	-
ath	AT1G51390	+	AT1G51400	-	cis	1680	1751	489	560	72	Convergent	-
ath	AT1G51402	+	AT1G51400	-	cis	1	390	1	390	390	Divergent	-
ath	AT1G51540	+	AT1G51550	-	cis	1472	1974	1838	2340	503	Convergent	-
ath	AT1G51580	+	AT1G51590	-	cis	2562	2579	4158	4175	18	Convergent	-
ath	AT1G51600	+	AT1G51590	-	cis	1	98	1	98	98	Divergent	-
ath	AT1G51645	+	AT1G51640	-	cis	266	2235	123	2092	1970	Convergent	-
ath	AT1G51670	+	AT1G51680	-	cis	-1	-1	-1	-1	-2	Nearby tail-end-tail	-
ath	AT1G51720	+	AT1G51730	-	cis	5721	5761	2257	2297	41	Convergent	-
ath	AT1G51740	+	AT1G51730	-	cis	-1	-1	-1	-1	-54	Nearby head-end-head	-
ath	AT1G52010	+	AT1G52020	-	cis	2294	2337	5729	5772	44	Convergent	-
ath	AT1G52080	+	AT1G52085	-	cis	-1	-1	-1	-1	-89	Nearby tail-end-tail	-
ath	AT1G52087	+	AT1G52090	-	cis	2502	2573	274	345	72	Convergent	-
ath	AT1G52230	+	AT1G52240	-	cis	-1	-1	-1	-1	-97	Nearby tail-end-tail	-
ath	AT1G52320	+	AT1G52325	-	cis	3439	3643	422	626	205	Convergent	-
ath	AT1G52330	+	AT1G52340	-	cis	852	972	1735	1855	121	Convergent	-
ath	AT1G52420	+	AT1G52430	-	cis	-1	-1	-1	-1	-62	Nearby tail-end-tail	-
ath	AT1G52500	+	AT1G52510	-	cis	1524	3131	2160	3767	1608	Convergent	-
ath	AT1G52530	+	AT1G52540	-	cis	1471	1471	2147	2147	1	Convergent	-
ath	AT1G52580	+	AT1G52590	-	cis	1373	1416	1222	1265	44	Convergent	-
ath	AT1G52620	+	AT1G52630	-	cis	-1	-1	-1	-1	-47	Nearby tail-end-tail	-
ath	AT1G52690	+	AT1G52695	-	cis	1494	1790	1928	2224	297	Convergent	-
ath	AT1G52740	+	AT1G52750	-	cis	1198	1215	2780	2797	18	Convergent	-
ath	AT1G52780	+	AT1G52790	-	cis	-1	-1	-1	-1	-12	Nearby tail-end-tail	-
ath	AT1G52820	+	AT1G52825	-	cis	-1	-1	-1	-1	-61	Nearby tail-end-tail	-
ath	AT1G52910	+	AT1G52920	-	cis	1219	1267	1730	1778	49	Convergent	-
ath	AT1G53039	+	AT1G53040	-	cis	-1	-1	-1	-1	-89	Nearby tail-end-tail	-
ath	AT1G53090	+	AT1G53100	-	cis	3549	3551	2128	2130	3	Convergent	-
ath	AT1G53120	+	AT1G53130	-	cis	1967	2022	767	822	56	Convergent	-
ath	AT1G53233	+	AT1G53230	-	cis	1	1695	1	1695	1695	Divergent	-
ath	AT1G53250	+	AT1G53260	-	cis	-1	-1	-1	-1	-10	Nearby tail-end-tail	-
ath	AT1G53400	+	AT1G53410	-	cis	1088	1159	1	72	72	Containing	-
ath	AT1G53400	+	AT1G53420	-	cis	1875	1880	4864	4869	6	Convergent	-
ath	AT1G53440	+	AT1G53450	-	cis	5048	5604	2554	3110	557	Convergent	-
ath	AT1G53490	+	AT1G53480	-	cis	1	1446	1	1446	1446	Divergent	-
ath	AT1G53490	+	AT1G53500	-	cis	3678	3686	2806	2814	9	Convergent	-
ath	AT1G53708	+	AT1G53710	-	cis	769	803	3202	3236	35	Convergent	-
ath	AT1G53730	+	AT1G53750	-	cis	-1	-1	-1	-1	0	Nearby tail-end-tail	-
ath	AT1G53800	+	AT1G53801	-	cis	1513	2475	1	963	963	Containing	-
ath	AT1G53810	+	AT1G53815	-	cis	-1	-1	-1	-1	-96	Nearby tail-end-tail	-
ath	AT1G53910	+	XLOC_006847	-	cis	689	1859	3199	4369	1171	Convergent	-
ath	AT1G53920	+	XLOC_006847	-	cis	1	1926	532	2457	1926	Containing	-
ath	AT1G54130	+	AT1G54140	-	cis	-1	-1	-1	-1	-24	Nearby tail-end-tail	-
ath	AT1G54150	+	AT1G54160	-	cis	1905	2058	1964	2117	154	Convergent	-
ath	AT1G54310	+	AT1G54320	-	cis	1968	2008	2384	2424	41	Convergent	-
ath	AT1G54350	+	AT1G54355	-	cis	1923	3435	1	1513	1513	Containing	-
ath	AT1G54360	+	AT1G54370	-	cis	2596	2769	3810	3983	174	Convergent	-
ath	AT1G54490	+	AT1G54500	-	cis	-1	-1	-1	-1	-37	Nearby tail-end-tail	-
ath	AT1G54600	+	AT1G54590	-	cis	1	996	1	996	996	Divergent	-
ath	AT1G54680	+	AT1G54690	-	cis	1182	1440	714	972	259	Convergent	-
ath	AT1G54700	+	AT1G54710	-	cis	873	1609	3530	4266	737	Convergent	-
ath	AT1G54780	+	AT1G54790	-	cis	1546	1726	2871	3051	181	Convergent	-
ath	AT1G54830	+	AT1G54840	-	cis	1511	1589	1579	1657	79	Convergent	-
ath	AT1G55090	+	AT1G55080	-	cis	-1	-1	-1	-1	-97	Nearby head-end-head	-
ath	AT1G55090	+	AT1G55100	-	cis	3884	4178	575	869	295	Convergent	-
ath	AT1G55090	+	XLOC_006905	-	cis	859	2358	1	1500	1500	Containing	-
ath	AT1G55130	+	AT1G55140	-	cis	-1	-1	-1	-1	-11	Nearby tail-end-tail	-
ath	AT1G55190	+	AT1G55200	-	cis	733	803	2865	2935	71	Convergent	-
ath	AT1G55205	+	AT1G55207	-	cis	1411	1476	465	530	66	Convergent	-
ath	AT1G55221	+	AT1G55220	-	cis	1	423	1	423	423	Divergent	-
ath	AT1G55265	+	AT1G55270	-	cis	642	693	2132	2183	52	Convergent	-
ath	AT1G55325	+	AT1G55330	-	cis	-1	-1	-1	-1	-30	Nearby tail-end-tail	-
ath	AT1G55325	+	XLOC_006922	-	cis	7165	8234	1	1070	1070	Containing	-
ath	AT1G55325	+	XLOC_006923	-	cis	8403	10605	1	2203	2203	Containing	-
ath	AT1G55480	+	AT1G55490	-	cis	-1	-1	-1	-1	-15	Nearby tail-end-tail	-
ath	AT1G55510	+	AT1G55520	-	cis	-1	-1	-1	-1	-57	Nearby tail-end-tail	-
ath	AT1G55850	+	AT1G55860	-	cis	2768	2784	15912	15928	17	Convergent	-
ath	AT1G56000	+	AT1G56010	-	cis	2431	2578	2564	2711	148	Convergent	-
ath	AT1G56160	+	AT1G56165	-	cis	376	1204	816	1644	829	Convergent	-
ath	AT1G56170	+	AT1G56180	-	cis	-1	-1	-1	-1	-20	Nearby tail-end-tail	-
ath	AT1G56242	+	AT1G56240	-	cis	1	1177	1	1177	1177	Divergent	-
ath	AT1G56290	+	AT1G56300	-	cis	-1	-1	-1	-1	-41	Nearby tail-end-tail	-
ath	AT1G56310	+	AT1G56320	-	cis	2686	2789	844	947	104	Convergent	-
ath	AT1G56460	+	XLOC_006997	-	cis	1646	2233	1	588	588	Containing	-
ath	AT1G56610	+	AT1G56612	-	cis	2400	2844	845	1289	445	Convergent	-
ath	AT1G56700	+	AT1G56710	-	cis	-1	-1	-1	-1	-34	Nearby tail-end-tail	-
ath	AT1G57906	+	AT1G57870	-	cis	1	677	1	677	677	Divergent	-
ath	AT1G58190	+	AT1G58200	-	cis	-1	-1	-1	-1	-74	Nearby tail-end-tail	-
ath	AT1G58848	+	AT1G58889	-	cis	-1	-1	-1	-1	-43	Nearby tail-end-tail	-
ath	AT1G59560	+	AT1G59570	-	cis	-1	-1	-1	-1	-50	Nearby tail-end-tail	-
ath	AT1G59710	+	AT1G59720	-	cis	1386	1818	1601	2033	433	Convergent	-
ath	AT1G59750	+	AT1G59760	-	cis	-1	-1	-1	-1	-11	Nearby tail-end-tail	-
ath	AT1G59840	+	AT1G59850	-	cis	2003	2873	829	1699	871	Convergent	-
ath	AT1G59900	+	AT1G59910	-	cis	-1	-1	-1	-1	-65	Nearby tail-end-tail	-
ath	AT1G60075	+	AT1G60080	-	cis	-1	-1	-1	-1	-90	Nearby tail-end-tail	-
ath	AT1G60130	+	XLOC_007115	-	cis	47	999	1	953	953	Containing	-
ath	AT1G60190	+	AT1G60200	-	cis	-1	-1	-1	-1	-54	Nearby tail-end-tail	-
ath	AT1G60220	+	AT1G60230	-	cis	3753	3840	2254	2341	88	Convergent	-
ath	AT1G60420	+	AT1G60430	-	cis	2498	2521	1631	1654	24	Convergent	-
ath	AT1G60460	+	AT1G60470	-	cis	3492	3524	1580	1612	33	Convergent	-
ath	AT1G60510	+	AT1G60505	-	cis	1	2418	82	2499	2418	Containing	-
ath	AT1G60530	+	AT1G60525	-	cis	1	1371	177	1547	1371	Containing	-
ath	AT1G60545	+	AT1G60540	-	cis	1	2494	1	2494	2494	Divergent	-
ath	AT1G60650	+	AT1G60660	-	cis	-1	-1	-1	-1	-76	Nearby tail-end-tail	-
ath	AT1G60650	+	XLOC_007152	-	cis	600	847	1	248	248	Containing	-
ath	AT1G60670	+	AT1G60680	-	cis	3968	3970	1674	1676	3	Convergent	-
ath	AT1G60720	+	AT1G60730	-	cis	-1	-1	-1	-1	-93	Nearby tail-end-tail	-
ath	AT1G60880	+	AT1G60890	-	cis	-1	-1	-1	-1	-65	Nearby tail-end-tail	-
ath	AT1G60950	+	AT1G60960	-	cis	-1	-1	-1	-1	-87	Nearby tail-end-tail	-
ath	AT1G60989	+	AT1G60990	-	cis	1	562	2704	3265	562	Containing	-
ath	AT1G61030	+	AT1G61020	-	cis	-1	-1	-1	-1	-49	Nearby head-end-head	-
ath	AT1G61415	+	AT1G61420	-	cis	830	1337	2997	3504	508	Convergent	-
ath	AT1G61542	+	AT1G61550	-	cis	189	387	3431	3629	199	Convergent	-
ath	AT1G61600	+	XLOC_007218	-	cis	1	1367	2	1368	1367	Containing	-
ath	AT1G61667	+	XLOC_007222	-	cis	1	839	88	926	839	Containing	-
ath	AT1G61670	+	AT1G61680	-	cis	2287	2398	2295	2406	112	Convergent	-
ath	AT1G61770	+	AT1G61780	-	cis	-1	-1	-1	-1	-7	Nearby tail-end-tail	-
ath	AT1G62170	+	AT1G62180	-	cis	1691	1915	1872	2096	225	Convergent	-
ath	AT1G62181	+	AT1G62180	-	cis	-1	-1	-1	-1	-86	Nearby head-end-head	-
ath	AT1G62190	+	AT1G62200	-	cis	-1	-1	-1	-1	-28	Nearby tail-end-tail	-
ath	AT1G62240	+	AT1G62250	-	cis	855	889	2143	2177	35	Convergent	-
ath	AT1G62333	+	AT1G62340	-	cis	-1	-1	-1	-1	-61	Nearby tail-end-tail	-
ath	AT1G62380	+	AT1G62390	-	cis	-1	-1	-1	-1	-39	Nearby tail-end-tail	-
ath	AT1G62580	+	AT1G62590	-	cis	3598	3599	2318	2319	2	Convergent	-
ath	AT1G62600	+	AT1G62610	-	cis	1987	2043	1709	1765	57	Convergent	-
ath	AT1G62620	+	AT1G62610	-	cis	1	584	1	584	584	Divergent	-
ath	AT1G62720	+	AT1G62730	-	cis	1528	1619	1587	1678	92	Convergent	-
ath	AT1G62740	+	AT1G62750	-	cis	2479	2588	2905	3014	110	Convergent	-
ath	AT1G62790	+	AT1G62800	-	cis	1391	1431	3721	3761	41	Convergent	-
ath	AT1G62840	+	AT1G62850	-	cis	288	1163	1725	2600	876	Convergent	-
ath	AT1G62950	+	AT1G62960	-	cis	2894	2941	2083	2130	48	Convergent	-
ath	AT1G62980	+	AT1G62978	-	cis	-1	-1	-1	-1	-67	Nearby head-end-head	-
ath	AT1G63170	+	AT1G63180	-	cis	-1	-1	-1	-1	-97	Nearby tail-end-tail	-
ath	AT1G63300	+	AT1G63310	-	cis	-1	-1	-1	-1	-86	Nearby tail-end-tail	-
ath	AT1G63300	+	XLOC_007322	-	cis	1145	3542	1	2398	2398	Containing	-
ath	AT1G63380	+	AT1G63390	-	cis	-1	-1	-1	-1	-2	Nearby tail-end-tail	-
ath	AT1G63460	+	AT1G63470	-	cis	-1	-1	-1	-1	-51	Nearby tail-end-tail	-
ath	AT1G63520	+	AT1G63522	-	cis	-1	-1	-1	-1	-61	Nearby tail-end-tail	-
ath	AT1G63750	+	XLOC_007342	-	cis	1427	4516	1864	4953	3090	Convergent	-
ath	AT1G63760	+	AT1G63770	-	cis	1794	1900	7066	7172	107	Convergent	-
ath	AT1G63760	+	XLOC_007342	-	cis	1	1514	1	1514	1514	Divergent	-
ath	AT1G63980	+	AT1G63990	-	cis	2327	2787	2073	2533	461	Convergent	-
ath	AT1G64185	+	AT1G64190	-	cis	815	870	1754	1809	56	Convergent	-
ath	AT1G64270	+	AT1G64280	-	cis	2177	2214	2782	2819	38	Convergent	-
ath	AT1G64355	+	XLOC_007376	-	cis	1	1092	1	1092	1092	Divergent	-
ath	AT1G64560	+	AT1G64561	-	cis	313	449	599	735	137	Convergent	-
ath	AT1G64570	+	XLOC_007386	-	cis	1	1594	1	1594	1594	Divergent	-
ath	AT1G64572	+	AT1G64580	-	cis	780	785	1937	1942	6	Convergent	-
ath	AT1G64600	+	AT1G64610	-	cis	-1	-1	-1	-1	-4	Nearby tail-end-tail	-
ath	AT1G64628	+	AT1G64640	-	cis	2796	2821	887	912	26	Convergent	-
ath	AT1G64630	+	AT1G64640	-	cis	2796	2821	887	912	26	Convergent	-
ath	AT1G64660	+	AT1G64670	-	cis	-1	-1	-1	-1	-39	Nearby tail-end-tail	-
ath	AT1G64710	+	AT1G64720	-	cis	-1	-1	-1	-1	0	Nearby tail-end-tail	-
ath	AT1G64740	+	AT1G64750	-	cis	2357	2482	1422	1547	126	Convergent	-
ath	AT1G64950	+	XLOC_007404	-	cis	14	1711	1	1698	1698	Containing	-
ath	AT1G64960	+	AT1G64970	-	cis	4168	4287	1906	2025	120	Convergent	-
ath	AT1G65010	+	AT1G65020	-	cis	-1	-1	-1	-1	-69	Nearby tail-end-tail	-
ath	AT1G65030	+	AT1G65032	-	cis	1881	1906	911	936	26	Convergent	-
ath	AT1G65080	+	AT1G65090	-	cis	4249	4290	2430	2471	42	Convergent	-
ath	AT1G65230	+	AT1G65240	-	cis	1720	1755	2448	2483	36	Convergent	-
ath	AT1G65280	+	AT1G65290	-	cis	-1	-1	-1	-1	-65	Nearby tail-end-tail	-
ath	AT1G65347	+	AT1G65350	-	cis	1	794	1586	2379	794	Containing	-
ath	AT1G65410	+	AT1G65420	-	cis	2312	2427	976	1091	116	Convergent	-
ath	AT1G65820	+	AT1G65830	-	cis	-1	-1	-1	-1	-99	Nearby tail-end-tail	-
ath	AT1G65960	+	AT1G65970	-	cis	5370	5728	593	951	359	Convergent	-
ath	AT1G66050	+	XLOC_007470	-	cis	1	3261	23	3283	3261	Containing	-
ath	AT1G66160	+	AT1G66170	-	cis	-1	-1	-1	-1	-76	Nearby tail-end-tail	-
ath	AT1G66510	+	AT1G66520	-	cis	3292	3784	2125	2617	493	Convergent	-
ath	AT1G66880	+	AT1G66870	-	cis	1	41	1	41	41	Divergent	-
ath	AT1G66880	+	XLOC_007518	-	cis	1609	8623	1	7015	7015	Containing	-
ath	AT1G66900	+	AT1G66910	-	cis	-1	-1	-1	-1	-17	Nearby tail-end-tail	-
ath	AT1G66930	+	AT1G66940	-	cis	2506	2547	1723	1764	42	Convergent	-
ath	AT1G67035	+	AT1G67040	-	cis	-1	-1	-1	-1	-47	Nearby tail-end-tail	-
ath	AT1G67330	+	AT1G67328	-	cis	1	1199	1	1199	1199	Divergent	-
ath	AT1G67350	+	AT1G67360	-	cis	1541	1608	1339	1406	68	Convergent	-
ath	AT1G67365	+	AT1G67370	-	cis	708	826	4603	4721	119	Convergent	-
ath	AT1G67430	+	AT1G67440	-	cis	-1	-1	-1	-1	-14	Nearby tail-end-tail	-
ath	AT1G67530	+	AT1G67540	-	cis	3585	3651	1175	1241	67	Convergent	-
ath	AT1G67570	+	AT1G67580	-	cis	-1	-1	-1	-1	-25	Nearby tail-end-tail	-
ath	AT1G67670	+	AT1G67680	-	cis	-1	-1	-1	-1	-88	Nearby tail-end-tail	-
ath	AT1G67730	+	XLOC_007569	-	cis	63	1014	1	952	952	Containing	-
ath	AT1G67730	+	XLOC_007570	-	cis	1652	2066	1	415	415	Containing	-
ath	AT1G67792	+	AT1G67790	-	cis	1	2491	1	2491	2491	Divergent	-
ath	AT1G67820	+	AT1G67830	-	cis	-1	-1	-1	-1	-21	Nearby tail-end-tail	-
ath	AT1G67856	+	AT1G67855	-	cis	1	473	1	473	473	Divergent	-
ath	AT1G67920	+	AT1G67930	-	cis	597	597	3284	3284	1	Convergent	-
ath	AT1G67940	+	AT1G67950	-	cis	1044	1134	1778	1868	91	Convergent	-
ath	AT1G68020	+	AT1G68030	-	cis	-1	-1	-1	-1	-3	Nearby tail-end-tail	-
ath	AT1G68050	+	AT1G68060	-	cis	-1	-1	-1	-1	-51	Nearby tail-end-tail	-
ath	AT1G68080	+	AT1G68090	-	cis	-1	-1	-1	-1	-1	Nearby tail-end-tail	-
ath	AT1G68110	+	AT1G68120	-	cis	-1	-1	-1	-1	-64	Nearby tail-end-tail	-
ath	AT1G68150	+	AT1G68160	-	cis	-1	-1	-1	-1	-90	Nearby tail-end-tail	-
ath	AT1G68238	+	AT1G68240	-	cis	-1	-1	-1	-1	-28	Nearby tail-end-tail	-
ath	AT1G68290	+	AT1G68300	-	cis	1661	1768	920	1027	108	Convergent	-
ath	AT1G68570	+	AT1G68568	-	cis	242	919	1	678	678	Containing	-
ath	AT1G68585	+	AT1G68590	-	cis	805	964	670	829	160	Convergent	-
ath	AT1G68630	+	AT1G68640	-	cis	1038	1722	2284	2968	685	Convergent	-
ath	AT1G68650	+	AT1G68660	-	cis	2111	2134	1288	1311	24	Convergent	-
ath	AT1G68700	+	AT1G68710	-	cis	390	1123	4318	5051	734	Convergent	-
ath	AT1G68870	+	AT1G68862	-	cis	-1	-1	-1	-1	-56	Nearby head-end-head	-
ath	AT1G68890	+	AT1G68905	-	cis	-1	-1	-1	-1	-1	Nearby tail-end-tail	-
ath	AT1G68935	+	AT1G68940	-	cis	1	1570	2752	4321	1570	Containing	-
ath	AT1G68980	+	AT1G68990	-	cis	2000	2033	5937	5970	34	Convergent	-
ath	AT1G69010	+	AT1G69020	-	cis	-1	-1	-1	-1	-49	Nearby tail-end-tail	-
ath	AT1G69060	+	AT1G69070	-	cis	2845	2983	3940	4078	139	Convergent	-
ath	AT1G69200	+	AT1G69210	-	cis	2562	2617	1566	1621	56	Convergent	-
ath	AT1G69260	+	AT1G69270	-	cis	1642	1673	1983	2014	32	Convergent	-
ath	AT1G69325	+	AT1G69330	-	cis	-1	-1	-1	-1	-79	Nearby tail-end-tail	-
ath	AT1G69350	+	AT1G69360	-	cis	-1	-1	-1	-1	-38	Nearby tail-end-tail	-
ath	AT1G69370	+	AT1G69380	-	cis	1611	1772	1880	2041	162	Convergent	-
ath	AT1G69543	+	AT1G69550	-	cis	1	345	4775	5119	345	Containing	-
ath	AT1G69572	+	AT1G69570	-	cis	1	1163	736	1898	1163	Containing	-
ath	AT1G69588	+	AT1G69587	-	cis	1	884	427	1310	884	Containing	-
ath	AT1G69720	+	AT1G69730	-	cis	-1	-1	-1	-1	-51	Nearby tail-end-tail	-
ath	AT1G69910	+	XLOC_007689	-	cis	1	2153	64	2216	2153	Containing	-
ath	AT1G69950	+	AT1G69960	-	cis	-1	-1	-1	-1	-29	Nearby tail-end-tail	-
ath	AT1G70040	+	AT1G70050	-	cis	-1	-1	-1	-1	-22	Nearby tail-end-tail	-
ath	AT1G70060	+	AT1G70070	-	cis	-1	-1	-1	-1	-99	Nearby tail-end-tail	-
ath	AT1G70210	+	AT1G70209	-	cis	-1	-1	-1	-1	-67	Nearby head-end-head	-
ath	AT1G70330	+	AT1G70340	-	cis	1053	1711	1995	2653	659	Convergent	-
ath	AT1G70430	+	AT1G70440	-	cis	3539	3803	1305	1569	265	Convergent	-
ath	AT1G70460	+	AT1G70470	-	cis	-1	-1	-1	-1	-74	Nearby tail-end-tail	-
ath	AT1G70518	+	AT1G70520	-	cis	-1	-1	-1	-1	-44	Nearby tail-end-tail	-
ath	AT1G70590	+	XLOC_007729	-	cis	1156	2033	1	878	878	Containing	-
ath	AT1G70760	+	AT1G70770	-	cis	569	1155	2894	3480	587	Convergent	-
ath	AT1G70950	+	AT1G70949	-	cis	-1	-1	-1	-1	-24	Nearby head-end-head	-
ath	AT1G70980	+	AT1G70985	-	cis	-1	-1	-1	-1	-48	Nearby tail-end-tail	-
ath	AT1G71100	+	XLOC_007758	-	cis	1	1040	362	1401	1040	Containing	-
ath	AT1G71110	+	AT1G71120	-	cis	-1	-1	-1	-1	-67	Nearby tail-end-tail	-
ath	AT1G71150	+	AT1G71160	-	cis	-1	-1	-1	-1	-26	Nearby tail-end-tail	-
ath	AT1G71180	+	AT1G71190	-	cis	1072	1375	1324	1627	304	Convergent	-
ath	AT1G71250	+	AT1G71260	-	cis	1540	1609	1697	1766	70	Convergent	-
ath	AT1G71300	+	AT1G71310	-	cis	3682	4277	1685	2280	596	Convergent	-
ath	AT1G71430	+	AT1G71440	-	cis	621	713	3235	3327	93	Convergent	-
ath	AT1G71450	+	AT1G71460	-	cis	947	1019	2261	2333	73	Convergent	-
ath	AT1G71450	+	XLOC_007773	-	cis	2	591	1	590	590	Containing	-
ath	AT1G71480	+	AT1G71490	-	cis	966	1374	2513	2921	409	Convergent	-
ath	AT1G71530	+	AT1G71528	-	cis	1	3386	1	3386	3386	Containing	-
ath	AT1G71690	+	AT1G71691	-	cis	-1	-1	-1	-1	-30	Nearby tail-end-tail	-
ath	AT1G71720	+	AT1G71730	-	cis	-1	-1	-1	-1	-69	Nearby tail-end-tail	-
ath	AT1G71760	+	AT1G71770	-	cis	1176	1268	3643	3735	93	Convergent	-
ath	AT1G71800	+	AT1G71810	-	cis	-1	-1	-1	-1	-71	Nearby tail-end-tail	-
ath	AT1G71830	+	AT1G71828	-	cis	1	158	1	158	158	Divergent	-
ath	AT1G71860	+	XLOC_007787	-	cis	7	531	1	525	525	Containing	-
ath	AT1G71865	+	AT1G71866	-	cis	1223	1356	902	1035	134	Convergent	-
ath	AT1G71940	+	AT1G71950	-	cis	1661	1725	1366	1430	65	Convergent	-
ath	AT1G72010	+	AT1G72020	-	cis	-1	-1	-1	-1	-15	Nearby tail-end-tail	-
ath	AT1G72030	+	AT1G72040	-	cis	1030	1068	2411	2449	39	Convergent	-
ath	AT1G72060	+	AT1G72070	-	cis	175	565	698	1088	391	Convergent	-
ath	AT1G72100	+	AT1G72110	-	cis	-1	-1	-1	-1	-46	Nearby tail-end-tail	-
ath	AT1G72180	+	AT1G72190	-	cis	4544	4611	2288	2355	68	Convergent	-
ath	AT1G72390	+	AT1G72410	-	cis	6262	6412	5506	5656	151	Convergent	-
ath	AT1G72600	+	AT1G72610	-	cis	990	1920	1	931	931	Containing	-
ath	AT1G72660	+	AT1G72670	-	cis	-1	-1	-1	-1	-12	Nearby tail-end-tail	-
ath	AT1G72790	+	XLOC_007829	-	cis	52	1921	1	1870	1870	Containing	-
ath	AT1G72800	+	AT1G72810	-	cis	-1	-1	-1	-1	-90	Nearby tail-end-tail	-
ath	AT1G72850	+	AT1G72852	-	cis	445	1203	1	759	759	Containing	-
ath	AT1G72855	+	AT1G72860	-	cis	1	2092	2456	4547	2092	Containing	-
ath	AT1G72870	+	XLOC_007834	-	cis	833	2150	1	1318	1318	Containing	-
ath	AT1G72970	+	AT1G72980	-	cis	-1	-1	-1	-1	-78	Nearby tail-end-tail	-
ath	AT1G73030	+	AT1G73040	-	cis	1235	1297	841	903	63	Convergent	-
ath	AT1G73100	+	AT1G73110	-	cis	2938	2999	2697	2758	62	Convergent	-
ath	AT1G73130	+	AT1G73140	-	cis	-1	-1	-1	-1	-77	Nearby tail-end-tail	-
ath	AT1G73175	+	AT1G73177	-	cis	-1	-1	-1	-1	-3	Nearby tail-end-tail	-
ath	AT1G73180	+	AT1G73177	-	cis	-1	-1	-1	-1	-61	Nearby head-end-head	-
ath	AT1G73220	+	AT1G73230	-	cis	1953	1960	1710	1717	8	Convergent	-
ath	AT1G73340	+	AT1G73350	-	cis	-1	-1	-1	-1	-73	Nearby tail-end-tail	-
ath	AT1G73380	+	AT1G73390	-	cis	1779	1791	4321	4333	13	Convergent	-
ath	AT1G73440	+	AT1G73445	-	cis	1254	1453	536	735	200	Convergent	-
ath	AT1G73440	+	XLOC_007860	-	cis	1	1092	1	1092	1092	Divergent	-
ath	AT1G73640	+	AT1G73650	-	cis	1132	1136	2181	2185	5	Convergent	-
ath	AT1G73690	+	AT1G73700	-	cis	-1	-1	-1	-1	-98	Nearby tail-end-tail	-
ath	AT1G73720	+	AT1G73730	-	cis	-1	-1	-1	-1	-99	Nearby tail-end-tail	-
ath	AT1G73750	+	AT1G73760	-	cis	-1	-1	-1	-1	-88	Nearby tail-end-tail	-
ath	AT1G73790	+	AT1G73805	-	cis	-1	-1	-1	-1	-49	Nearby tail-end-tail	-
ath	AT1G73970	+	AT1G73980	-	cis	-1	-1	-1	-1	-70	Nearby tail-end-tail	-
ath	AT1G74055	+	AT1G74060	-	cis	-1	-1	-1	-1	-20	Nearby tail-end-tail	-
ath	AT1G74160	+	AT1G74170	-	cis	-1	-1	-1	-1	-62	Nearby tail-end-tail	-
ath	AT1G74210	+	AT1G74205	-	cis	1	71	1	71	71	Divergent	-
ath	AT1G74210	+	XLOC_007896	-	cis	1	91	1	91	91	Divergent	-
ath	AT1G74210	+	XLOC_007897	-	cis	1688	2608	1	921	921	Containing	-
ath	AT1G74300	+	AT1G74310	-	cis	1211	1311	3583	3683	101	Convergent	-
ath	AT1G74360	+	AT1G74370	-	cis	3856	3884	1253	1281	29	Convergent	-
ath	AT1G74380	+	AT1G74390	-	cis	-1	-1	-1	-1	-82	Nearby tail-end-tail	-
ath	AT1G74410	+	AT1G74420	-	cis	2221	2376	1954	2109	156	Convergent	-
ath	AT1G74430	+	AT1G74440	-	cis	1324	2256	2971	3903	933	Convergent	-
ath	AT1G74470	+	AT1G74480	-	cis	-1	-1	-1	-1	-25	Nearby tail-end-tail	-
ath	AT1G74540	+	AT1G74545	-	cis	1277	1741	434	898	465	Convergent	-
ath	AT1G74550	+	AT1G74560	-	cis	1540	1667	2339	2466	128	Convergent	-
ath	AT1G74680	+	AT1G74690	-	cis	-1	-1	-1	-1	-39	Nearby tail-end-tail	-
ath	AT1G74730	+	AT1G74740	-	cis	1090	1131	2658	2699	42	Convergent	-
ath	AT1G74790	+	AT1G74800	-	cis	-1	-1	-1	-1	-71	Nearby tail-end-tail	-
ath	AT1G74870	+	AT1G74875	-	cis	-1	-1	-1	-1	-6	Nearby tail-end-tail	-
ath	AT1G74900	+	AT1G74910	-	cis	1429	1735	3160	3466	307	Convergent	-
ath	AT1G74930	+	AT1G74929	-	cis	-1	-1	-1	-1	-33	Nearby head-end-head	-
ath	AT1G75000	+	XLOC_007940	-	cis	1	937	154	1090	937	Containing	-
ath	AT1G75080	+	AT1G75090	-	cis	1944	2572	1651	2279	629	Convergent	-
ath	AT1G75170	+	AT1G75180	-	cis	2038	2089	2915	2966	52	Convergent	-
ath	AT1G75261	+	AT1G75270	-	cis	-1	-1	-1	-1	-58	Nearby tail-end-tail	-
ath	AT1G75290	+	AT1G75295	-	cis	477	1284	1979	2786	808	Convergent	-
ath	AT1G75300	+	AT1G75295	-	cis	1	1546	112	1657	1546	Containing	-
ath	AT1G75335	+	AT1G75340	-	cis	428	462	2964	2998	35	Convergent	-
ath	AT1G75440	+	AT1G75450	-	cis	972	1636	3254	3918	665	Convergent	-
ath	AT1G75660	+	AT1G75670	-	cis	-1	-1	-1	-1	-85	Nearby tail-end-tail	-
ath	AT1G75770	+	AT1G75780	-	cis	-1	-1	-1	-1	-32	Nearby tail-end-tail	-
ath	AT1G75840	+	AT1G75850	-	cis	2062	2096	6127	6161	35	Convergent	-
ath	AT1G75890	+	AT1G75891	-	cis	274	1131	1	858	858	Containing	-
ath	AT1G76050	+	AT1G76060	-	cis	2278	2405	624	751	128	Convergent	-
ath	AT1G76140	+	AT1G76150	-	cis	3611	3907	2665	2961	297	Convergent	-
ath	AT1G76260	+	AT1G76270	-	cis	2943	2999	3477	3533	57	Convergent	-
ath	AT1G76350	+	AT1G76360	-	cis	3462	3510	3627	3675	49	Convergent	-
ath	AT1G76390	+	AT1G76400	-	cis	3165	3322	3000	3157	158	Convergent	-
ath	AT1G76450	+	AT1G76460	-	cis	1631	1694	2878	2941	64	Convergent	-
ath	AT1G76530	+	AT1G76540	-	cis	2116	2159	2151	2194	44	Convergent	-
ath	AT1G76690	+	AT1G76700	-	cis	1519	1594	2766	2841	76	Convergent	-
ath	AT1G76750	+	AT1G76760	-	cis	646	682	1350	1386	37	Convergent	-
ath	AT1G76780	+	AT1G76790	-	cis	5546	5616	1418	1488	71	Convergent	-
ath	AT1G76850	+	AT1G76860	-	cis	6464	6549	1252	1337	86	Convergent	-
ath	AT1G76880	+	AT1G76878	-	cis	905	2470	1	1566	1566	Containing	-
ath	AT1G76892	+	AT1G76890	-	cis	1	1488	535	2022	1488	Containing	-
ath	AT1G76910	+	AT1G76911	-	cis	25	765	1	741	741	Containing	-
ath	AT1G77010	+	AT1G77020	-	cis	-1	-1	-1	-1	-45	Nearby tail-end-tail	-
ath	AT1G77120	+	AT1G77122	-	cis	1964	2024	1327	1387	61	Convergent	-
ath	AT1G77138	+	AT1G77131	-	cis	1	698	1	698	698	Divergent	-
ath	AT1G77230	+	AT1G77240	-	cis	1839	3649	22	1832	1811	Convergent	-
ath	AT1G77290	+	AT1G77300	-	cis	-1	-1	-1	-1	-83	Nearby tail-end-tail	-
ath	AT1G77320	+	AT1G77330	-	cis	-1	-1	-1	-1	-23	Nearby tail-end-tail	-
ath	AT1G77350	+	AT1G77360	-	cis	-1	-1	-1	-1	-83	Nearby tail-end-tail	-
ath	AT1G77370	+	AT1G77380	-	cis	-1	-1	-1	-1	-91	Nearby tail-end-tail	-
ath	AT1G77460	+	AT1G77470	-	cis	-1	-1	-1	-1	-26	Nearby tail-end-tail	-
ath	AT1G77530	+	AT1G77540	-	cis	-1	-1	-1	-1	-70	Nearby tail-end-tail	-
ath	AT1G77570	+	AT1G77580	-	cis	-1	-1	-1	-1	-21	Nearby tail-end-tail	-
ath	AT1G77610	+	AT1G77620	-	cis	2555	2564	5095	5104	10	Convergent	-
ath	AT1G77765	+	AT1G77770	-	cis	1025	1232	1748	1955	208	Convergent	-
ath	AT1G77800	+	AT1G77810	-	cis	7167	7222	2497	2552	56	Convergent	-
ath	AT1G77820	+	AT1G77815	-	cis	-1	-1	-1	-1	-12	Nearby head-end-head	-
ath	AT1G77870	+	AT1G77880	-	cis	-1	-1	-1	-1	-12	Nearby tail-end-tail	-
ath	AT1G77930	+	AT1G77932	-	cis	1726	2520	1	795	795	Containing	-
ath	AT1G77930	+	XLOC_008107	-	cis	1	423	1	423	423	Divergent	-
ath	AT1G77930	+	XLOC_008108	-	cis	813	1529	1	717	717	Containing	-
ath	AT1G77950	+	AT1G77960	-	cis	3101	4238	2378	3515	1138	Convergent	-
ath	AT1G77992	+	AT1G77990	-	cis	1	942	1	942	942	Divergent	-
ath	AT1G78050	+	AT1G78060	-	cis	2099	2175	3170	3246	77	Convergent	-
ath	AT1G78100	+	XLOC_008115	-	cis	32	1318	4708	5994	1287	Convergent	-
ath	AT1G78110	+	XLOC_008115	-	cis	1	1508	486	1993	1508	Containing	-
ath	AT1G78130	+	AT1G78140	-	cis	1620	1763	2045	2188	144	Convergent	-
ath	AT1G78180	+	AT1G78190	-	cis	1708	1728	355	375	21	Convergent	-
ath	AT1G78230	+	AT1G78240	-	cis	-1	-1	-1	-1	-64	Nearby tail-end-tail	-
ath	AT1G78260	+	AT1G78270	-	cis	-1	-1	-1	-1	-47	Nearby tail-end-tail	-
ath	AT1G78265	+	AT1G78270	-	cis	1	1607	40	1646	1607	Containing	-
ath	AT1G78280	+	AT1G78290	-	cis	4651	4819	2028	2196	169	Convergent	-
ath	AT1G78476	+	AT1G78480	-	cis	1520	2303	80	863	784	Convergent	-
ath	AT1G78570	+	AT1G78580	-	cis	2692	2790	8475	8573	99	Convergent	-
ath	AT1G78770	+	AT1G78780	-	cis	4422	4529	1710	1817	108	Convergent	-
ath	AT1G78870	+	AT1G78880	-	cis	-1	-1	-1	-1	-39	Nearby tail-end-tail	-
ath	AT1G78870	+	AT1G78882	-	cis	-1	-1	-1	-1	-39	Nearby tail-end-tail	-
ath	AT1G78890	+	AT1G78895	-	cis	-1	-1	-1	-1	-50	Nearby tail-end-tail	-
ath	AT1G78910	+	AT1G78915	-	cis	2348	2439	3686	3777	92	Convergent	-
ath	AT1G78920	+	AT1G78922	-	cis	5263	6045	279	1061	783	Convergent	-
ath	AT1G78970	+	AT1G78980	-	cis	4626	4783	3578	3735	158	Convergent	-
ath	AT1G79040	+	AT1G79050	-	cis	944	994	3171	3221	51	Convergent	-
ath	AT1G79200	+	AT1G79210	-	cis	-1	-1	-1	-1	-40	Nearby tail-end-tail	-
ath	AT1G79270	+	AT1G79280	-	cis	-1	-1	-1	-1	-37	Nearby tail-end-tail	-
ath	AT1G79340	+	AT1G79350	-	cis	1863	1868	8777	8782	6	Convergent	-
ath	AT1G79380	+	AT1G79390	-	cis	2735	2826	1006	1097	92	Convergent	-
ath	AT1G79400	+	AT1G79410	-	cis	-1	-1	-1	-1	-39	Nearby tail-end-tail	-
ath	AT1G79400	+	XLOC_008193	-	cis	1357	2399	1	1043	1043	Containing	-
ath	AT1G79460	+	AT1G79470	-	cis	-1	-1	-1	-1	-10	Nearby tail-end-tail	-
ath	AT1G79500	+	AT1G79510	-	cis	4594	6018	552	1976	1425	Convergent	-
ath	AT1G79529	+	AT1G79530	-	cis	241	749	2825	3333	509	Convergent	-
ath	AT1G79560	+	AT1G79570	-	cis	5785	5792	6272	6279	8	Convergent	-
ath	AT1G79660	+	AT1G79670	-	cis	863	911	2578	2626	49	Convergent	-
ath	AT1G79690	+	AT1G79700	-	cis	5161	5213	3337	3389	53	Convergent	-
ath	AT1G79710	+	AT1G79720	-	cis	2012	2943	988	1919	932	Convergent	-
ath	AT1G79780	+	AT1G79790	-	cis	496	984	1376	1864	489	Convergent	-
ath	AT1G79810	+	AT1G79820	-	cis	2517	2743	4958	5184	227	Convergent	-
ath	AT1G79840	+	AT1G79850	-	cis	4288	4485	513	710	198	Convergent	-
ath	AT1G79870	+	AT1G79880	-	cis	-1	-1	-1	-1	0	Nearby tail-end-tail	-
ath	AT1G79890	+	AT1G79900	-	cis	-1	-1	-1	-1	-93	Nearby tail-end-tail	-
ath	AT1G79915	+	AT1G79920	-	cis	1413	1438	4088	4113	26	Convergent	-
ath	AT1G79970	+	XLOC_008228	-	cis	563	1805	1	1243	1243	Containing	-
ath	AT1G79990	+	AT1G79980	-	cis	-1	-1	-1	-1	-44	Nearby head-end-head	-
ath	AT1G80200	+	AT1G80210	-	cis	802	966	2757	2921	165	Convergent	-
ath	AT1G80245	+	AT1G80250	-	cis	-1	-1	-1	-1	-92	Nearby head-end-head	-
ath	AT1G80270	+	AT1G80280	-	cis	-1	-1	-1	-1	-33	Nearby tail-end-tail	-
ath	AT1G80310	+	AT1G80325	-	cis	-1	-1	-1	-1	-50	Nearby tail-end-tail	-
ath	AT1G80320	+	AT1G80325	-	cis	1	1115	179	1293	1115	Containing	-
ath	AT1G80400	+	AT1G80410	-	cis	2310	2400	7411	7501	91	Convergent	-
ath	AT1G80430	+	AT1G80420	-	cis	1	82	671	752	82	Containing	-
ath	AT1G80700	+	AT1G80710	-	cis	-1	-1	-1	-1	-22	Nearby tail-end-tail	-
ath	AT1G80750	+	AT1G80760	-	cis	1739	1764	1645	1670	26	Convergent	-
ath	AT1G80840	+	AT1G80850	-	cis	1759	1809	2024	2074	51	Convergent	-
ath	AT1G80890	+	AT1G80900	-	cis	1023	1083	2131	2191	61	Convergent	-
ath	AT1G80910	+	AT1G80920	-	cis	2911	2943	1015	1047	33	Convergent	-
ath	AT1G80970	+	AT1G80980	-	cis	-1	-1	-1	-1	-62	Nearby tail-end-tail	-
ath	XLOC_000021	+	AT1G01320	-	cis	1	353	3004	3356	353	Containing	-
ath	XLOC_000049	+	AT1G01725	-	cis	1	213	281	493	213	Containing	-
ath	XLOC_000055	+	AT1G01820	-	cis	1	223	372	594	223	Containing	-
ath	XLOC_000058	+	AT1G01880	-	cis	1	221	2316	2536	221	Containing	-
ath	XLOC_000138	+	AT1G03400	-	cis	1	730	646	1375	730	Containing	-
ath	XLOC_000139	+	AT1G03400	-	cis	1	505	14	518	505	Containing	-
ath	XLOC_000140	+	AT1G03410	-	cis	1	976	2235	3210	976	Containing	-
ath	XLOC_000147	+	AT1G03550	-	cis	1	232	1	232	232	Divergent	-
ath	XLOC_000217	+	AT1G05020	-	cis	1	2351	1	2351	2351	Divergent	-
ath	XLOC_000217	+	AT1G05030	-	cis	2836	6101	1	3266	3266	Containing	-
ath	XLOC_000224	+	AT1G05150	-	cis	1	2635	159	2793	2635	Containing	-
ath	XLOC_000225	+	AT1G05160	-	cis	1	383	2136	2518	383	Containing	-
ath	XLOC_000269	+	AT1G06000	-	cis	1	1411	1	1411	1411	Divergent	-
ath	XLOC_000296	+	AT1G06460	-	cis	1	263	16	278	263	Containing	-
ath	XLOC_000329	+	AT1G07140	-	cis	1	752	1179	1930	752	Containing	-
ath	XLOC_000348	+	AT1G07480	-	cis	1	383	1	383	383	Divergent	-
ath	XLOC_000369	+	AT1G07901	-	cis	127	279	1	153	153	Containing	-
ath	XLOC_000492	+	AT1G10170	-	cis	19	3915	1	3897	3897	Containing	-
ath	XLOC_000497	+	AT1G10280	-	cis	1	923	4	926	923	Containing	-
ath	XLOC_000541	+	AT1G11100	-	cis	1	532	4318	4849	532	Containing	-
ath	XLOC_000542	+	AT1G11100	-	cis	1	824	2762	3585	824	Containing	-
ath	XLOC_000555	+	AT1G11290	-	cis	-1	-1	-1	-1	-40	Nearby tail-end-tail	-
ath	XLOC_000591	+	AT1G11780	-	cis	1	1116	1	1116	1116	Divergent	-
ath	XLOC_000595	+	AT1G11820	-	cis	1	1384	498	1881	1384	Containing	-
ath	XLOC_000596	+	AT1G11820	-	cis	1	294	24	317	294	Containing	-
ath	XLOC_000632	+	AT1G12430	-	cis	1	2107	1	2107	2107	Divergent	-
ath	XLOC_000632	+	AT1G12440	-	cis	4935	5759	593	1417	825	Convergent	-
ath	XLOC_000656	+	AT1G12780	-	cis	1	302	1388	1689	302	Containing	-
ath	XLOC_000676	+	AT1G13150	-	cis	1	1656	1	1656	1656	Divergent	-
ath	XLOC_000763	+	AT1G14900	-	cis	1	1069	14	1082	1069	Containing	-
ath	XLOC_000793	+	AT1G15520	-	cis	1	1633	3958	5590	1633	Containing	-
ath	XLOC_000811	+	AT1G15730	-	cis	1	734	1	734	734	Divergent	-
ath	XLOC_000875	+	AT1G16800	-	cis	1	1372	8224	9595	1372	Containing	-
ath	XLOC_000984	+	AT1G18640	-	cis	1	130	1	130	130	Divergent	-
ath	XLOC_000984	+	AT1G18650	-	cis	298	1997	1	1700	1700	Containing	-
ath	XLOC_001018	+	AT1G19210	-	cis	1	673	1	673	673	Divergent	-
ath	XLOC_001044	+	AT1G19670	-	cis	25	1458	1	1434	1434	Containing	-
ath	XLOC_001061	+	AT1G19970	-	cis	1	260	1071	1330	260	Containing	-
ath	XLOC_001062	+	AT1G19970	-	cis	1	534	1	534	534	Divergent	-
ath	XLOC_001093	+	AT1G20480	-	cis	1	1543	1	1543	1543	Divergent	-
ath	XLOC_001094	+	AT1G20490	-	cis	1	1220	1	1220	1220	Divergent	-
ath	XLOC_001159	+	AT1G21700	-	cis	1	543	1367	1909	543	Containing	-
ath	XLOC_001168	+	AT1G21810	-	cis	1	489	1718	2206	489	Containing	-
ath	XLOC_001169	+	AT1G21830	-	cis	1	667	779	1445	667	Containing	-
ath	XLOC_001209	+	AT1G22510	-	cis	1	205	666	870	205	Containing	-
ath	XLOC_001213	+	AT1G22570	-	cis	83	1455	582	1954	1373	Convergent	-
ath	XLOC_001260	+	AT1G23380	-	cis	1	403	4622	5024	403	Containing	-
ath	XLOC_001284	+	AT1G23980	-	cis	28	1327	1	1300	1300	Containing	-
ath	XLOC_001307	+	AT1G24430	-	cis	1	401	41	441	401	Containing	-
ath	XLOC_001320	+	AT1G24610	-	cis	1	347	1	347	347	Divergent	-
ath	XLOC_001365	+	AT1G25560	-	cis	13	1377	1	1365	1365	Containing	-
ath	XLOC_001370	+	AT1G26208	-	cis	-1	-1	-1	-1	-91	Nearby tail-end-tail	-
ath	XLOC_001371	+	AT1G26218	-	cis	1	310	1	310	310	Divergent	-
ath	XLOC_001371	+	AT1G26230	-	cis	293	1760	3021	4488	1468	Convergent	-
ath	XLOC_001372	+	AT1G26230	-	cis	1	221	614	834	221	Containing	-
ath	XLOC_001372	+	AT1G26233	-	cis	139	221	53	135	83	Convergent	-
ath	XLOC_001545	+	XLOC_005743	-	cis	1	287	739	1025	287	Containing	-
ath	XLOC_001575	+	AT1G29420	-	cis	1	498	1	498	498	Divergent	-
ath	XLOC_001595	+	XLOC_005784	-	cis	1	348	623	970	348	Containing	-
ath	XLOC_001597	+	AT1G29785	-	cis	1	903	41	943	903	Containing	-
ath	XLOC_001655	+	AT1G30750	-	cis	-1	-1	-1	-1	-83	Nearby head-end-head	-
ath	XLOC_001655	+	AT1G30755	-	cis	25	830	2271	3076	806	Convergent	-
ath	XLOC_001661	+	AT1G30810	-	cis	1	995	1214	2208	995	Containing	-
ath	XLOC_001725	+	XLOC_005920	-	cis	1	261	1	261	261	Divergent	-
ath	XLOC_001921	+	AT1G35250	-	cis	1	135	1	135	135	Divergent	-
ath	XLOC_001922	+	AT1G35255	-	cis	1	520	186	705	520	Containing	-
ath	XLOC_001923	+	AT1G35260	-	cis	1	927	1	927	927	Divergent	-
ath	XLOC_001926	+	AT1G35290	-	cis	1	292	959	1250	292	Containing	-
ath	XLOC_001927	+	AT1G35290	-	cis	1	261	387	647	261	Containing	-
ath	XLOC_001930	+	AT1G35310	-	cis	1	541	372	912	541	Containing	-
ath	XLOC_001931	+	AT1G35320	-	cis	1	502	2421	2922	502	Containing	-
ath	XLOC_002324	+	AT1G45231	-	cis	1	492	2319	2810	492	Containing	-
ath	XLOC_002326	+	AT1G45231	-	cis	1	766	426	1191	766	Containing	-
ath	XLOC_002327	+	AT1G45229	-	cis	1	914	959	1872	914	Containing	-
ath	XLOC_002327	+	XLOC_006454	-	cis	1	781	1	781	781	Divergent	-
ath	XLOC_002400	+	AT1G47900	-	cis	1	2381	1030	3410	2381	Containing	-
ath	XLOC_002401	+	AT1G47900	-	cis	1	60	1	60	60	Divergent	-
ath	XLOC_002419	+	AT1G48200	-	cis	1	224	1228	1451	224	Containing	-
ath	XLOC_002499	+	AT1G49540	-	cis	1	1627	1229	2855	1627	Containing	-
ath	XLOC_002523	+	AT1G50000	-	cis	1	312	1428	1739	312	Containing	-
ath	XLOC_002539	+	AT1G50280	-	cis	1	1428	1	1428	1428	Divergent	-
ath	XLOC_002641	+	AT1G52342	-	cis	1	346	1	346	346	Divergent	-
ath	XLOC_002720	+	AT1G53560	-	cis	1	216	21	236	216	Containing	-
ath	XLOC_002814	+	AT1G55180	-	cis	220	2789	4	2573	2570	Convergent	-
ath	XLOC_002817	+	AT1G55200	-	cis	1	177	1	177	177	Divergent	-
ath	XLOC_002817	+	XLOC_006912	-	cis	-1	-1	-1	-1	-14	Nearby tail-end-tail	-
ath	XLOC_002825	+	AT1G55280	-	cis	1	1341	80	1420	1341	Containing	-
ath	XLOC_002831	+	AT1G55410	-	cis	1	1767	14	1780	1767	Containing	-
ath	XLOC_002848	+	AT1G55760	-	cis	555	1360	1342	2147	806	Convergent	-
ath	XLOC_002892	+	AT1G56580	-	cis	386	1083	1	698	698	Containing	-
ath	XLOC_003078	+	AT1G60200	-	cis	1	1831	2214	4044	1831	Containing	-
ath	XLOC_003096	+	AT1G60660	-	cis	18	516	103	601	499	Convergent	-
ath	XLOC_003097	+	AT1G60700	-	cis	1	641	1943	2583	641	Containing	-
ath	XLOC_003116	+	AT1G61010	-	cis	1	1934	1156	3089	1934	Containing	-
ath	XLOC_003183	+	AT1G62250	-	cis	1	398	1403	1800	398	Containing	-
ath	XLOC_003184	+	AT1G62260	-	cis	77	2047	1	1971	1971	Containing	-
ath	XLOC_003187	+	AT1G62300	-	cis	1	2521	1	2521	2521	Divergent	-
ath	XLOC_003187	+	AT1G62301	-	cis	3757	3927	1	171	171	Containing	-
ath	XLOC_003187	+	AT1G62305	-	cis	10018	10646	1936	2564	629	Convergent	-
ath	XLOC_003210	+	AT1G62700	-	cis	2767	3640	826	1699	874	Convergent	-
ath	XLOC_003266	+	AT1G63770	-	cis	1	611	4973	5583	611	Containing	-
ath	XLOC_003267	+	AT1G63770	-	cis	1	544	2169	2712	544	Containing	-
ath	XLOC_003284	+	AT1G64110	-	cis	1	479	1	479	479	Divergent	-
ath	XLOC_003286	+	AT1G64140	-	cis	1	2511	857	3367	2511	Containing	-
ath	XLOC_003286	+	AT1G64142	-	cis	1	2511	857	3367	2511	Containing	-
ath	XLOC_003298	+	AT1G64280	-	cis	1	1834	1	1834	1834	Divergent	-
ath	XLOC_003422	+	AT1G66460	-	cis	784	1385	1653	2254	602	Convergent	-
ath	XLOC_003456	+	AT1G67140	-	cis	1	7084	9421	16504	7084	Containing	-
ath	XLOC_003491	+	XLOC_007570	-	cis	-1	-1	-1	-1	-36	Nearby tail-end-tail	-
ath	XLOC_003515	+	AT1G68120	-	cis	1	278	181	458	278	Containing	-
ath	XLOC_003571	+	AT1G68990	-	cis	1	306	4924	5229	306	Containing	-
ath	XLOC_003606	+	AT1G69587	-	cis	1	745	2905	3649	745	Containing	-
ath	XLOC_003609	+	AT1G69587	-	cis	1	205	23	227	205	Containing	-
ath	XLOC_003708	+	AT1G71440	-	cis	1	311	14	324	311	Containing	-
ath	XLOC_003709	+	AT1G71460	-	cis	1	2114	1	2114	2114	Divergent	-
ath	XLOC_003757	+	AT1G72280	-	cis	476	848	2449	2821	373	Convergent	-
ath	XLOC_003768	+	AT1G72540	-	cis	1	1542	1	1542	1542	Divergent	-
ath	XLOC_003838	+	AT1G73890	-	cis	1	749	1	749	749	Divergent	-
ath	XLOC_003847	+	AT1G74050	-	cis	1	440	58	497	440	Containing	-
ath	XLOC_003849	+	AT1G74060	-	cis	1	433	4	436	433	Containing	-
ath	XLOC_003875	+	AT1G74560	-	cis	1	284	1	284	284	Divergent	-
ath	XLOC_003876	+	AT1G74590	-	cis	1	677	1	677	677	Divergent	-
ath	XLOC_003914	+	AT1G75340	-	cis	1	212	2287	2498	212	Containing	-
ath	XLOC_003931	+	AT1G75590	-	cis	1	800	14	813	800	Containing	-
ath	XLOC_003996	+	AT1G76760	-	cis	1	294	25	318	294	Containing	-
ath	XLOC_004014	+	AT1G77020	-	cis	1	256	1	256	256	Divergent	-
ath	XLOC_004093	+	AT1G78480	-	cis	172	1034	1	863	863	Containing	-
ath	XLOC_004147	+	AT1G79720	-	cis	1	1278	494	1771	1278	Containing	-
ath	XLOC_004196	+	AT1G80690	-	cis	65	1714	87	1736	1650	Convergent	-
ath	AT2G01100	+	AT2G01110	-	cis	1825	1855	1940	1970	31	Convergent	-
ath	AT2G01160	+	AT2G01170	-	cis	-1	-1	-1	-1	-55	Nearby tail-end-tail	-
ath	AT2G01200	+	AT2G01210	-	cis	-1	-1	-1	-1	-98	Nearby tail-end-tail	-
ath	AT2G01270	+	AT2G01275	-	cis	3168	3230	1965	2027	63	Convergent	-
ath	AT2G01280	+	AT2G01290	-	cis	3244	3719	989	1464	476	Convergent	-
ath	AT2G01340	+	AT2G01350	-	cis	1188	1337	1970	2119	150	Convergent	-
ath	AT2G01400	+	AT2G01410	-	cis	770	1347	791	1368	578	Convergent	-
ath	AT2G01460	+	AT2G01470	-	cis	-1	-1	-1	-1	-50	Nearby tail-end-tail	-
ath	AT2G01554	+	AT2G01560	-	cis	-1	-1	-1	-1	-63	Nearby tail-end-tail	-
ath	AT2G01620	+	AT2G01630	-	cis	1156	1170	2828	2842	15	Convergent	-
ath	AT2G01640	+	AT2G01650	-	cis	-1	-1	-1	-1	-73	Nearby tail-end-tail	-
ath	AT2G01680	+	AT2G01690	-	cis	-1	-1	-1	-1	-42	Nearby tail-end-tail	-
ath	AT2G01710	+	AT2G01720	-	cis	-1	-1	-1	-1	-36	Nearby tail-end-tail	-
ath	AT2G01735	+	AT2G01740	-	cis	-1	-1	-1	-1	-41	Nearby tail-end-tail	-
ath	AT2G01750	+	AT2G01755	-	cis	-1	-1	-1	-1	-80	Nearby tail-end-tail	-
ath	AT2G01760	+	AT2G01770	-	cis	-1	-1	-1	-1	-75	Nearby tail-end-tail	-
ath	AT2G01860	+	AT2G01870	-	cis	1416	1864	488	936	449	Convergent	-
ath	AT2G01940	+	XLOC_011742	-	cis	277	1031	1	755	755	Containing	-
ath	AT2G01960	+	AT2G01970	-	cis	1493	1532	2976	3015	40	Convergent	-
ath	AT2G02410	+	AT2G02400	-	cis	-1	-1	-1	-1	-58	Nearby head-end-head	-
ath	AT2G02720	+	AT2G02730	-	cis	1537	2017	2410	2890	481	Convergent	-
ath	AT2G02740	+	AT2G02750	-	cis	1808	1905	2293	2390	98	Convergent	-
ath	AT2G02740	+	XLOC_011776	-	cis	1031	1417	1	387	387	Containing	-
ath	AT2G02795	+	AT2G02800	-	cis	1	597	2952	3548	597	Containing	-
ath	AT2G02955	+	AT2G02960	-	cis	-1	-1	-1	-1	-10	Nearby tail-end-tail	-
ath	AT2G02980	+	AT2G02970	-	cis	-1	-1	-1	-1	-69	Nearby head-end-head	-
ath	AT2G03230	+	AT2G03240	-	cis	-1	-1	-1	-1	-37	Nearby tail-end-tail	-
ath	AT2G03270	+	AT2G03280	-	cis	2333	2373	2168	2208	41	Convergent	-
ath	AT2G03380	+	AT2G03390	-	cis	-1	-1	-1	-1	-40	Nearby tail-end-tail	-
ath	AT2G03410	+	AT2G03420	-	cis	1401	2372	1	972	972	Containing	-
ath	AT2G03410	+	AT2G03430	-	cis	2411	2412	1624	1625	2	Convergent	-
ath	AT2G03450	+	AT2G03460	-	cis	2234	2280	1326	1372	47	Convergent	-
ath	AT2G03520	+	XLOC_011816	-	cis	22	1892	12	1882	1871	Convergent	-
ath	AT2G03630	+	AT2G03620	-	cis	1	291	1	291	291	Divergent	-
ath	AT2G03630	+	AT2G03640	-	cis	-1	-1	-1	-1	-76	Nearby tail-end-tail	-
ath	AT2G03667	+	AT2G03660	-	cis	-1	-1	-1	-1	-71	Nearby head-end-head	-
ath	AT2G03680	+	AT2G03690	-	cis	1101	1256	1117	1272	156	Convergent	-
ath	AT2G03790	+	AT2G03780	-	cis	-1	-1	-1	-1	-93	Nearby head-end-head	-
ath	AT2G03822	+	AT2G03821	-	cis	1	7	1	7	7	Divergent	-
ath	AT2G03980	+	XLOC_011842	-	cis	2221	3354	34	1167	1134	Convergent	-
ath	AT2G04033	+	AT2G04035	-	cis	-1	-1	-1	-1	-87	Nearby tail-end-tail	-
ath	AT2G04039	+	AT2G04040	-	cis	1251	1305	1924	1978	55	Convergent	-
ath	AT2G04150	+	AT2G04160	-	cis	1225	1239	6464	6478	15	Convergent	-
ath	AT2G04270	+	AT2G04280	-	cis	5390	5908	1504	2022	519	Convergent	-
ath	AT2G04350	+	AT2G04360	-	cis	-1	-1	-1	-1	-84	Nearby tail-end-tail	-
ath	AT2G04380	+	AT2G04378	-	cis	1	1126	109	1234	1126	Containing	-
ath	AT2G04400	+	AT2G04410	-	cis	2550	2590	1382	1422	41	Convergent	-
ath	AT2G04740	+	AT2G04750	-	cis	-1	-1	-1	-1	-72	Nearby tail-end-tail	-
ath	AT2G04830	+	AT2G04820	-	cis	-1	-1	-1	-1	-44	Nearby head-end-head	-
ath	AT2G04850	+	AT2G04852	-	cis	866	1496	688	1318	631	Convergent	-
ath	AT2G04880	+	AT2G04890	-	cis	2474	2639	2079	2244	166	Convergent	-
ath	AT2G04900	+	AT2G04890	-	cis	1	124	1	124	124	Divergent	-
ath	AT2G05380	+	XLOC_011938	-	cis	311	1206	1	896	896	Containing	-
ath	AT2G05710	+	AT2G05715	-	cis	5149	5280	365	496	132	Convergent	-
ath	AT2G05755	+	AT2G05753	-	cis	508	1054	1	547	547	Containing	-
ath	AT2G05812	+	AT2G05810	-	cis	1	1915	10	1924	1915	Containing	-
ath	AT2G05915	+	AT2G05914	-	cis	1	450	278	727	450	Containing	-
ath	AT2G06025	+	AT2G06040	-	cis	4019	4022	3403	3406	4	Convergent	-
ath	AT2G06045	+	AT2G06050	-	cis	-1	-1	-1	-1	0	Nearby tail-end-tail	-
ath	AT2G06510	+	AT2G06520	-	cis	-1	-1	-1	-1	-42	Nearby tail-end-tail	-
ath	AT2G06650	+	AT2G06645	-	cis	1	590	1	590	590	Divergent	-
ath	AT2G06904	+	AT2G06906	-	cis	-1	-1	-1	-1	-46	Nearby tail-end-tail	-
ath	AT2G07213	+	AT2G07215	-	cis	195	1308	1	1114	1114	Containing	-
ath	AT2G07683	+	AT2G07752	-	cis	1362	1433	1	72	72	Containing	-
ath	AT2G07683	+	AT2G07753	-	cis	1472	1485	62	75	14	Convergent	-
ath	AT2G07683	+	AT2G07772	-	cis	-1	-1	-1	-1	-78	Nearby head-end-head	-
ath	AT2G07693	+	AT2G07692	-	cis	1	153	1	153	153	Divergent	-
ath	AT2G07713	+	AT2G07714	-	cis	-1	-1	-1	-1	-84	Nearby tail-end-tail	-
ath	AT2G07741	+	AT2G07835	-	cis	-1	-1	-1	-1	-24	Nearby head-end-head	-
ath	AT2G07749	+	AT2G07812	-	cis	1844	2124	38	318	281	Convergent	-
ath	AT2G07763	+	AT2G07739	-	cis	70	71	599	600	2	Convergent	-
ath	AT2G07785	+	AT2G07599	-	cis	794	902	2309	2417	109	Convergent	-
ath	AT2G07792	+	AT2G07688	-	cis	-1	-1	-1	-1	-13	Nearby head-end-head	-
ath	AT2G07827	+	AT2G07830	-	cis	1161	1283	1	123	123	Containing	-
ath	AT2G09800	+	AT2G09795	-	cis	3657	5142	336	1821	1486	Convergent	-
ath	AT2G10405	+	AT2G10410	-	cis	417	538	929	1050	122	Convergent	-
ath	AT2G10420	+	AT2G10430	-	cis	-1	-1	-1	-1	-45	Nearby tail-end-tail	-
ath	AT2G10780	+	AT2G10790	-	cis	-1	-1	-1	-1	-76	Nearby tail-end-tail	-
ath	AT2G10802	+	AT2G10810	-	cis	-1	-1	-1	-1	-17	Nearby tail-end-tail	-
ath	AT2G10921	+	AT2G10920	-	cis	1	203	1	203	203	Divergent	-
ath	AT2G11050	+	AT2G11040	-	cis	-1	-1	-1	-1	-94	Nearby head-end-head	-
ath	AT2G11100	+	AT2G11090	-	cis	-1	-1	-1	-1	-96	Nearby head-end-head	-
ath	AT2G11620	+	AT2G11623	-	cis	-1	-1	-1	-1	-92	Nearby tail-end-tail	-
ath	AT2G11626	+	AT2G11623	-	cis	-1	-1	-1	-1	-42	Nearby head-end-head	-
ath	AT2G11851	+	AT2G11850	-	cis	716	1562	1	847	847	Containing	-
ath	AT2G11851	+	AT2G11852	-	cis	3656	3868	1	213	213	Containing	-
ath	AT2G11851	+	XLOC_012272	-	cis	1996	2294	1	299	299	Containing	-
ath	AT2G12855	+	AT2G12860	-	cis	521	636	2376	2491	116	Convergent	-
ath	AT2G12880	+	AT2G12875	-	cis	-1	-1	-1	-1	-52	Nearby head-end-head	-
ath	AT2G13100	+	XLOC_012343	-	cis	353	2194	1	1842	1842	Containing	-
ath	AT2G13290	+	XLOC_012355	-	cis	476	1704	99	1327	1229	Convergent	-
ath	AT2G13430	+	AT2G13431	-	cis	669	1363	1	695	695	Containing	-
ath	AT2G13665	+	AT2G13660	-	cis	1	869	1	869	869	Containing	-
ath	AT2G13970	+	AT2G13975	-	cis	-1	-1	-1	-1	-82	Nearby tail-end-tail	-
ath	AT2G14080	+	XLOC_012408	-	cis	1017	2107	1	1091	1091	Containing	-
ath	AT2G14115	+	AT2G14120	-	cis	745	844	6085	6184	100	Convergent	-
ath	AT2G14240	+	AT2G14230	-	cis	-1	-1	-1	-1	-79	Nearby head-end-head	-
ath	AT2G14680	+	AT2G14690	-	cis	6000	6139	2116	2255	140	Convergent	-
ath	AT2G14800	+	AT2G14810	-	cis	-1	-1	-1	-1	-89	Nearby tail-end-tail	-
ath	AT2G14835	+	XLOC_012458	-	cis	3634	4137	1	504	504	Containing	-
ath	AT2G14850	+	AT2G14860	-	cis	-1	-1	-1	-1	-53	Nearby tail-end-tail	-
ath	AT2G15270	+	AT2G15271	-	cis	-1	-1	-1	-1	-37	Nearby tail-end-tail	-
ath	AT2G15280	+	AT2G15290	-	cis	2147	2197	1688	1738	51	Convergent	-
ath	AT2G15680	+	AT2G15690	-	cis	1	647	2137	2783	647	Containing	-
ath	AT2G15800	+	AT2G15790	-	cis	1	74	1	74	74	Divergent	-
ath	AT2G15900	+	AT2G15910	-	cis	5017	5402	2634	3019	386	Convergent	-
ath	AT2G16019	+	AT2G16018	-	cis	1	111	424	534	111	Containing	-
ath	AT2G16020	+	AT2G16018	-	cis	1	231	120	350	231	Containing	-
ath	AT2G16020	+	AT2G16030	-	cis	-1	-1	-1	-1	-86	Nearby tail-end-tail	-
ath	AT2G16110	+	AT2G16100	-	cis	-1	-1	-1	-1	-55	Nearby head-end-head	-
ath	AT2G16245	+	AT2G16250	-	cis	6	916	2342	3252	911	Convergent	-
ath	AT2G16260	+	AT2G16270	-	cis	-1	-1	-1	-1	-35	Nearby tail-end-tail	-
ath	AT2G16365	+	AT2G16360	-	cis	2352	3005	1	654	654	Containing	-
ath	AT2G16390	+	AT2G16400	-	cis	-1	-1	-1	-1	-68	Nearby tail-end-tail	-
ath	AT2G16575	+	AT2G16580	-	cis	1	594	1724	2317	594	Containing	-
ath	AT2G16630	+	AT2G16640	-	cis	-1	-1	-1	-1	-74	Nearby tail-end-tail	-
ath	AT2G16800	+	AT2G16810	-	cis	-1	-1	-1	-1	-46	Nearby tail-end-tail	-
ath	AT2G16910	+	AT2G16920	-	cis	2506	2534	4914	4942	29	Convergent	-
ath	AT2G17120	+	AT2G17130	-	cis	1768	1773	1736	1741	6	Convergent	-
ath	AT2G17440	+	AT2G17442	-	cis	-1	-1	-1	-1	-35	Nearby tail-end-tail	-
ath	AT2G17477	+	AT2G17480	-	cis	-1	-1	-1	-1	-30	Nearby tail-end-tail	-
ath	AT2G17500	+	AT2G17510	-	cis	2480	2522	7065	7107	43	Convergent	-
ath	AT2G17630	+	AT2G17640	-	cis	-1	-1	-1	-1	-12	Nearby tail-end-tail	-
ath	AT2G17690	+	AT2G17695	-	cis	-1	-1	-1	-1	-28	Nearby tail-end-tail	-
ath	AT2G17830	+	AT2G17840	-	cis	-1	-1	-1	-1	0	Nearby tail-end-tail	-
ath	AT2G17920	+	AT2G17930	-	cis	-1	-1	-1	-1	0	Nearby tail-end-tail	-
ath	AT2G17972	+	AT2G17975	-	cis	490	746	1676	1932	257	Convergent	-
ath	AT2G18220	+	AT2G18230	-	cis	-1	-1	-1	-1	-71	Nearby tail-end-tail	-
ath	AT2G18280	+	AT2G18270	-	cis	161	409	1	249	249	Containing	-
ath	AT2G18280	+	AT2G18290	-	cis	2309	2471	1862	2024	163	Convergent	-
ath	AT2G18340	+	AT2G18350	-	cis	1698	1795	968	1065	98	Convergent	-
ath	AT2G18390	+	AT2G18400	-	cis	1312	1361	1062	1111	50	Convergent	-
ath	AT2G18460	+	AT2G18465	-	cis	1572	1679	1847	1954	108	Convergent	-
ath	AT2G18700	+	AT2G18710	-	cis	-1	-1	-1	-1	-73	Nearby tail-end-tail	-
ath	AT2G18917	+	AT2G18915	-	cis	1	370	1	370	370	Divergent	-
ath	AT2G18917	+	AT2G18920	-	cis	640	990	58	408	351	Convergent	-
ath	AT2G18970	+	AT2G18969	-	cis	1	459	1	459	459	Divergent	-
ath	AT2G19060	+	AT2G19070	-	cis	3039	3546	1441	1948	508	Convergent	-
ath	AT2G19110	+	XLOC_012705	-	cis	4001	7565	43	3607	3565	Convergent	-
ath	AT2G19160	+	AT2G19170	-	cis	4190	4193	4589	4592	4	Convergent	-
ath	AT2G19180	+	AT2G19190	-	cis	-1	-1	-1	-1	-83	Nearby tail-end-tail	-
ath	AT2G19260	+	AT2G19270	-	cis	-1	-1	-1	-1	-19	Nearby tail-end-tail	-
ath	AT2G19280	+	AT2G19290	-	cis	3485	3710	879	1104	226	Convergent	-
ath	AT2G19330	+	AT2G19340	-	cis	820	1507	1487	2174	688	Convergent	-
ath	AT2G19420	+	AT2G19425	-	cis	816	918	1	103	103	Containing	-
ath	AT2G19490	+	AT2G19500	-	cis	-1	-1	-1	-1	-33	Nearby tail-end-tail	-
ath	AT2G19540	+	AT2G19550	-	cis	2777	2778	998	999	2	Convergent	-
ath	AT2G19572	+	AT2G19570	-	cis	1	1025	1	1025	1025	Divergent	-
ath	AT2G19582	+	AT2G19580	-	cis	1	708	1	708	708	Divergent	-
ath	AT2G19610	+	AT2G19620	-	cis	2052	2147	2635	2730	96	Convergent	-
ath	AT2G19710	+	AT2G19720	-	cis	3891	3952	1259	1320	62	Convergent	-
ath	AT2G19750	+	AT2G19755	-	cis	-1	-1	-1	-1	-49	Nearby tail-end-tail	-
ath	AT2G19940	+	AT2G19950	-	cis	-1	-1	-1	-1	-54	Nearby tail-end-tail	-
ath	AT2G20170	+	AT2G20180	-	cis	3012	3345	2544	2877	334	Convergent	-
ath	AT2G20208	+	AT2G20210	-	cis	-1	-1	-1	-1	-13	Nearby tail-end-tail	-
ath	AT2G20230	+	AT2G20240	-	cis	2086	2202	2759	2875	117	Convergent	-
ath	AT2G20260	+	AT2G20270	-	cis	972	1034	1911	1973	63	Convergent	-
ath	AT2G20320	+	AT2G20330	-	cis	-1	-1	-1	-1	-95	Nearby tail-end-tail	-
ath	AT2G20495	+	AT2G20500	-	cis	1956	2099	782	925	144	Convergent	-
ath	AT2G20540	+	AT2G20550	-	cis	-1	-1	-1	-1	-37	Nearby tail-end-tail	-
ath	AT2G20555	+	AT2G20560	-	cis	686	724	1843	1881	39	Convergent	-
ath	AT2G20690	+	AT2G20700	-	cis	1590	1670	831	911	81	Convergent	-
ath	AT2G20710	+	AT2G20720	-	cis	1817	1839	2269	2291	23	Convergent	-
ath	AT2G20750	+	AT2G20760	-	cis	-1	-1	-1	-1	-73	Nearby tail-end-tail	-
ath	AT2G20770	+	AT2G20760	-	cis	-1	-1	-1	-1	-73	Nearby head-end-head	-
ath	AT2G20770	+	AT2G20780	-	cis	1925	1993	2104	2172	69	Convergent	-
ath	AT2G20890	+	AT2G20900	-	cis	1610	1751	3699	3840	142	Convergent	-
ath	AT2G20920	+	AT2G20921	-	cis	-1	-1	-1	-1	-92	Nearby tail-end-tail	-
ath	AT2G21187	+	AT2G21185	-	cis	146	757	1	612	612	Containing	-
ath	AT2G21195	+	AT2G21200	-	cis	742	745	467	470	4	Convergent	-
ath	AT2G21270	+	AT2G21280	-	cis	-1	-1	-1	-1	-51	Nearby tail-end-tail	-
ath	AT2G21340	+	AT2G21350	-	cis	3897	3905	809	817	9	Convergent	-
ath	AT2G21360	+	AT2G21350	-	cis	-1	-1	-1	-1	-88	Nearby head-end-head	-
ath	AT2G21360	+	AT2G21370	-	cis	-1	-1	-1	-1	-26	Nearby tail-end-tail	-
ath	AT2G21530	+	AT2G21540	-	cis	1226	1267	3907	3948	42	Convergent	-
ath	AT2G21550	+	AT2G21560	-	cis	-1	-1	-1	-1	-78	Nearby tail-end-tail	-
ath	AT2G21850	+	AT2G21860	-	cis	-1	-1	-1	-1	-19	Nearby tail-end-tail	-
ath	AT2G21940	+	AT2G21950	-	cis	2632	2689	1415	1472	58	Convergent	-
ath	AT2G21960	+	AT2G21970	-	cis	2142	2250	826	934	109	Convergent	-
ath	AT2G22000	+	AT2G22010	-	cis	798	892	6259	6353	95	Convergent	-
ath	AT2G22080	+	AT2G22090	-	cis	-1	-1	-1	-1	-76	Nearby tail-end-tail	-
ath	AT2G22088	+	AT2G22090	-	cis	1	666	1459	2124	666	Containing	-
ath	AT2G22230	+	AT2G22240	-	cis	1622	1639	2473	2490	18	Convergent	-
ath	AT2G22300	+	AT2G22310	-	cis	5254	5322	2314	2382	69	Convergent	-
ath	AT2G22380	+	AT2G22370	-	cis	-1	-1	-1	-1	-89	Nearby head-end-head	-
ath	AT2G22390	+	AT2G22400	-	cis	-1	-1	-1	-1	-71	Nearby tail-end-tail	-
ath	AT2G22520	+	AT2G22530	-	cis	-1	-1	-1	-1	-4	Nearby tail-end-tail	-
ath	AT2G22610	+	AT2G22620	-	cis	5223	5227	5820	5824	5	Convergent	-
ath	AT2G22730	+	AT2G22740	-	cis	1675	3170	2849	4344	1496	Convergent	-
ath	AT2G22821	+	AT2G22820	-	cis	1	190	1	190	190	Divergent	-
ath	AT2G22840	+	AT2G22850	-	cis	2524	2546	2100	2122	23	Convergent	-
ath	AT2G22870	+	AT2G22880	-	cis	-1	-1	-1	-1	-14	Nearby tail-end-tail	-
ath	AT2G22941	+	AT2G22940	-	cis	1	339	1020	1358	339	Containing	-
ath	AT2G22960	+	AT2G22955	-	cis	1	660	1	660	660	Divergent	-
ath	AT2G23080	+	AT2G23090	-	cis	2338	2425	874	961	88	Convergent	-
ath	AT2G23093	+	AT2G23096	-	cis	-1	-1	-1	-1	-26	Nearby tail-end-tail	-
ath	AT2G23120	+	AT2G23118	-	cis	-1	-1	-1	-1	-17	Nearby head-end-head	-
ath	AT2G23200	+	AT2G23210	-	cis	-1	-1	-1	-1	-98	Nearby tail-end-tail	-
ath	AT2G23360	+	AT2G23370	-	cis	-1	-1	-1	-1	-21	Nearby tail-end-tail	-
ath	AT2G23380	+	AT2G23390	-	cis	-1	-1	-1	-1	-12	Nearby tail-end-tail	-
ath	AT2G23460	+	AT2G23470	-	cis	3505	3645	2388	2528	141	Convergent	-
ath	AT2G23672	+	AT2G23670	-	cis	1	619	1	619	619	Divergent	-
ath	AT2G23740	+	AT2G23755	-	cis	5229	5840	632	1243	612	Convergent	-
ath	AT2G23890	+	XLOC_012985	-	cis	2555	2878	1	324	324	Containing	-
ath	AT2G23940	+	AT2G23945	-	cis	1264	1366	1275	1377	103	Convergent	-
ath	AT2G23970	+	AT2G23980	-	cis	-1	-1	-1	-1	-22	Nearby tail-end-tail	-
ath	AT2G24010	+	AT2G24020	-	cis	-1	-1	-1	-1	-98	Nearby tail-end-tail	-
ath	AT2G24180	+	AT2G24190	-	cis	1775	1889	1266	1380	115	Convergent	-
ath	AT2G24220	+	AT2G24230	-	cis	-1	-1	-1	-1	-29	Nearby tail-end-tail	-
ath	AT2G24290	+	XLOC_013011	-	cis	1	366	1	366	366	Divergent	-
ath	AT2G24310	+	AT2G24320	-	cis	1064	1153	1320	1409	90	Convergent	-
ath	AT2G24350	+	AT2G24360	-	cis	3326	3367	2411	2452	42	Convergent	-
ath	AT2G24440	+	AT2G24450	-	cis	1699	1740	1149	1190	42	Convergent	-
ath	AT2G24480	+	AT2G24490	-	cis	1	597	2315	2911	597	Containing	-
ath	AT2G24540	+	AT2G24545	-	cis	1	1172	1	1172	1172	Divergent	-
ath	AT2G24617	+	AT2G24620	-	cis	167	315	326	474	149	Convergent	-
ath	AT2G24670	+	AT2G24680	-	cis	595	899	3312	3616	305	Convergent	-
ath	AT2G24735	+	AT2G24740	-	cis	1627	3894	1	2268	2268	Containing	-
ath	AT2G24750	+	AT2G24755	-	cis	2738	6985	3450	7697	4248	Convergent	-
ath	AT2G24760	+	AT2G24755	-	cis	1	2409	1	2409	2409	Divergent	-
ath	AT2G24820	+	AT2G24830	-	cis	1878	1960	2293	2375	83	Convergent	-
ath	AT2G24960	+	AT2G24970	-	cis	-1	-1	-1	-1	-83	Nearby tail-end-tail	-
ath	AT2G25015	+	AT2G25011	-	cis	1	202	1	202	202	Divergent	-
ath	AT2G25170	+	AT2G25169	-	cis	1	208	1	208	208	Divergent	-
ath	AT2G25270	+	AT2G25280	-	cis	2632	2845	2243	2456	214	Convergent	-
ath	AT2G25410	+	AT2G25409	-	cis	893	1525	2	634	633	Convergent	-
ath	AT2G25530	+	AT2G25540	-	cis	-1	-1	-1	-1	-64	Nearby tail-end-tail	-
ath	AT2G25580	+	AT2G25570	-	cis	-1	-1	-1	-1	-92	Nearby head-end-head	-
ath	AT2G25650	+	AT2G25660	-	cis	1618	1631	11175	11188	14	Convergent	-
ath	AT2G25840	+	AT2G25850	-	cis	-1	-1	-1	-1	-49	Nearby tail-end-tail	-
ath	AT2G25930	+	AT2G25940	-	cis	4267	4290	2705	2728	24	Convergent	-
ath	AT2G25950	+	AT2G25964	-	cis	1996	2018	627	649	23	Convergent	-
ath	AT2G26110	+	XLOC_013120	-	cis	1	1138	1	1138	1138	Divergent	-
ath	AT2G26135	+	AT2G26140	-	cis	-1	-1	-1	-1	-63	Nearby tail-end-tail	-
ath	AT2G26170	+	AT2G26180	-	cis	2482	2552	1744	1814	71	Convergent	-
ath	AT2G26230	+	AT2G26240	-	cis	-1	-1	-1	-1	-61	Nearby tail-end-tail	-
ath	AT2G26270	+	AT2G26280	-	cis	2995	3037	3563	3605	43	Convergent	-
ath	AT2G26355	+	AT2G26360	-	cis	809	828	1679	1698	20	Convergent	-
ath	AT2G26450	+	AT2G26455	-	cis	-1	-1	-1	-1	-87	Nearby tail-end-tail	-
ath	AT2G26640	+	AT2G26650	-	cis	1981	1989	4750	4758	9	Convergent	-
ath	AT2G26692	+	AT2G26690	-	cis	1	275	1	275	275	Divergent	-
ath	AT2G26830	+	AT2G26840	-	cis	-1	-1	-1	-1	-25	Nearby tail-end-tail	-
ath	AT2G26882	+	AT2G26880	-	cis	1	803	79	881	803	Containing	-
ath	AT2G26920	+	AT2G26930	-	cis	2704	2748	2516	2560	45	Convergent	-
ath	AT2G27035	+	AT2G27040	-	cis	-1	-1	-1	-1	-48	Nearby tail-end-tail	-
ath	AT2G27080	+	AT2G27090	-	cis	3504	3572	4353	4421	69	Convergent	-
ath	AT2G27100	+	AT2G27110	-	cis	-1	-1	-1	-1	-10	Nearby tail-end-tail	-
ath	AT2G27150	+	AT2G27160	-	cis	5679	6663	1	985	985	Containing	-
ath	AT2G27180	+	AT2G27190	-	cis	-1	-1	-1	-1	-47	Nearby tail-end-tail	-
ath	AT2G27389	+	AT2G27390	-	cis	191	595	1	405	405	Containing	-
ath	AT2G27389	+	AT2G27395	-	cis	758	788	244	274	31	Convergent	-
ath	AT2G27402	+	AT2G27410	-	cis	-1	-1	-1	-1	-64	Nearby tail-end-tail	-
ath	AT2G27440	+	AT2G27450	-	cis	-1	-1	-1	-1	-96	Nearby tail-end-tail	-
ath	AT2G27460	+	AT2G27470	-	cis	4348	4378	1401	1431	31	Convergent	-
ath	AT2G27480	+	AT2G27490	-	cis	1296	1332	2132	2168	37	Convergent	-
ath	AT2G27600	+	AT2G27610	-	cis	2890	2955	2542	2607	66	Convergent	-
ath	AT2G27600	+	XLOC_013212	-	cis	15	1087	1	1073	1073	Containing	-
ath	AT2G27760	+	XLOC_013222	-	cis	1625	2009	1	385	385	Containing	-
ath	AT2G27760	+	XLOC_013223	-	cis	2277	2794	9	526	518	Convergent	-
ath	AT2G27900	+	AT2G27920	-	cis	8142	8584	3164	3606	443	Convergent	-
ath	AT2G28105	+	AT2G28110	-	cis	-1	-1	-1	-1	-30	Nearby tail-end-tail	-
ath	AT2G28290	+	AT2G28280	-	cis	1	240	1	240	240	Divergent	-
ath	AT2G28290	+	XLOC_013252	-	cis	9442	10872	1	1431	1431	Containing	-
ath	AT2G28290	+	XLOC_013253	-	cis	10985	16871	34	5920	5887	Convergent	-
ath	AT2G28410	+	XLOC_013260	-	cis	6	805	6	805	800	Convergent	-
ath	AT2G28440	+	AT2G28450	-	cis	-1	-1	-1	-1	-18	Nearby tail-end-tail	-
ath	AT2G28460	+	AT2G28470	-	cis	2268	2302	4806	4840	35	Convergent	-
ath	AT2G28671	+	AT2G28670	-	cis	57	1834	323	2100	1778	Convergent	-
ath	AT2G28930	+	AT2G28940	-	cis	-1	-1	-1	-1	-35	Nearby tail-end-tail	-
ath	AT2G28990	+	XLOC_013296	-	cis	1330	1769	1	440	440	Containing	-
ath	AT2G29020	+	AT2G29030	-	cis	-1	-1	-1	-1	-72	Nearby tail-end-tail	-
ath	AT2G29180	+	AT2G29190	-	cis	790	813	4729	4752	24	Convergent	-
ath	AT2G29270	+	AT2G29263	-	cis	-1	-1	-1	-1	-73	Nearby head-end-head	-
ath	AT2G29410	+	AT2G29420	-	cis	1373	1424	913	964	52	Convergent	-
ath	AT2G29430	+	AT2G29440	-	cis	-1	-1	-1	-1	-32	Nearby tail-end-tail	-
ath	AT2G29525	+	AT2G29530	-	cis	2467	2487	1568	1588	21	Convergent	-
ath	AT2G29560	+	AT2G29570	-	cis	3347	3347	1798	1798	1	Convergent	-
ath	AT2G29600	+	AT2G29590	-	cis	1	307	1	307	307	Divergent	-
ath	AT2G29630	+	AT2G29628	-	cis	1	23	1	23	23	Divergent	-
ath	AT2G29640	+	AT2G29650	-	cis	-1	-1	-1	-1	-82	Nearby tail-end-tail	-
ath	AT2G29710	+	AT2G29720	-	cis	-1	-1	-1	-1	-57	Nearby tail-end-tail	-
ath	AT2G29760	+	AT2G29770	-	cis	2528	2969	1024	1465	442	Convergent	-
ath	AT2G29900	+	AT2G29910	-	cis	-1	-1	-1	-1	-21	Nearby tail-end-tail	-
ath	AT2G30160	+	AT2G30170	-	cis	-1	-1	-1	-1	-25	Nearby tail-end-tail	-
ath	AT2G30180	+	AT2G30170	-	cis	-1	-1	-1	-1	-87	Nearby head-end-head	-
ath	AT2G30362	+	AT2G30360	-	cis	1	1484	1	1484	1484	Divergent	-
ath	AT2G30410	+	AT2G30420	-	cis	-1	-1	-1	-1	-16	Nearby tail-end-tail	-
ath	AT2G30530	+	AT2G30540	-	cis	-1	-1	-1	-1	-41	Nearby tail-end-tail	-
ath	AT2G30550	+	XLOC_013387	-	cis	1	1379	1	1379	1379	Divergent	-
ath	AT2G30550	+	XLOC_013388	-	cis	1917	2248	1	332	332	Containing	-
ath	AT2G30590	+	XLOC_013391	-	cis	1691	2118	4	431	428	Convergent	-
ath	AT2G30600	+	AT2G30615	-	cis	4210	4809	903	1502	600	Convergent	-
ath	AT2G30620	+	AT2G30630	-	cis	-1	-1	-1	-1	-8	Nearby tail-end-tail	-
ath	AT2G30620	+	XLOC_013394	-	cis	361	1629	1	1269	1269	Containing	-
ath	AT2G30766	+	AT2G30760	-	cis	1	313	1	313	313	Divergent	-
ath	AT2G30820	+	AT2G30830	-	cis	3131	3369	1340	1578	239	Convergent	-
ath	AT2G30870	+	AT2G30880	-	cis	-1	-1	-1	-1	-51	Nearby tail-end-tail	-
ath	AT2G30910	+	AT2G30920	-	cis	-1	-1	-1	-1	-25	Nearby tail-end-tail	-
ath	AT2G30950	+	AT2G30960	-	cis	2859	2903	1106	1150	45	Convergent	-
ath	AT2G30985	+	AT2G30984	-	cis	1	485	54	538	485	Containing	-
ath	AT2G31035	+	AT2G31040	-	cis	240	252	2168	2180	13	Convergent	-
ath	AT2G31090	+	AT2G31100	-	cis	-1	-1	-1	-1	-26	Nearby tail-end-tail	-
ath	AT2G31140	+	AT2G31141	-	cis	1801	1886	724	809	86	Convergent	-
ath	AT2G31150	+	AT2G31141	-	cis	1	160	1	160	160	Divergent	-
ath	AT2G31290	+	AT2G31300	-	cis	-1	-1	-1	-1	-51	Nearby tail-end-tail	-
ath	AT2G31340	+	AT2G31345	-	cis	-1	-1	-1	-1	-31	Nearby tail-end-tail	-
ath	AT2G31380	+	AT2G31390	-	cis	1514	1561	2740	2787	48	Convergent	-
ath	AT2G31530	+	AT2G31520	-	cis	1	79	1	79	79	Divergent	-
ath	AT2G31530	+	XLOC_013448	-	cis	430	918	1	489	489	Containing	-
ath	AT2G31530	+	XLOC_013449	-	cis	2596	3454	1	859	859	Containing	-
ath	AT2G31560	+	AT2G31570	-	cis	1418	1455	1871	1908	38	Convergent	-
ath	AT2G31585	+	AT2G31590	-	cis	-1	-1	-1	-1	-99	Nearby tail-end-tail	-
ath	AT2G31610	+	AT2G31620	-	cis	-1	-1	-1	-1	-67	Nearby tail-end-tail	-
ath	AT2G31750	+	AT2G31751	-	cis	2109	2791	2092	2774	683	Convergent	-
ath	AT2G31790	+	AT2G31800	-	cis	2115	2154	3345	3384	40	Convergent	-
ath	AT2G31880	+	AT2G31890	-	cis	1607	2084	2791	3268	478	Convergent	-
ath	AT2G31902	+	AT2G31900	-	cis	1	7683	1135	8817	7683	Containing	-
ath	AT2G31910	+	AT2G31920	-	cis	-1	-1	-1	-1	-12	Nearby tail-end-tail	-
ath	AT2G31970	+	AT2G31980	-	cis	-1	-1	-1	-1	-23	Nearby tail-end-tail	-
ath	AT2G31981	+	AT2G31980	-	cis	-1	-1	-1	-1	-78	Nearby head-end-head	-
ath	AT2G32040	+	AT2G32050	-	cis	-1	-1	-1	-1	-42	Nearby tail-end-tail	-
ath	AT2G32179	+	AT2G32180	-	cis	410	1416	1	1007	1007	Containing	-
ath	AT2G32220	+	AT2G32230	-	cis	-1	-1	-1	-1	-5	Nearby tail-end-tail	-
ath	AT2G32310	+	AT2G32315	-	cis	1906	1981	327	402	76	Convergent	-
ath	AT2G32410	+	AT2G32415	-	cis	-1	-1	-1	-1	-59	Nearby tail-end-tail	-
ath	AT2G32470	+	AT2G32480	-	cis	1346	1723	1180	1557	378	Convergent	-
ath	AT2G32490	+	AT2G32500	-	cis	1	581	2015	2595	581	Containing	-
ath	AT2G32650	+	AT2G32645	-	cis	606	1019	1264	1677	414	Convergent	-
ath	AT2G32670	+	AT2G32680	-	cis	1893	1898	2841	2846	6	Convergent	-
ath	AT2G32670	+	XLOC_013509	-	cis	1136	1722	1	587	587	Containing	-
ath	AT2G32800	+	AT2G32810	-	cis	2676	2728	6173	6225	53	Convergent	-
ath	AT2G32885	+	AT2G32890	-	cis	1031	1793	638	1400	763	Convergent	-
ath	AT2G32900	+	AT2G32890	-	cis	1	385	1	385	385	Divergent	-
ath	AT2G32900	+	XLOC_013521	-	cis	3471	3986	1	516	516	Containing	-
ath	AT2G33050	+	AT2G33051	-	cis	168	2529	688	3049	2362	Convergent	-
ath	AT2G33050	+	XLOC_013531	-	cis	1	1717	1	1717	1717	Divergent	-
ath	AT2G33060	+	AT2G33070	-	cis	-1	-1	-1	-1	-85	Nearby tail-end-tail	-
ath	AT2G33160	+	AT2G33170	-	cis	-1	-1	-1	-1	-3	Nearby tail-end-tail	-
ath	AT2G33300	+	AT2G33310	-	cis	1	1176	1888	3063	1176	Containing	-
ath	AT2G33390	+	AT2G33400	-	cis	1572	1984	1413	1825	413	Convergent	-
ath	AT2G33450	+	AT2G33460	-	cis	-1	-1	-1	-1	-56	Nearby tail-end-tail	-
ath	AT2G33510	+	AT2G33509	-	cis	-1	-1	-1	-1	-35	Nearby head-end-head	-
ath	AT2G33520	+	AT2G33530	-	cis	895	955	2855	2915	61	Convergent	-
ath	AT2G33620	+	AT2G33630	-	cis	2808	2858	1911	1961	51	Convergent	-
ath	AT2G33650	+	AT2G33655	-	cis	1	72	1368	1439	72	Containing	-
ath	AT2G33740	+	AT2G33750	-	cis	2130	2143	1663	1676	14	Convergent	-
ath	AT2G33760	+	AT2G33770	-	cis	-1	-1	-1	-1	-6	Nearby tail-end-tail	-
ath	AT2G33793	+	AT2G33796	-	cis	2716	3259	1	544	544	Containing	-
ath	AT2G33810	+	AT2G33815	-	cis	8	1053	1	1046	1046	Containing	-
ath	AT2G33845	+	AT2G33847	-	cis	1289	1714	1203	1628	426	Convergent	-
ath	AT2G33890	+	AT2G33980	-	cis	1	72	9384	9455	72	Containing	-
ath	AT2G33900	+	AT2G33980	-	cis	1	72	8411	8482	72	Containing	-
ath	AT2G33910	+	AT2G33980	-	cis	1	72	7579	7650	72	Containing	-
ath	AT2G33920	+	AT2G33980	-	cis	1	72	6627	6698	72	Containing	-
ath	AT2G33930	+	AT2G33980	-	cis	1	72	6114	6185	72	Containing	-
ath	AT2G33940	+	AT2G33980	-	cis	1	72	5672	5743	72	Containing	-
ath	AT2G33950	+	AT2G33980	-	cis	1	72	4633	4704	72	Containing	-
ath	AT2G33960	+	AT2G33980	-	cis	1	72	3715	3786	72	Containing	-
ath	AT2G33970	+	AT2G33980	-	cis	1	72	3249	3320	72	Containing	-
ath	AT2G34110	+	AT2G34080	-	cis	631	2308	1	1678	1678	Containing	-
ath	AT2G34110	+	AT2G34090	-	cis	3466	6747	1	3282	3282	Containing	-
ath	AT2G34110	+	AT2G34100	-	cis	6984	10767	10173	13956	3784	Convergent	-
ath	AT2G34120	+	AT2G34100	-	cis	1	213	7939	8151	213	Containing	-
ath	AT2G34123	+	AT2G34100	-	cis	1	503	6748	7250	503	Containing	-
ath	AT2G34130	+	AT2G34100	-	cis	1	2877	1125	4001	2877	Containing	-
ath	AT2G34135	+	AT2G34100	-	cis	1	138	625	762	138	Containing	-
ath	AT2G34170	+	AT2G34180	-	cis	2547	2646	1410	1509	100	Convergent	-
ath	AT2G34170	+	XLOC_013599	-	cis	6	827	1	822	822	Containing	-
ath	AT2G34170	+	XLOC_013600	-	cis	934	1709	1	776	776	Containing	-
ath	AT2G34185	+	AT2G34186	-	cis	1516	1611	1	96	96	Containing	-
ath	AT2G34330	+	XLOC_013611	-	cis	801	863	473	535	63	Convergent	-
ath	AT2G34360	+	XLOC_013613	-	cis	1	281	1	281	281	Divergent	-
ath	AT2G34380	+	AT2G34390	-	cis	1781	1810	1400	1429	30	Convergent	-
ath	AT2G34410	+	AT2G34420	-	cis	4119	4217	947	1045	99	Convergent	-
ath	AT2G34410	+	XLOC_013615	-	cis	1	347	1	347	347	Divergent	-
ath	AT2G34440	+	AT2G34450	-	cis	-1	-1	-1	-1	-46	Nearby tail-end-tail	-
ath	AT2G34460	+	AT2G34470	-	cis	1128	1351	1548	1771	224	Convergent	-
ath	AT2G34560	+	AT2G34570	-	cis	2730	2788	1833	1891	59	Convergent	-
ath	AT2G34660	+	AT2G34670	-	cis	-1	-1	-1	-1	-15	Nearby tail-end-tail	-
ath	AT2G34740	+	AT2G34750	-	cis	1890	1896	3964	3970	7	Convergent	-
ath	AT2G34770	+	AT2G34760	-	cis	1	410	1	410	410	Divergent	-
ath	AT2G34770	+	XLOC_013638	-	cis	1303	2544	1	1242	1242	Containing	-
ath	AT2G34780	+	AT2G34790	-	cis	5401	5465	3367	3431	65	Convergent	-
ath	AT2G34910	+	AT2G34920	-	cis	1228	1329	3029	3130	102	Convergent	-
ath	AT2G34940	+	AT2G34950	-	cis	-1	-1	-1	-1	-57	Nearby tail-end-tail	-
ath	AT2G34970	+	XLOC_013651	-	cis	1	2391	1	2391	2391	Divergent	-
ath	AT2G35050	+	AT2G35060	-	cis	-1	-1	-1	-1	-27	Nearby tail-end-tail	-
ath	AT2G35140	+	XLOC_013661	-	cis	1032	1513	1	482	482	Containing	-
ath	AT2G35160	+	XLOC_013663	-	cis	737	3320	1	2584	2584	Containing	-
ath	AT2G35170	+	AT2G35180	-	cis	-1	-1	-1	-1	-62	Nearby tail-end-tail	-
ath	AT2G35410	+	AT2G35420	-	cis	1392	1427	943	978	36	Convergent	-
ath	AT2G35480	+	AT2G35490	-	cis	-1	-1	-1	-1	-95	Nearby tail-end-tail	-
ath	AT2G35605	+	AT2G35610	-	cis	-1	-1	-1	-1	-88	Nearby tail-end-tail	-
ath	AT2G35640	+	AT2G35637	-	cis	1	1164	1	1164	1164	Divergent	-
ath	AT2G35660	+	AT2G35658	-	cis	1879	1980	510	611	102	Convergent	-
ath	AT2G35670	+	AT2G35680	-	cis	4149	4192	2330	2373	44	Convergent	-
ath	AT2G35738	+	AT2G35740	-	cis	931	1907	950	1926	977	Convergent	-
ath	AT2G35765	+	AT2G35770	-	cis	443	497	2428	2482	55	Convergent	-
ath	AT2G35860	+	AT2G35859	-	cis	1	1338	1	1338	1338	Divergent	-
ath	AT2G35945	+	AT2G35940	-	cis	1	898	652	1549	898	Containing	-
ath	AT2G36010	+	AT2G36020	-	cis	3613	3643	2405	2435	31	Convergent	-
ath	AT2G36026	+	AT2G36030	-	cis	295	507	1	213	213	Containing	-
ath	AT2G36090	+	AT2G36100	-	cis	1031	1079	1112	1160	49	Convergent	-
ath	AT2G36220	+	AT2G36230	-	cis	1215	1219	1841	1845	5	Convergent	-
ath	AT2G36355	+	AT2G36360	-	cis	529	1117	4136	4724	589	Convergent	-
ath	AT2G36390	+	AT2G36400	-	cis	5852	5856	2732	2736	5	Convergent	-
ath	AT2G36510	+	AT2G36520	-	cis	-1	-1	-1	-1	-68	Nearby tail-end-tail	-
ath	AT2G36570	+	AT2G36571	-	cis	-1	-1	-1	-1	-61	Nearby tail-end-tail	-
ath	AT2G36580	+	AT2G36590	-	cis	3885	3965	2252	2332	81	Convergent	-
ath	AT2G36650	+	AT2G36660	-	cis	1407	1414	3071	3078	8	Convergent	-
ath	AT2G36792	+	AT2G36790	-	cis	1	1512	1	1512	1512	Divergent	-
ath	AT2G36854	+	AT2G36850	-	cis	1	171	1	171	171	Divergent	-
ath	AT2G36920	+	AT2G36930	-	cis	-1	-1	-1	-1	-47	Nearby tail-end-tail	-
ath	AT2G37070	+	AT2G37080	-	cis	-1	-1	-1	-1	-77	Nearby tail-end-tail	-
ath	AT2G37110	+	AT2G37120	-	cis	-1	-1	-1	-1	-15	Nearby tail-end-tail	-
ath	AT2G37280	+	AT2G37290	-	cis	-1	-1	-1	-1	-9	Nearby tail-end-tail	-
ath	AT2G37330	+	AT2G37340	-	cis	1010	1050	2514	2554	41	Convergent	-
ath	AT2G37362	+	AT2G37360	-	cis	1	2234	1	2234	2234	Divergent	-
ath	AT2G37478	+	AT2G37500	-	cis	1942	2007	2991	3056	66	Convergent	-
ath	AT2G37480	+	AT2G37500	-	cis	1942	2007	2991	3056	66	Convergent	-
ath	AT2G37530	+	AT2G37540	-	cis	599	703	2296	2400	105	Convergent	-
ath	AT2G37555	+	AT2G37550	-	cis	1	880	1	880	880	Divergent	-
ath	AT2G37560	+	AT2G37570	-	cis	-1	-1	-1	-1	-37	Nearby tail-end-tail	-
ath	AT2G37620	+	AT2G37630	-	cis	-1	-1	-1	-1	-53	Nearby tail-end-tail	-
ath	AT2G37650	+	AT2G37660	-	cis	2591	2613	1825	1847	23	Convergent	-
ath	AT2G37690	+	AT2G37700	-	cis	-1	-1	-1	-1	-28	Nearby tail-end-tail	-
ath	AT2G37790	+	XLOC_013820	-	cis	1902	2135	1	234	234	Containing	-
ath	AT2G37880	+	AT2G37890	-	cis	-1	-1	-1	-1	-69	Nearby tail-end-tail	-
ath	AT2G37910	+	AT2G37920	-	cis	182	699	975	1492	518	Convergent	-
ath	AT2G37970	+	AT2G37975	-	cis	764	872	1797	1905	109	Convergent	-
ath	AT2G37990	+	AT2G38000	-	cis	2491	2584	2174	2267	94	Convergent	-
ath	AT2G38010	+	AT2G38020	-	cis	3047	3070	4780	4803	24	Convergent	-
ath	AT2G38030	+	AT2G38025	-	cis	-1	-1	-1	-1	-83	Nearby head-end-head	-
ath	AT2G38040	+	AT2G38050	-	cis	4044	4078	1144	1178	35	Convergent	-
ath	AT2G38140	+	AT2G38150	-	cis	-1	-1	-1	-1	-87	Nearby tail-end-tail	-
ath	AT2G38230	+	AT2G38240	-	cis	-1	-1	-1	-1	-26	Nearby tail-end-tail	-
ath	AT2G38310	+	XLOC_013852	-	cis	1	1077	1	1077	1077	Divergent	-
ath	AT2G38320	+	XLOC_013853	-	cis	1604	1987	1	384	384	Containing	-
ath	AT2G38320	+	XLOC_013854	-	cis	2233	2616	1	384	384	Containing	-
ath	AT2G38330	+	AT2G38340	-	cis	2894	2935	855	896	42	Convergent	-
ath	AT2G38350	+	AT2G38340	-	cis	-1	-1	-1	-1	-49	Nearby head-end-head	-
ath	AT2G38365	+	AT2G38370	-	cis	-1	-1	-1	-1	-62	Nearby tail-end-tail	-
ath	AT2G38460	+	AT2G38465	-	cis	-1	-1	-1	-1	-85	Nearby tail-end-tail	-
ath	AT2G38470	+	AT2G38480	-	cis	2381	2406	1032	1057	26	Convergent	-
ath	AT2G38560	+	AT2G38570	-	cis	2052	2058	2192	2198	7	Convergent	-
ath	AT2G38580	+	AT2G38570	-	cis	1	317	1	317	317	Divergent	-
ath	AT2G38620	+	AT2G38630	-	cis	1563	1582	2494	2513	20	Convergent	-
ath	AT2G38720	+	AT2G38730	-	cis	-1	-1	-1	-1	-89	Nearby tail-end-tail	-
ath	AT2G38780	+	AT2G38790	-	cis	3333	3376	1033	1076	44	Convergent	-
ath	AT2G38823	+	XLOC_013879	-	cis	24	1225	1527	2728	1202	Convergent	-
ath	AT2G38830	+	XLOC_013879	-	cis	1	1046	1	1046	1046	Divergent	-
ath	AT2G38900	+	AT2G38905	-	cis	-1	-1	-1	-1	-31	Nearby tail-end-tail	-
ath	AT2G39010	+	XLOC_013887	-	cis	390	2558	2274	4442	2169	Convergent	-
ath	AT2G39020	+	XLOC_013887	-	cis	1	993	1	993	993	Divergent	-
ath	AT2G39120	+	AT2G39130	-	cis	1163	1164	4310	4311	2	Convergent	-
ath	AT2G39270	+	AT2G39280	-	cis	1555	1700	5184	5329	146	Convergent	-
ath	AT2G39340	+	AT2G39350	-	cis	6447	6470	2450	2473	24	Convergent	-
ath	AT2G39430	+	AT2G39435	-	cis	1068	1185	2411	2528	118	Convergent	-
ath	AT2G39470	+	AT2G39480	-	cis	1577	1628	7197	7248	52	Convergent	-
ath	AT2G39520	+	AT2G39518	-	cis	1	183	1	183	183	Divergent	-
ath	AT2G39670	+	AT2G39675	-	cis	3059	3089	960	990	31	Convergent	-
ath	AT2G39670	+	XLOC_013929	-	cis	1	453	1	453	453	Divergent	-
ath	AT2G39740	+	AT2G39750	-	cis	3073	3369	3285	3581	297	Convergent	-
ath	AT2G39795	+	AT2G39800	-	cis	1086	1176	5158	5248	91	Convergent	-
ath	AT2G39820	+	AT2G39830	-	cis	-1	-1	-1	-1	-72	Nearby tail-end-tail	-
ath	AT2G39870	+	XLOC_013943	-	cis	676	1997	19	1340	1322	Convergent	-
ath	AT2G39910	+	AT2G39920	-	cis	2422	2453	1492	1523	32	Convergent	-
ath	AT2G39930	+	AT2G39940	-	cis	6471	6472	3255	3256	2	Convergent	-
ath	AT2G39975	+	AT2G39980	-	cis	1	378	1709	2086	378	Containing	-
ath	AT2G40008	+	AT2G40010	-	cis	324	1381	1013	2070	1058	Convergent	-
ath	AT2G40060	+	AT2G40070	-	cis	-1	-1	-1	-1	-8	Nearby tail-end-tail	-
ath	AT2G40150	+	XLOC_013960	-	cis	1	1802	1912	3713	1802	Containing	-
ath	AT2G40160	+	XLOC_013960	-	cis	1	1765	1	1765	1765	Divergent	-
ath	AT2G40420	+	AT2G40430	-	cis	-1	-1	-1	-1	-1	Nearby tail-end-tail	-
ath	AT2G40580	+	AT2G40590	-	cis	-1	-1	-1	-1	-41	Nearby tail-end-tail	-
ath	AT2G40630	+	AT2G40640	-	cis	2995	2999	2062	2066	5	Convergent	-
ath	AT2G40670	+	XLOC_013989	-	cis	1	1005	602	1606	1005	Containing	-
ath	AT2G40720	+	AT2G40730	-	cis	2568	2583	6448	6463	16	Convergent	-
ath	AT2G40765	+	AT2G40770	-	cis	1072	1128	7991	8047	57	Convergent	-
ath	AT2G40780	+	AT2G40790	-	cis	-1	-1	-1	-1	-46	Nearby tail-end-tail	-
ath	AT2G40810	+	AT2G40815	-	cis	2078	2137	1609	1668	60	Convergent	-
ath	AT2G40880	+	AT2G40890	-	cis	652	721	2531	2600	70	Convergent	-
ath	AT2G40935	+	AT2G40940	-	cis	-1	-1	-1	-1	-8	Nearby tail-end-tail	-
ath	AT2G40960	+	AT2G40970	-	cis	-1	-1	-1	-1	-95	Nearby tail-end-tail	-
ath	AT2G41040	+	AT2G41050	-	cis	1815	1829	3146	3160	15	Convergent	-
ath	AT2G41110	+	AT2G41120	-	cis	1047	1203	1027	1183	157	Convergent	-
ath	AT2G41150	+	AT2G41160	-	cis	-1	-1	-1	-1	-45	Nearby tail-end-tail	-
ath	AT2G41180	+	AT2G41178	-	cis	1	259	1	259	259	Divergent	-
ath	AT2G41231	+	AT2G41230	-	cis	1	383	1	383	383	Divergent	-
ath	AT2G41280	+	AT2G41290	-	cis	-1	-1	-1	-1	-4	Nearby tail-end-tail	-
ath	AT2G41340	+	AT2G41342	-	cis	-1	-1	-1	-1	-50	Nearby tail-end-tail	-
ath	AT2G41340	+	XLOC_014025	-	cis	1	360	1	360	360	Divergent	-
ath	AT2G41490	+	AT2G41500	-	cis	2436	2517	3216	3297	82	Convergent	-
ath	AT2G41510	+	XLOC_014036	-	cis	1	799	1	799	799	Divergent	-
ath	AT2G41540	+	AT2G41550	-	cis	-1	-1	-1	-1	-67	Nearby tail-end-tail	-
ath	AT2G41590	+	AT2G41600	-	cis	1278	1646	1733	2101	369	Convergent	-
ath	AT2G41610	+	AT2G41620	-	cis	148	1083	6846	7781	936	Convergent	-
ath	AT2G41670	+	AT2G41680	-	cis	2073	2156	2818	2901	84	Convergent	-
ath	AT2G41705	+	AT2G41710	-	cis	2749	2808	2970	3029	60	Convergent	-
ath	AT2G41730	+	XLOC_014048	-	cis	21	475	227	681	455	Convergent	-
ath	AT2G41760	+	AT2G41770	-	cis	1589	1602	2912	2925	14	Convergent	-
ath	AT2G41820	+	AT2G41830	-	cis	-1	-1	-1	-1	-37	Nearby tail-end-tail	-
ath	AT2G41905	+	XLOC_014063	-	cis	1	396	1	396	396	Divergent	-
ath	AT2G41950	+	AT2G41960	-	cis	1040	1089	5127	5176	50	Convergent	-
ath	AT2G42060	+	AT2G42070	-	cis	-1	-1	-1	-1	-21	Nearby tail-end-tail	-
ath	AT2G42150	+	AT2G42160	-	cis	2273	2311	2785	2823	39	Convergent	-
ath	AT2G42220	+	AT2G42230	-	cis	1374	1463	3130	3219	90	Convergent	-
ath	AT2G42247	+	AT2G42250	-	cis	706	2456	25	1775	1751	Convergent	-
ath	AT2G42270	+	AT2G42280	-	cis	6856	7004	2187	2335	149	Convergent	-
ath	AT2G42320	+	AT2G42330	-	cis	3388	3456	3503	3571	69	Convergent	-
ath	AT2G42360	+	AT2G42365	-	cis	987	993	4046	4052	7	Convergent	-
ath	AT2G42370	+	AT2G42365	-	cis	1	2200	303	2502	2200	Containing	-
ath	AT2G42520	+	AT2G42530	-	cis	-1	-1	-1	-1	-88	Nearby tail-end-tail	-
ath	AT2G42620	+	AT2G42640	-	cis	-1	-1	-1	-1	-63	Nearby tail-end-tail	-
ath	AT2G42680	+	AT2G42690	-	cis	1339	1418	1398	1477	80	Convergent	-
ath	AT2G42720	+	AT2G42730	-	cis	-1	-1	-1	-1	-32	Nearby tail-end-tail	-
ath	AT2G42780	+	AT2G42790	-	cis	1028	2373	3234	4579	1346	Convergent	-
ath	AT2G42830	+	AT2G42835	-	cis	3011	3759	830	1578	749	Convergent	-
ath	AT2G42920	+	AT2G42930	-	cis	2171	2575	1	405	405	Containing	-
ath	AT2G42920	+	AT2G42940	-	cis	3557	4759	1	1203	1203	Containing	-
ath	AT2G42975	+	AT2G42980	-	cis	-1	-1	-1	-1	-68	Nearby tail-end-tail	-
ath	AT2G42975	+	XLOC_014125	-	cis	1	247	1	247	247	Divergent	-
ath	AT2G42990	+	AT2G43000	-	cis	-1	-1	-1	-1	-51	Nearby tail-end-tail	-
ath	AT2G43030	+	AT2G43040	-	cis	-1	-1	-1	-1	-16	Nearby tail-end-tail	-
ath	AT2G43150	+	XLOC_014132	-	cis	1	1130	4	1133	1130	Containing	-
ath	AT2G43160	+	AT2G43180	-	cis	5436	5608	2161	2333	173	Convergent	-
ath	AT2G43230	+	AT2G43235	-	cis	2448	2476	2110	2138	29	Convergent	-
ath	AT2G43250	+	AT2G43255	-	cis	-1	-1	-1	-1	-94	Nearby tail-end-tail	-
ath	AT2G43280	+	AT2G43290	-	cis	-1	-1	-1	-1	-29	Nearby tail-end-tail	-
ath	AT2G43310	+	AT2G43320	-	cis	750	788	3240	3278	39	Convergent	-
ath	AT2G43340	+	AT2G43350	-	cis	786	969	1942	2125	184	Convergent	-
ath	AT2G43400	+	AT2G43410	-	cis	4068	4113	5952	5997	46	Convergent	-
ath	AT2G43480	+	AT2G43490	-	cis	-1	-1	-1	-1	-4	Nearby tail-end-tail	-
ath	AT2G43540	+	XLOC_014154	-	cis	1	593	103	695	593	Containing	-
ath	AT2G43550	+	AT2G43560	-	cis	626	672	1594	1640	47	Convergent	-
ath	AT2G43630	+	AT2G43640	-	cis	1626	1714	1649	1737	89	Convergent	-
ath	AT2G43760	+	AT2G43750	-	cis	-1	-1	-1	-1	-35	Nearby head-end-head	-
ath	AT2G43760	+	AT2G43770	-	cis	1389	1396	1934	1941	8	Convergent	-
ath	AT2G43790	+	AT2G43795	-	cis	2638	2682	1382	1426	45	Convergent	-
ath	AT2G43840	+	AT2G43850	-	cis	1545	1594	2814	2863	50	Convergent	-
ath	AT2G43930	+	AT2G43932	-	cis	1800	2275	1	476	476	Containing	-
ath	AT2G44065	+	AT2G44070	-	cis	2575	2935	1087	1447	361	Convergent	-
ath	AT2G44100	+	AT2G44110	-	cis	3666	4807	1832	2973	1142	Convergent	-
ath	AT2G44130	+	AT2G44140	-	cis	1	1445	2982	4426	1445	Containing	-
ath	AT2G44160	+	AT2G44170	-	cis	-1	-1	-1	-1	-84	Nearby tail-end-tail	-
ath	AT2G44175	+	AT2G44180	-	cis	-1	-1	-1	-1	-28	Nearby tail-end-tail	-
ath	AT2G44200	+	AT2G44198	-	cis	-1	-1	-1	-1	-45	Nearby head-end-head	-
ath	AT2G44260	+	AT2G44255	-	cis	1	1730	1	1730	1730	Divergent	-
ath	AT2G44260	+	AT2G44270	-	cis	2024	2030	2407	2413	7	Convergent	-
ath	AT2G44350	+	AT2G44360	-	cis	4455	4512	908	965	58	Convergent	-
ath	AT2G44430	+	AT2G44440	-	cis	-1	-1	-1	-1	-35	Nearby tail-end-tail	-
ath	AT2G44530	+	AT2G44540	-	cis	-1	-1	-1	-1	-75	Nearby tail-end-tail	-
ath	AT2G44640	+	AT2G44650	-	cis	2128	2154	1715	1741	27	Convergent	-
ath	AT2G44735	+	AT2G44730	-	cis	-1	-1	-1	-1	-57	Nearby head-end-head	-
ath	AT2G44750	+	AT2G44760	-	cis	1426	1450	1935	1959	25	Convergent	-
ath	AT2G44800	+	AT2G44798	-	cis	1	1732	2727	4458	1732	Containing	-
ath	AT2G44850	+	AT2G44860	-	cis	2132	2208	1684	1760	77	Convergent	-
ath	AT2G45310	+	AT2G45315	-	cis	28	1747	1	1720	1720	Containing	-
ath	AT2G45310	+	AT2G45320	-	cis	-1	-1	-1	-1	-73	Nearby tail-end-tail	-
ath	AT2G45340	+	AT2G45350	-	cis	-1	-1	-1	-1	-90	Nearby tail-end-tail	-
ath	AT2G45360	+	AT2G45380	-	cis	837	923	3580	3666	87	Convergent	-
ath	AT2G45390	+	AT2G45400	-	cis	-1	-1	-1	-1	-78	Nearby tail-end-tail	-
ath	AT2G45510	+	AT2G45520	-	cis	1972	2099	1131	1258	128	Convergent	-
ath	AT2G45530	+	AT2G45540	-	cis	1012	1036	15319	15343	25	Convergent	-
ath	AT2G45685	+	AT2G45680	-	cis	1	1199	1	1199	1199	Divergent	-
ath	AT2G45720	+	AT2G45730	-	cis	2901	3011	2787	2897	111	Convergent	-
ath	AT2G45790	+	AT2G45800	-	cis	2167	2244	1172	1249	78	Convergent	-
ath	AT2G45810	+	AT2G45820	-	cis	-1	-1	-1	-1	-34	Nearby tail-end-tail	-
ath	AT2G45840	+	AT2G45850	-	cis	2219	2301	2412	2494	83	Convergent	-
ath	AT2G45920	+	AT2G45930	-	cis	-1	-1	-1	-1	-88	Nearby tail-end-tail	-
ath	AT2G45940	+	AT2G45950	-	cis	1312	1313	3490	3491	2	Convergent	-
ath	AT2G45990	+	AT2G46000	-	cis	1709	2196	669	1156	488	Convergent	-
ath	AT2G46020	+	AT2G46030	-	cis	-1	-1	-1	-1	-84	Nearby tail-end-tail	-
ath	AT2G46050	+	AT2G46060	-	cis	-1	-1	-1	-1	-64	Nearby tail-end-tail	-
ath	AT2G46100	+	AT2G46110	-	cis	1291	1340	1912	1961	50	Convergent	-
ath	AT2G46225	+	AT2G46230	-	cis	2289	2382	1668	1761	94	Convergent	-
ath	AT2G46270	+	AT2G46280	-	cis	-1	-1	-1	-1	-22	Nearby tail-end-tail	-
ath	AT2G46320	+	AT2G46330	-	cis	-1	-1	-1	-1	-16	Nearby tail-end-tail	-
ath	AT2G46380	+	AT2G46390	-	cis	3100	3147	713	760	48	Convergent	-
ath	AT2G46450	+	AT2G46455	-	cis	-1	-1	-1	-1	-59	Nearby tail-end-tail	-
ath	AT2G46535	+	AT2G46540	-	cis	853	878	1273	1298	26	Convergent	-
ath	AT2G46570	+	AT2G46572	-	cis	1	2198	37	2234	2198	Containing	-
ath	AT2G46600	+	AT2G46610	-	cis	548	582	2163	2197	35	Convergent	-
ath	AT2G46735	+	AT2G46740	-	cis	-1	-1	-1	-1	-44	Nearby tail-end-tail	-
ath	AT2G46910	+	AT2G46915	-	cis	1619	1722	3772	3875	104	Convergent	-
ath	AT2G47015	+	AT2G47020	-	cis	1	1247	1366	2612	1247	Containing	-
ath	AT2G47100	+	AT2G47090	-	cis	-1	-1	-1	-1	-85	Nearby head-end-head	-
ath	AT2G47110	+	AT2G47115	-	cis	34	711	1577	2254	678	Convergent	-
ath	AT2G47170	+	AT2G47180	-	cis	2176	2218	1602	1644	43	Convergent	-
ath	AT2G47275	+	XLOC_014345	-	cis	1	135	93	227	135	Containing	-
ath	AT2G47320	+	AT2G47330	-	cis	1526	1562	2788	2824	37	Convergent	-
ath	AT2G47360	+	AT2G47370	-	cis	-1	-1	-1	-1	-79	Nearby tail-end-tail	-
ath	AT2G47380	+	AT2G47390	-	cis	1038	1099	4313	4374	62	Convergent	-
ath	AT2G47410	+	XLOC_014349	-	cis	1443	8442	1	7000	7000	Containing	-
ath	AT2G47470	+	AT2G47480	-	cis	2500	2596	628	724	97	Convergent	-
ath	AT2G47485	+	XLOC_014352	-	cis	1	654	1	654	654	Divergent	-
ath	AT2G47550	+	AT2G47560	-	cis	2738	2813	937	1012	76	Convergent	-
ath	AT2G47550	+	XLOC_014354	-	cis	31	580	1	550	550	Containing	-
ath	AT2G47550	+	XLOC_014355	-	cis	984	1429	1	446	446	Containing	-
ath	AT2G47580	+	AT2G47570	-	cis	1	175	1	175	175	Divergent	-
ath	AT2G47590	+	AT2G47600	-	cis	-1	-1	-1	-1	-96	Nearby tail-end-tail	-
ath	AT2G47640	+	AT2G47650	-	cis	1433	1447	2850	2864	15	Convergent	-
ath	AT2G47690	+	AT2G47700	-	cis	1052	1096	2227	2271	45	Convergent	-
ath	AT2G47780	+	AT2G47790	-	cis	916	986	1994	2064	71	Convergent	-
ath	AT2G47820	+	AT2G47830	-	cis	-1	-1	-1	-1	-33	Nearby tail-end-tail	-
ath	AT2G47860	+	XLOC_014370	-	cis	1	2245	97	2341	2245	Containing	-
ath	AT2G47895	+	AT2G47900	-	cis	451	490	2271	2310	40	Convergent	-
ath	AT2G47920	+	AT2G47930	-	cis	-1	-1	-1	-1	-70	Nearby tail-end-tail	-
ath	AT2G47980	+	AT2G47990	-	cis	5609	5720	1701	1812	112	Convergent	-
ath	AT2G48070	+	AT2G48075	-	cis	1100	1649	303	852	550	Convergent	-
ath	XLOC_008933	+	AT2G01720	-	cis	1	643	1017	1659	643	Containing	-
ath	XLOC_008939	+	AT2G01830	-	cis	1	6673	1	6673	6673	Divergent	-
ath	XLOC_008939	+	AT2G01840	-	cis	10091	15413	1	5323	5323	Containing	-
ath	XLOC_008968	+	AT2G02350	-	cis	1	588	698	1285	588	Containing	-
ath	XLOC_009007	+	AT2G02950	-	cis	1	1518	5	1522	1518	Containing	-
ath	XLOC_009027	+	AT2G03240	-	cis	1	666	6	671	666	Containing	-
ath	XLOC_009033	+	AT2G03390	-	cis	1	359	237	595	359	Containing	-
ath	XLOC_009035	+	AT2G03430	-	cis	1	270	1	270	270	Divergent	-
ath	XLOC_009095	+	AT2G04110	-	cis	46	906	1	861	861	Containing	-
ath	XLOC_009098	+	AT2G04135	-	cis	7	1015	1	1009	1009	Containing	-
ath	XLOC_009102	+	AT2G04160	-	cis	1	349	4768	5116	349	Containing	-
ath	XLOC_009103	+	AT2G04160	-	cis	1	672	4079	4750	672	Containing	-
ath	XLOC_009105	+	AT2G04170	-	cis	1	257	1280	1536	257	Containing	-
ath	XLOC_009204	+	AT2G05810	-	cis	1	2163	1	2163	2163	Divergent	-
ath	XLOC_009292	+	AT2G07042	-	cis	1	905	561	1465	905	Containing	-
ath	XLOC_009329	+	AT2G07620	-	cis	1	465	1	465	465	Divergent	-
ath	XLOC_009329	+	AT2G07630	-	cis	2200	4299	1	2100	2100	Containing	-
ath	XLOC_009490	+	AT2G11140	-	cis	1	1716	6	1721	1716	Containing	-
ath	XLOC_009497	+	AT2G11240	-	cis	1	3602	2419	6020	3602	Containing	-
ath	XLOC_009570	+	AT2G12461	-	cis	422	556	1	135	135	Containing	-
ath	XLOC_009570	+	AT2G12462	-	cis	903	2082	1	1180	1180	Containing	-
ath	XLOC_009648	+	AT2G13610	-	cis	1	2124	2	2125	2124	Containing	-
ath	XLOC_009678	+	AT2G14120	-	cis	1	313	4206	4518	313	Containing	-
ath	XLOC_009679	+	AT2G14120	-	cis	1	815	18	832	815	Containing	-
ath	XLOC_009750	+	AT2G15029	-	cis	690	791	1	102	102	Containing	-
ath	XLOC_009753	+	AT2G15060	-	cis	937	1225	3472	3760	289	Convergent	-
ath	XLOC_009797	+	AT2G15790	-	cis	1	693	711	1403	693	Containing	-
ath	XLOC_009801	+	AT2G15880	-	cis	317	2597	1	2281	2281	Containing	-
ath	XLOC_009801	+	AT2G15890	-	cis	2647	4303	1	1657	1657	Containing	-
ath	XLOC_009893	+	AT2G17480	-	cis	1	419	122	540	419	Containing	-
ath	XLOC_009913	+	AT2G17780	-	cis	1	2455	2	2456	2455	Containing	-
ath	XLOC_009919	+	AT2G17840	-	cis	1	1183	1	1183	1183	Divergent	-
ath	XLOC_009921	+	AT2G17880	-	cis	112	1081	1	970	970	Containing	-
ath	XLOC_009924	+	AT2G17930	-	cis	1	1286	13080	14365	1286	Containing	-
ath	XLOC_009927	+	AT2G17975	-	cis	1	1018	1	1018	1018	Divergent	-
ath	XLOC_010026	+	AT2G19590	-	cis	1	1213	137	1349	1213	Containing	-
ath	XLOC_010079	+	AT2G20560	-	cis	1	360	1	360	360	Divergent	-
ath	XLOC_010145	+	AT2G21660	-	cis	249	1378	16	1145	1130	Convergent	-
ath	XLOC_010263	+	AT2G23550	-	cis	1	844	1	844	844	Divergent	-
ath	XLOC_010264	+	AT2G23560	-	cis	170	1247	31	1108	1078	Convergent	-
ath	XLOC_010301	+	AT2G24250	-	cis	72	1373	334	1635	1302	Convergent	-
ath	XLOC_010302	+	AT2G24260	-	cis	1	827	1981	2807	827	Containing	-
ath	XLOC_010303	+	AT2G24260	-	cis	1	758	25	782	758	Containing	-
ath	XLOC_010314	+	AT2G24490	-	cis	1	239	1799	2037	239	Containing	-
ath	XLOC_010315	+	AT2G24490	-	cis	1	223	1436	1658	223	Containing	-
ath	XLOC_010328	+	AT2G24680	-	cis	1	1003	1654	2656	1003	Containing	-
ath	XLOC_010330	+	AT2G24690	-	cis	1	690	2832	3521	690	Containing	-
ath	XLOC_010359	+	AT2G25050	-	cis	31	885	5664	6518	855	Convergent	-
ath	XLOC_010480	+	AT2G27310	-	cis	58	1163	1	1106	1106	Containing	-
ath	XLOC_010487	+	AT2G27400	-	cis	1	901	9	909	901	Containing	-
ath	XLOC_010542	+	AT2G28450	-	cis	1	745	116	860	745	Containing	-
ath	XLOC_010544	+	AT2G28470	-	cis	1	1155	3259	4413	1155	Containing	-
ath	XLOC_010545	+	AT2G28470	-	cis	1	234	462	695	234	Containing	-
ath	XLOC_010556	+	AT2G28650	-	cis	1	1800	49	1848	1800	Containing	-
ath	XLOC_010594	+	AT2G29440	-	cis	1	368	16	383	368	Containing	-
ath	XLOC_010648	+	AT2G30575	-	cis	13	1127	2698	3812	1115	Convergent	-
ath	XLOC_010657	+	AT2G30750	-	cis	1	891	594	1484	891	Containing	-
ath	XLOC_010658	+	AT2G30760	-	cis	143	415	2180	2452	273	Convergent	-
ath	XLOC_010659	+	AT2G30770	-	cis	1016	1577	1657	2218	562	Convergent	-
ath	XLOC_010722	+	AT2G31890	-	cis	1	1906	502	2407	1906	Containing	-
ath	XLOC_010723	+	AT2G31900	-	cis	209	9072	1	8864	8864	Containing	-
ath	XLOC_010760	+	AT2G32500	-	cis	1	1068	606	1673	1068	Containing	-
ath	XLOC_010805	+	AT2G33310	-	cis	1	382	821	1202	382	Containing	-
ath	XLOC_010806	+	AT2G33310	-	cis	1	549	4	552	549	Containing	-
ath	XLOC_010807	+	AT2G33320	-	cis	1	2328	197	2524	2328	Containing	-
ath	XLOC_010835	+	AT2G33770	-	cis	1	418	1	418	418	Divergent	-
ath	XLOC_010854	+	AT2G34080	-	cis	1	1646	1	1646	1646	Divergent	-
ath	XLOC_010906	+	AT2G34920	-	cis	1	865	1382	2246	865	Containing	-
ath	XLOC_010908	+	AT2G34930	-	cis	1	489	1	489	489	Divergent	-
ath	XLOC_010965	+	AT2G35940	-	cis	65	1772	1877	3584	1708	Convergent	-
ath	XLOC_011018	+	AT2G36780	-	cis	1	375	1	375	375	Divergent	-
ath	XLOC_011047	+	AT2G37300	-	cis	139	1388	784	2033	1250	Convergent	-
ath	XLOC_011050	+	AT2G37360	-	cis	1	2328	1	2328	2328	Divergent	-
ath	XLOC_011061	+	AT2G37540	-	cis	1	499	1385	1883	499	Containing	-
ath	XLOC_011063	+	AT2G37540	-	cis	1	254	10	263	254	Containing	-
ath	XLOC_011149	+	AT2G39130	-	cis	1	397	2720	3116	397	Containing	-
ath	XLOC_011150	+	AT2G39130	-	cis	1	319	851	1169	319	Containing	-
ath	XLOC_011158	+	AT2G39380	-	cis	437	2514	1	2078	2078	Containing	-
ath	XLOC_011163	+	AT2G39440	-	cis	1	352	493	844	352	Containing	-
ath	XLOC_011164	+	AT2G39445	-	cis	115	239	1098	1222	125	Convergent	-
ath	XLOC_011165	+	AT2G39445	-	cis	1	371	476	846	371	Containing	-
ath	XLOC_011294	+	AT2G41600	-	cis	1	977	403	1379	977	Containing	-
ath	XLOC_011297	+	AT2G41620	-	cis	1	2447	2449	4895	2447	Containing	-
ath	XLOC_011298	+	AT2G41620	-	cis	1	264	1416	1679	264	Containing	-
ath	XLOC_011319	+	AT2G42070	-	cis	1	311	657	967	311	Containing	-
ath	XLOC_011320	+	AT2G42070	-	cis	1	531	13	543	531	Containing	-
ath	XLOC_011321	+	AT2G42080	-	cis	1	143	1	143	143	Divergent	-
ath	XLOC_011350	+	AT2G42660	-	cis	1	182	1	182	182	Divergent	-
ath	XLOC_011361	+	AT2G42870	-	cis	1	697	1	697	697	Divergent	-
ath	XLOC_011391	+	AT2G43320	-	cis	1	588	2180	2767	588	Containing	-
ath	XLOC_011433	+	AT2G44140	-	cis	1	1294	794	2087	1294	Containing	-
ath	XLOC_011519	+	AT2G45460	-	cis	1	702	4288	4989	702	Containing	-
ath	XLOC_011583	+	AT2G46610	-	cis	1	125	1	125	125	Divergent	-
ath	XLOC_011583	+	AT2G46620	-	cis	164	1956	155	1947	1793	Convergent	-
ath	XLOC_011587	+	AT2G46680	-	cis	1	795	679	1473	795	Containing	-
ath	XLOC_011588	+	AT2G46680	-	cis	1	512	13	524	512	Containing	-
ath	XLOC_011609	+	AT2G46980	-	cis	1	524	4073	4596	524	Containing	-
ath	AT3G01142	+	AT3G01140	-	cis	1	1579	1	1579	1579	Containing	-
ath	AT3G01150	+	AT3G01160	-	cis	-1	-1	-1	-1	-34	Nearby tail-end-tail	-
ath	AT3G01185	+	AT3G01190	-	cis	-1	-1	-1	-1	-77	Nearby tail-end-tail	-
ath	AT3G01202	+	AT3G01200	-	cis	1	1509	1	1509	1509	Divergent	-
ath	AT3G01250	+	AT3G01260	-	cis	-1	-1	-1	-1	-70	Nearby tail-end-tail	-
ath	AT3G01350	+	AT3G01360	-	cis	1376	2437	1340	2401	1062	Convergent	-
ath	AT3G01440	+	AT3G01450	-	cis	1163	1184	2405	2426	22	Convergent	-
ath	AT3G01460	+	AT3G01470	-	cis	9081	9139	1950	2008	59	Convergent	-
ath	AT3G01460	+	AT3G01472	-	cis	9081	9139	1950	2008	59	Convergent	-
ath	AT3G01480	+	AT3G01490	-	cis	-1	-1	-1	-1	-20	Nearby tail-end-tail	-
ath	AT3G01520	+	AT3G01530	-	cis	1681	1699	1668	1686	19	Convergent	-
ath	AT3G01560	+	AT3G01570	-	cis	-1	-1	-1	-1	-59	Nearby tail-end-tail	-
ath	AT3G01610	+	AT3G01620	-	cis	3547	3564	1712	1729	18	Convergent	-
ath	AT3G01700	+	AT3G01710	-	cis	-1	-1	-1	-1	-7	Nearby tail-end-tail	-
ath	AT3G01705	+	AT3G01710	-	cis	6	72	2136	2202	67	Convergent	-
ath	AT3G01800	+	AT3G01790	-	cis	-1	-1	-1	-1	-92	Nearby head-end-head	-
ath	AT3G01830	+	AT3G01840	-	cis	529	2595	1	2067	2067	Containing	-
ath	AT3G01920	+	AT3G01910	-	cis	-1	-1	-1	-1	0	Nearby head-end-head	-
ath	AT3G01920	+	AT3G01930	-	cis	1630	1690	2440	2500	61	Convergent	-
ath	AT3G01961	+	AT3G01960	-	cis	-1	-1	-1	-1	-93	Nearby head-end-head	-
ath	AT3G01990	+	AT3G02000	-	cis	-1	-1	-1	-1	-12	Nearby tail-end-tail	-
ath	AT3G02030	+	AT3G02040	-	cis	3260	3940	1164	1844	681	Convergent	-
ath	AT3G02090	+	AT3G02100	-	cis	3292	3363	1574	1645	72	Convergent	-
ath	AT3G02160	+	AT3G02170	-	cis	-1	-1	-1	-1	-27	Nearby tail-end-tail	-
ath	AT3G02200	+	AT3G02210	-	cis	-1	-1	-1	-1	-37	Nearby tail-end-tail	-
ath	AT3G02320	+	XLOC_018081	-	cis	1	265	1	265	265	Divergent	-
ath	AT3G02335	+	XLOC_018083	-	cis	-1	-1	-1	-1	-58	Nearby tail-end-tail	-
ath	AT3G02340	+	XLOC_018083	-	cis	1	1419	1	1419	1419	Divergent	-
ath	AT3G02350	+	XLOC_018084	-	cis	547	1784	1	1238	1238	Containing	-
ath	AT3G02390	+	AT3G02380	-	cis	-1	-1	-1	-1	-86	Nearby head-end-head	-
ath	AT3G02490	+	AT3G02493	-	cis	-1	-1	-1	-1	-18	Nearby tail-end-tail	-
ath	AT3G02500	+	AT3G02510	-	cis	2383	2384	2885	2886	2	Convergent	-
ath	AT3G02560	+	AT3G02570	-	cis	1632	1671	2211	2250	40	Convergent	-
ath	AT3G02630	+	AT3G02640	-	cis	-1	-1	-1	-1	-13	Nearby tail-end-tail	-
ath	AT3G02650	+	AT3G02660	-	cis	-1	-1	-1	-1	-30	Nearby tail-end-tail	-
ath	AT3G02690	+	AT3G02700	-	cis	1956	2026	1339	1409	71	Convergent	-
ath	AT3G02720	+	AT3G02730	-	cis	-1	-1	-1	-1	-42	Nearby tail-end-tail	-
ath	AT3G02740	+	AT3G02750	-	cis	-1	-1	-1	-1	-20	Nearby tail-end-tail	-
ath	AT3G02840	+	AT3G02850	-	cis	1270	1278	3873	3881	9	Convergent	-
ath	AT3G02910	+	AT3G02920	-	cis	784	1108	3430	3754	325	Convergent	-
ath	AT3G02910	+	XLOC_018114	-	cis	1	1070	1	1070	1070	Divergent	-
ath	AT3G03140	+	AT3G03150	-	cis	-1	-1	-1	-1	-51	Nearby tail-end-tail	-
ath	AT3G03210	+	AT3G03220	-	cis	-1	-1	-1	-1	-44	Nearby tail-end-tail	-
ath	AT3G03320	+	AT3G03330	-	cis	1618	1750	2746	2878	133	Convergent	-
ath	AT3G03340	+	AT3G03341	-	cis	-1	-1	-1	-1	-52	Nearby tail-end-tail	-
ath	AT3G03570	+	AT3G03580	-	cis	-1	-1	-1	-1	-42	Nearby tail-end-tail	-
ath	AT3G03640	+	AT3G03650	-	cis	3128	3152	2254	2278	25	Convergent	-
ath	AT3G03700	+	AT3G03702	-	cis	1	2056	345	2400	2056	Containing	-
ath	AT3G03828	+	AT3G03830	-	cis	-1	-1	-1	-1	-83	Nearby tail-end-tail	-
ath	AT3G03910	+	AT3G03920	-	cis	2154	2177	1463	1486	24	Convergent	-
ath	AT3G04440	+	XLOC_018160	-	cis	1	1982	1	1982	1982	Divergent	-
ath	AT3G04550	+	AT3G04560	-	cis	1439	1515	1973	2049	77	Convergent	-
ath	AT3G04630	+	AT3G04640	-	cis	-1	-1	-1	-1	-34	Nearby tail-end-tail	-
ath	AT3G04790	+	AT3G04800	-	cis	1164	1730	1	567	567	Containing	-
ath	AT3G04810	+	AT3G04820	-	cis	3969	4035	4660	4726	67	Convergent	-
ath	AT3G04870	+	AT3G04880	-	cis	3666	3780	991	1105	115	Convergent	-
ath	AT3G04890	+	AT3G04900	-	cis	-1	-1	-1	-1	-99	Nearby tail-end-tail	-
ath	AT3G05010	+	AT3G05020	-	cis	2184	2227	1280	1323	44	Convergent	-
ath	AT3G05070	+	AT3G05090	-	cis	-1	-1	-1	-1	-86	Nearby tail-end-tail	-
ath	AT3G05080	+	AT3G05090	-	cis	1	374	5385	5758	374	Containing	-
ath	AT3G05170	+	AT3G05180	-	cis	1826	1828	2152	2154	3	Convergent	-
ath	AT3G05230	+	AT3G05240	-	cis	-1	-1	-1	-1	-64	Nearby tail-end-tail	-
ath	AT3G05250	+	AT3G05260	-	cis	-1	-1	-1	-1	-13	Nearby tail-end-tail	-
ath	AT3G05380	+	AT3G05390	-	cis	6917	6943	1832	1858	27	Convergent	-
ath	AT3G05410	+	AT3G05415	-	cis	838	5889	1	5052	5052	Containing	-
ath	AT3G05520	+	AT3G05525	-	cis	2792	2863	1	72	72	Containing	-
ath	AT3G05630	+	AT3G05640	-	cis	-1	-1	-1	-1	-44	Nearby tail-end-tail	-
ath	AT3G05740	+	AT3G05741	-	cis	3267	3288	782	803	22	Convergent	-
ath	AT3G05740	+	XLOC_018286	-	cis	286	634	1	349	349	Containing	-
ath	AT3G05740	+	XLOC_018287	-	cis	2233	2886	1	654	654	Containing	-
ath	AT3G05750	+	AT3G05755	-	cis	-1	-1	-1	-1	-59	Nearby tail-end-tail	-
ath	AT3G05760	+	AT3G05755	-	cis	1	13	1	13	13	Divergent	-
ath	AT3G05760	+	AT3G05770	-	cis	2217	2242	2128	2153	26	Convergent	-
ath	AT3G05870	+	AT3G05880	-	cis	2031	2165	910	1044	135	Convergent	-
ath	AT3G05905	+	AT3G05900	-	cis	301	3080	1	2780	2780	Containing	-
ath	AT3G05930	+	AT3G05932	-	cis	1	1073	308	1380	1073	Containing	-
ath	AT3G06020	+	AT3G06019	-	cis	-1	-1	-1	-1	-42	Nearby head-end-head	-
ath	AT3G06110	+	AT3G06105	-	cis	-1	-1	-1	-1	-18	Nearby head-end-head	-
ath	AT3G06240	+	AT3G06250	-	cis	-1	-1	-1	-1	-85	Nearby tail-end-tail	-
ath	AT3G06545	+	AT3G06550	-	cis	-1	-1	-1	-1	-86	Nearby tail-end-tail	-
ath	AT3G06560	+	AT3G06570	-	cis	-1	-1	-1	-1	-95	Nearby tail-end-tail	-
ath	AT3G06660	+	AT3G06665	-	cis	-1	-1	-1	-1	-49	Nearby tail-end-tail	-
ath	AT3G06780	+	AT3G06790	-	cis	897	1034	1256	1393	138	Convergent	-
ath	AT3G06810	+	AT3G06820	-	cis	-1	-1	-1	-1	-15	Nearby tail-end-tail	-
ath	AT3G06868	+	AT3G06870	-	cis	118	1231	1	1114	1114	Containing	-
ath	AT3G06895	+	AT3G06900	-	cis	1	163	336	498	163	Containing	-
ath	AT3G06950	+	AT3G06940	-	cis	-1	-1	-1	-1	-62	Nearby head-end-head	-
ath	AT3G06950	+	AT3G06960	-	cis	1524	1637	2227	2340	114	Convergent	-
ath	AT3G07080	+	AT3G07090	-	cis	1963	2089	1697	1823	127	Convergent	-
ath	AT3G07120	+	AT3G07130	-	cis	1232	1264	2264	2296	33	Convergent	-
ath	AT3G07140	+	AT3G07150	-	cis	-1	-1	-1	-1	-68	Nearby tail-end-tail	-
ath	AT3G07170	+	AT3G07180	-	cis	2040	2146	3211	3317	107	Convergent	-
ath	AT3G07185	+	AT3G07180	-	cis	-1	-1	-1	-1	-52	Nearby head-end-head	-
ath	AT3G07220	+	AT3G07215	-	cis	-1	-1	-1	-1	-96	Nearby head-end-head	-
ath	AT3G07400	+	AT3G07410	-	cis	5016	5144	1112	1240	129	Convergent	-
ath	AT3G07500	+	AT3G07510	-	cis	1400	1492	898	990	93	Convergent	-
ath	AT3G07550	+	AT3G07560	-	cis	-1	-1	-1	-1	-26	Nearby tail-end-tail	-
ath	AT3G07565	+	AT3G07568	-	cis	2604	2645	1507	1548	42	Convergent	-
ath	AT3G07590	+	AT3G07600	-	cis	1048	1525	429	906	478	Convergent	-
ath	AT3G07690	+	AT3G07700	-	cis	2384	2445	4414	4475	62	Convergent	-
ath	AT3G07900	+	AT3G07910	-	cis	-1	-1	-1	-1	-48	Nearby tail-end-tail	-
ath	AT3G07990	+	AT3G08000	-	cis	2353	2445	1009	1101	93	Convergent	-
ath	AT3G08010	+	AT3G08000	-	cis	-1	-1	-1	-1	-41	Nearby head-end-head	-
ath	AT3G08010	+	AT3G08020	-	cis	1467	1535	4298	4366	69	Convergent	-
ath	AT3G08890	+	AT3G08900	-	cis	1455	2116	968	1629	662	Convergent	-
ath	AT3G08940	+	AT3G08943	-	cis	1206	1209	3742	3745	4	Convergent	-
ath	AT3G09010	+	XLOC_018457	-	cis	1755	2211	1	457	457	Containing	-
ath	AT3G09035	+	XLOC_018460	-	cis	167	1400	1	1234	1234	Containing	-
ath	AT3G09050	+	XLOC_018462	-	cis	119	1441	1	1323	1323	Containing	-
ath	AT3G09085	+	AT3G09090	-	cis	566	608	5065	5107	43	Convergent	-
ath	AT3G09180	+	AT3G09190	-	cis	-1	-1	-1	-1	-53	Nearby tail-end-tail	-
ath	AT3G09250	+	AT3G09260	-	cis	1478	1615	3168	3305	138	Convergent	-
ath	AT3G09300	+	AT3G09310	-	cis	2556	2822	692	958	267	Convergent	-
ath	AT3G09650	+	AT3G09660	-	cis	2555	2621	4868	4934	67	Convergent	-
ath	AT3G09670	+	AT3G09680	-	cis	-1	-1	-1	-1	-72	Nearby tail-end-tail	-
ath	AT3G09690	+	AT3G09700	-	cis	2930	2971	1435	1476	42	Convergent	-
ath	AT3G09740	+	AT3G09750	-	cis	2225	2231	1019	1025	7	Convergent	-
ath	AT3G09863	+	AT3G09870	-	cis	-1	-1	-1	-1	0	Nearby tail-end-tail	-
ath	AT3G09880	+	XLOC_018511	-	cis	1957	2746	51	840	790	Convergent	-
ath	AT3G10060	+	AT3G10070	-	cis	1724	1858	2802	2936	135	Convergent	-
ath	AT3G10114	+	AT3G10113	-	cis	-1	-1	-1	-1	-99	Nearby head-end-head	-
ath	AT3G10140	+	AT3G10150	-	cis	2490	2545	1640	1695	56	Convergent	-
ath	AT3G10200	+	AT3G10210	-	cis	-1	-1	-1	-1	-48	Nearby tail-end-tail	-
ath	AT3G10220	+	AT3G10230	-	cis	2319	2475	1808	1964	157	Convergent	-
ath	AT3G10240	+	AT3G10250	-	cis	-1	-1	-1	-1	-83	Nearby tail-end-tail	-
ath	AT3G10282	+	AT3G10290	-	cis	-1	-1	-1	-1	-74	Nearby tail-end-tail	-
ath	AT3G10350	+	AT3G10360	-	cis	2646	3056	4263	4673	411	Convergent	-
ath	AT3G10400	+	AT3G10405	-	cis	-1	-1	-1	-1	-29	Nearby tail-end-tail	-
ath	AT3G10440	+	AT3G10439	-	cis	1	1	1	1	1	Divergent	-
ath	AT3G10575	+	AT3G10580	-	cis	-1	-1	-1	-1	-15	Nearby tail-end-tail	-
ath	AT3G10610	+	XLOC_018553	-	cis	439	1123	476	1160	685	Convergent	-
ath	AT3G10620	+	AT3G10630	-	cis	1201	1462	1488	1749	262	Convergent	-
ath	AT3G10620	+	XLOC_018553	-	cis	1	362	1	362	362	Divergent	-
ath	AT3G10680	+	AT3G10690	-	cis	-1	-1	-1	-1	-46	Nearby tail-end-tail	-
ath	AT3G10820	+	AT3G10840	-	cis	-1	-1	-1	-1	-61	Nearby tail-end-tail	-
ath	AT3G10845	+	AT3G10850	-	cis	-1	-1	-1	-1	-22	Nearby tail-end-tail	-
ath	AT3G10880	+	AT3G10890	-	cis	-1	-1	-1	-1	-20	Nearby tail-end-tail	-
ath	AT3G11000	+	AT3G11010	-	cis	2929	3022	3095	3188	94	Convergent	-
ath	AT3G11020	+	AT3G11030	-	cis	-1	-1	-1	-1	-12	Nearby tail-end-tail	-
ath	AT3G11070	+	XLOC_018583	-	cis	1	559	1	559	559	Divergent	-
ath	AT3G11230	+	AT3G11240	-	cis	-1	-1	-1	-1	-98	Nearby tail-end-tail	-
ath	AT3G11460	+	AT3G11470	-	cis	-1	-1	-1	-1	-25	Nearby tail-end-tail	-
ath	AT3G11560	+	AT3G11570	-	cis	5588	6627	1482	2521	1040	Convergent	-
ath	AT3G11590	+	AT3G11591	-	cis	3168	3358	253	443	191	Convergent	-
ath	AT3G11630	+	AT3G11620	-	cis	-1	-1	-1	-1	-85	Nearby head-end-head	-
ath	AT3G11760	+	AT3G11770	-	cis	-1	-1	-1	-1	-72	Nearby tail-end-tail	-
ath	AT3G11830	+	AT3G11840	-	cis	-1	-1	-1	-1	-22	Nearby tail-end-tail	-
ath	AT3G12020	+	AT3G12030	-	cis	-1	-1	-1	-1	-42	Nearby tail-end-tail	-
ath	AT3G12060	+	AT3G12070	-	cis	-1	-1	-1	-1	-60	Nearby tail-end-tail	-
ath	AT3G12080	+	AT3G12090	-	cis	-1	-1	-1	-1	-6	Nearby tail-end-tail	-
ath	AT3G12190	+	AT3G12200	-	cis	810	810	4009	4009	1	Convergent	-
ath	AT3G12250	+	AT3G12260	-	cis	3427	3470	1438	1481	44	Convergent	-
ath	AT3G12270	+	AT3G12280	-	cis	-1	-1	-1	-1	-82	Nearby tail-end-tail	-
ath	AT3G12290	+	AT3G12300	-	cis	-1	-1	-1	-1	-8	Nearby tail-end-tail	-
ath	AT3G12320	+	AT3G12340	-	cis	-1	-1	-1	-1	-60	Nearby tail-end-tail	-
ath	AT3G12480	+	AT3G12490	-	cis	2625	2696	1444	1515	72	Convergent	-
ath	AT3G12502	+	AT3G12500	-	cis	1	861	1	861	861	Divergent	-
ath	AT3G12510	+	AT3G12520	-	cis	722	728	4106	4112	7	Convergent	-
ath	AT3G12550	+	AT3G12545	-	cis	1	290	1	290	290	Divergent	-
ath	AT3G12640	+	AT3G12650	-	cis	3618	3657	763	802	40	Convergent	-
ath	AT3G12640	+	XLOC_018676	-	cis	3196	3506	1	311	311	Containing	-
ath	AT3G12740	+	AT3G12750	-	cis	2137	2261	1427	1551	125	Convergent	-
ath	AT3G12760	+	AT3G12770	-	cis	-1	-1	-1	-1	-31	Nearby tail-end-tail	-
ath	AT3G12775	+	AT3G12780	-	cis	-1	-1	-1	-1	-26	Nearby tail-end-tail	-
ath	AT3G12810	+	AT3G12820	-	cis	-1	-1	-1	-1	-79	Nearby tail-end-tail	-
ath	AT3G12915	+	XLOC_018694	-	cis	13	3296	1	3284	3284	Containing	-
ath	AT3G12930	+	AT3G12940	-	cis	-1	-1	-1	-1	-50	Nearby tail-end-tail	-
ath	AT3G12977	+	XLOC_018701	-	cis	918	1213	1	296	296	Containing	-
ath	AT3G12977	+	XLOC_018702	-	cis	1749	2192	1	444	444	Containing	-
ath	AT3G12980	+	AT3G12981	-	cis	-1	-1	-1	-1	-9	Nearby tail-end-tail	-
ath	AT3G12990	+	AT3G13000	-	cis	-1	-1	-1	-1	-2	Nearby tail-end-tail	-
ath	AT3G13060	+	AT3G13061	-	cis	2527	3312	1	786	786	Containing	-
ath	AT3G13065	+	AT3G13070	-	cis	-1	-1	-1	-1	-52	Nearby tail-end-tail	-
ath	AT3G13230	+	AT3G13235	-	cis	-1	-1	-1	-1	-7	Nearby tail-end-tail	-
ath	AT3G13400	+	XLOC_018738	-	cis	1893	2291	21	419	399	Convergent	-
ath	AT3G13440	+	AT3G13438	-	cis	1	1075	1	1075	1075	Divergent	-
ath	AT3G13440	+	XLOC_018742	-	cis	1493	2425	1	933	933	Containing	-
[truncated: 4,573 more rows]

## Sheet: NAT-genes type
#transcript type in NATs
#gene	cis		trans
PC	5936	0.794326	604	0.337808
TE	205	0.027432	653	0.365213
lncRNA	821	0.109862	144	0.080537
other RNA	511	0.068379	387	0.216443
	7473	1	1788	1
#number of pairs in NATs groups
total cis-nat pairs	4080
Convergent	1616
Containing	811
Divergent	384
Nearby	1269
total trans-nat pairs	2491
total cis-nat pairs		4080
PC/PC	PC-PC	2557
PC/NPC	PC-NPC	658
	NPC-PC	706
NPC/NPC	NPC-NPC	159
total trans-nat pairs		2491
PC/PC	PC-PC	164
PC/NPC	PC-NPC	321
	NPC-PC	529
NPC/NPC	NPC-NPC	1477

## Sheet: NO. of partner
#Number of parter
#Validated network	NO. of partner	NO. of transcript
all NAT	1	178
	2	28
	3	15
	4	5
	5	2
	6	1
	9	1
cis-NAT	1	88
trans-NAT	1	94
	2	26
	3	15
	4	5
	5	2
	6	1
	9	1

## Sheet: Gene Ontology of TEs around 2kb
#Gene Ontology of TEs around 2kb
ID	GO term
AT4G08097	GO:0003674	GO:0005634	GO:0008150
AT3G60961	GO:0006139	GO:0005524	GO:0005737	GO:0005524	GO:0006139	GO:0019205
AT3G60966	GO:0008270	GO:0008150
AT1G34780	GO:0005576	GO:0005576	GO:0045454
AT1G34844	GO:0005575	GO:0003674	GO:0008150
AT3G13440	GO:0003676	GO:0019415	GO:0005737	GO:0032259	GO:0015946	GO:0019415	GO:0008168
AT3G13445	GO:0005515	GO:0003677	GO:0006355	GO:0006367	GO:0005515	GO:0005634	GO:0006367	GO:0006355	GO:0006355	GO:0006355	GO:0003677	GO:0006355	GO:0006367	GO:0003677	GO:0006367	GO:0006355	GO:0005634	GO:0006367	GO:0006367
AT3G13435	GO:0005739	GO:0008150	GO:0003674
AT3G13437	GO:0005576	GO:0008150	GO:0003674
AT2G31510	GO:0008270	GO:0003676	GO:0005737
AT2G31530	GO:0015450	GO:0005886	GO:0016020	GO:0016020	GO:0006354	GO:0009793	GO:0009220	GO:0006354	GO:0009306	GO:0009526	GO:0006354	GO:0015450	GO:0015031	GO:0009526	GO:0009306	GO:0009220	GO:0009526
AT3G28321	GO:0005739
AT3G28310	GO:0003674	GO:0008150	GO:0005575
AT3G28320	GO:0003674	GO:0005737	GO:0008150
AT4G08116	GO:0003674	GO:0005575	GO:0008150
AT1G52000	GO:0005575	GO:0003674
AT5G48960	GO:0009507	GO:0008150	GO:0009570	GO:0009570	GO:0009570	GO:0009570	GO:0009570	GO:0008253	GO:0009570	GO:0009570	GO:0009570	GO:0009507
AT5G48970	GO:0006839	GO:0006810	GO:0006839	GO:0090422	GO:0005743	GO:0005739	GO:0005743	GO:0005743	GO:0005743	GO:0005739	GO:0030974
AT5G53820	GO:0009830	GO:0009830	GO:0009507	GO:0003674	GO:0009830	GO:0008150
AT5G53810	GO:0046983	GO:0008168	GO:0005829	GO:0008171
AT5G53800	GO:0009560	GO:0009560	GO:0003674	GO:0005634	GO:0008284	GO:0008150
AT2G13440	GO:0016491	GO:0042744	GO:0042744	GO:0009055	GO:0002098	GO:0042744	GO:0008033	GO:0055114	GO:0050660	GO:0050660	GO:0008033	GO:0002098
AT2G13430	GO:0003674	GO:0008150	GO:0005739
AT1G55110	GO:0006355	GO:0009617	GO:0006355	GO:0003700	GO:0008270	GO:0008270	GO:0003676	GO:0005634	GO:0006355	GO:0005622	GO:0045087
AT1G55090	GO:0016810	GO:0005524	GO:0006807	GO:0003952	GO:0046686	GO:0005829	GO:0016810	GO:0005524	GO:0009435	GO:0006807	GO:0009435
AT1G43820	GO:0005575	GO:0006414	GO:0006414	GO:0030533	GO:0030533	GO:0006414	GO:0030533
AT1G65346	GO:0005739	GO:0003674	GO:0008150
AT1G65350	GO:0005622	GO:0006511	GO:0006464	GO:0006464	GO:0006464	GO:0006511	GO:0006511
AT5G28235	GO:0008234	GO:0006508	GO:0008234	GO:0005886	GO:0006508
AT2G15790	GO:0006457	GO:0003755	GO:0006457	GO:0006457	GO:0010582	GO:0010050	GO:0005737	GO:0003755	GO:0005829	GO:0005737
AT3G31910	GO:0005634	GO:0003674	GO:0008150
AT2G34100	GO:0003674	GO:0005576	GO:0008150	GO:0005576
AT2G34140	GO:0005634	GO:0006355	GO:0003677	GO:0003700	GO:0003677	GO:0008270	GO:0006355	GO:0003700	GO:0006355
AT1G11260	GO:0009506	GO:0016020	GO:0031347	GO:0005886	GO:0009627	GO:0005351	GO:0015145	GO:0005886	GO:0015144	GO:0015144	GO:0005886	GO:0005737	GO:0009627	GO:0005634	GO:0005773	GO:0015749	GO:0005773	GO:0005886	GO:0005886
AT1G11270	GO:0010286	GO:0005634	GO:0010286	GO:0003674	GO:0005634	GO:0005634
AT4G10695	GO:0003674	GO:0005575	GO:0008150
AT4G10680	GO:0006355	GO:0006352	GO:0006413	GO:0003743	GO:0006355	GO:0006355	GO:0006355	GO:0006355	GO:0006352	GO:0005634	GO:0006352	GO:0006355	GO:0006413	GO:0008270	GO:0006413
AT2G11270	GO:0005739	GO:0044262	GO:0044262	GO:0046912
AT2G11271	GO:0005739
AT1G73450	GO:0005524	GO:0006468	GO:0004672	GO:0005886	GO:0005524	GO:0004713	GO:0006468	GO:0016301	GO:0005634	GO:0004713	GO:0006468	GO:0004674	GO:0006468	GO:0004672	GO:0016772	GO:0004674	GO:0006468	GO:0006468	GO:0005829
AT1G73440	GO:0008150	GO:0005509
AT1G73430	GO:0006886	GO:0005829	GO:0006886	GO:0016020	GO:0016020	GO:0005794	GO:0006886	GO:0006886	GO:0005801	GO:0005801	GO:0005794	GO:0003674	GO:0005829
AT1G43790	GO:0009834	GO:0003674	GO:0005634
AT4G19770	GO:0004568	GO:0003824	GO:0004553	GO:0005575	GO:0005975	GO:0043169	GO:0004553
AT2G11851	GO:0008150	GO:0003674	GO:0005739
AT3G20980	GO:0008150	GO:0005575	GO:0003674
AT3G20970	GO:0016226	GO:0005739	GO:0016226	GO:0016226	GO:0005506	GO:0051536	GO:0005739	GO:0005739	GO:0051536	GO:0005739	GO:0016226	GO:0016226	GO:0016226	GO:0005506	GO:0005198	GO:0016226	GO:0016226
AT3G20978	GO:0008150	GO:0005575	GO:0003674
AT2G09795	GO:0003674	GO:0008150	GO:0005575
AT5G64670	GO:0006412	GO:0006412	GO:0015934	GO:0009220	GO:0006412	GO:0005739	GO:0006412	GO:0005840	GO:0015934	GO:0006412	GO:0006354	GO:0009220	GO:0015934	GO:0006354	GO:0006354	GO:0003735	GO:0006412	GO:0003735	GO:0042254
AT5G64680	GO:0006312	GO:0001510	GO:0000398	GO:0051604	GO:0008150	GO:0005730	GO:0001510	GO:0005730	GO:0006626	GO:0051604	GO:0000741	GO:0009560	GO:0010388	GO:0009640	GO:0000398	GO:0005634	GO:0009640	GO:0010388	GO:0003674	GO:0005634	GO:0005730	GO:0009560	GO:0005730	GO:0000741	GO:0006626	GO:0006626	GO:0005634	GO:0010388
AT3G29644	GO:0003674	GO:0005575	GO:0008150
AT2G06645	GO:0009507	GO:0008150	GO:0003674
AT1G48900	GO:0017111	GO:0006617	GO:0048500	GO:0008312	GO:0005525	GO:0051607	GO:0005525	GO:0006614	GO:0051607	GO:0010267	GO:0006617	GO:0005525	GO:0005786	GO:0008312	GO:0005829	GO:0005786	GO:0005829	GO:0035196	GO:0000166	GO:0010267	GO:0048500	GO:0005525	GO:0006614	GO:0048500	GO:0006617	GO:0048500	GO:0005525	GO:0005525	GO:0017111	GO:0006614	GO:0003729	GO:0008312	GO:0006614	GO:0000166	GO:0035196	GO:0005737	GO:0005737
AT1G48880	GO:0008150
AT3G13277	GO:0005575	GO:0003674	GO:0008150
AT3G13275	GO:0008150	GO:0003674	GO:0005576
AT2G07692	GO:0008150	GO:0003674	GO:0005739
AT2G07691	GO:0003674	GO:0008150	GO:0005739
AT1G64260	GO:0008270	GO:0008150	GO:0005575
AT1G64280	GO:0009625	GO:0009863	GO:0042742	GO:0005515	GO:0009627	GO:0009738	GO:0050832	GO:0009627	GO:0009611	GO:0009862	GO:0009862	GO:0035304	GO:0010363	GO:0005515	GO:0006612	GO:0045088	GO:0043069	GO:0002679	GO:0009627	GO:0031348	GO:0009862	GO:0009408	GO:0009867	GO:0051707	GO:0009408	GO:0009862	GO:0006612	GO:0010112	GO:0009627	GO:0006944	GO:0030968	GO:0043900	GO:0005515	GO:0006944	GO:0009862	GO:0005515	GO:0050832	GO:2000031	GO:0009595	GO:0042742	GO:0009682	GO:0005515	GO:0009617	GO:0009627	GO:2000022	GO:0009617	GO:0006355	GO:0005515	GO:2000022
AT2G07774	GO:0003674	GO:0005575	GO:0008150
AT2G07772	GO:0005739	GO:0008150	GO:0003674
AT2G07753	GO:0030533	GO:0030533	GO:0005575	GO:0006414	GO:0030533	GO:0006414	GO:0006414
AT2G07752	GO:0006414	GO:0005575	GO:0006414	GO:0030533	GO:0030533	GO:0030533	GO:0006414
AT2G07754	GO:0005575	GO:0006414	GO:0030533	GO:0030533	GO:0006414	GO:0030533	GO:0006414
AT2G24755	GO:0003674	GO:0008150	GO:0005575
AT3G28155	GO:0003674	GO:0008150	GO:0005634
AT5G10690	GO:0005739	GO:0008150	GO:0016556	GO:0005829	GO:0019288	GO:0016556	GO:0019288
AT5G10680	GO:0003674	GO:0008150	GO:0005886
AT5G10660	GO:0005634	GO:0009860	GO:0008150	GO:0009860	GO:0009860	GO:0048868	GO:0003674	GO:0048610	GO:0009827	GO:0009827
AT4G21410	GO:0004672	GO:0016301	GO:0005773	GO:0005576	GO:0005524	GO:0005886	GO:0006468	GO:0004674	GO:0004672	GO:0016772	GO:0006468	GO:0004674	GO:0005524	GO:0005773	GO:0006468	GO:0009737
AT4G21430	GO:0006355	GO:0008150	GO:0003700	GO:0006355	GO:0008270	GO:0005634	GO:0006355
AT1G03410	GO:0016706	GO:0055114	GO:0005737	GO:0016491
AT1G03430	GO:0009862	GO:0009927	GO:0009927	GO:0005737	GO:0009617	GO:0009867	GO:0035304	GO:0031537	GO:0005634	GO:0009736	GO:0009927	GO:0048831	GO:0000160	GO:0000160	GO:0009862	GO:0009862	GO:0005737	GO:0043424	GO:0006355	GO:0006612	GO:0005634	GO:0006355	GO:0010029	GO:0031348	GO:0035304	GO:0009867	GO:0006355	GO:0009863	GO:0010363	GO:0009736	GO:0010310	GO:0010363	GO:0080036	GO:0004871	GO:0009927	GO:0010310	GO:0051707	GO:0006612	GO:0009736	GO:0035304	GO:0009736	GO:0043069	GO:0043424	GO:0009862	GO:0009863	GO:0043424	GO:0000165	GO:0031537	GO:0080036
AT3G05420	GO:0005829	GO:0005634	GO:0000062	GO:0006869	GO:0009753	GO:0005829	GO:0000062	GO:0005634	GO:0000062	GO:0005737	GO:0000062	GO:0006869	GO:0009416	GO:0009723	GO:0005737	GO:0005829	GO:0005829	GO:0005515	GO:0000062	GO:0005737
AT3G05410	GO:0009523	GO:0005509	GO:0015979	GO:0015979	GO:0009507	GO:0009654	GO:0009654	GO:0009523	GO:0019898
AT3G05400	GO:0055085	GO:0015144	GO:0022891	GO:0015144	GO:0005351	GO:0022857	GO:0005886	GO:0022857	GO:0005215	GO:0006810	GO:0022891	GO:0016021	GO:0055085	GO:0005215	GO:0055085	GO:0016021	GO:0016020	GO:0016020	GO:0055085	GO:0006810	GO:0016020	GO:0005886
AT5G50310	GO:0008150	GO:0006869	GO:0005737
AT5G50320	GO:0008283	GO:0005719	GO:0033588	GO:0003824	GO:0005634	GO:0002098	GO:0035265	GO:0009294	GO:0002098	GO:0008080	GO:0010928	GO:0051604	GO:0005634	GO:0051604	GO:0004402	GO:0010084	GO:0010928	GO:0005829	GO:0005719	GO:0051536	GO:0005829	GO:2000025
[truncated: 62 more columns]
