# Supplementary material for: Genome-wide view of natural antisense transcripts in Arabidopsis thaliana
Source: DNA Res. 2015 Apr 28;22(3):233–43. doi: 10.1093/dnares/dsv008 (PMC4463847; doi:10.1093/dnares/dsv008)
Supplement: Supplementary Data [file supp_dsv008_dsv008supp_table2.xls]

## Sheet: siRNA enrichment
#the enrichment of siRNA in overlapping regions
#Dataset
#smRNA enrich in overlap than nonoverlap: p-value and score are
#cis-NAT smRNA enrich in overlap than nonoverlap: p-value and score are
#smRNA enrich in overlap than nonoverlap of PC-PC cis-NAT pairs: p-value and score
#smRNA enrich in overlap than nonoverlap of PC-NPC cis-NAT pairs: p-value and score
#smRNA enrich in overlap than nonoverlap of NPC-NPC cis-NAT pairs: p-value and score
#trans-NAT smRNA enrich in overlap than nonoverlap: p-value and score are
#smRNA enrich in overlap than nonoverlap of PC-PC trans-NAT pairs: p-value and score
#smRNA enrich in overlap than nonoverlap of PC-NPC trans-NAT pairs: p-value and score
#smRNA enrich in overlap than nonoverlap of NPC-NPC trans-NAT pairs: p-value and score
Dataset		NATs	Cis-NATs				Trans-NATs
		ALL NATs	All CIS	PC-PC	PC-NPC	NPC-NPC	All TRANS	PC-PC	PC-NPC	NP-NPC
flower
GSM118372	scroe	1.23485	1.18602	0.58931	0.450801	17.1526	1.2759	5.86119	2.0569	0.665727
	p-value	0.181382	0.347461	0.980251	0.861487	0.0262977	0.143439	0.000482861	0.0963703	0.943264
GSM154336		1.11251	1.4574	0.526432	1.21015	17.2006	0.9091	3.53443	1.75974	0.584399
		0.330037	0.230401	0.90547	0.414836	0.0394852	0.693906	0.00518709	0.077244	0.987486
GSM738731		1.07804	1.4224	0.766953	1.07298	11.2698	0.938139	3.44688	1.87545	0.585218
		0.383351	0.249056	0.748278	0.467164	0.0692058	0.590728	0.00141409	0.149517	0.928967
GSM280228		2.18082	5.47694	0.585669	5.82603	51.1986	0.999205	3.56259	1.3136	0.799144
		0.0555351	0.0539647	0.977471	0.137725	0.0543674	0.502437	0.00208496	0.180063	0.926177
GSM280229		4.67777	11.8316	0.736065	18.744	79.1971	0.875687	3.73585	1.22649	0.62369
		0.0802899	0.0756032	0.912966	0.12082	0.0427789	0.766521	0.0127258	0.241707	0.968836
GSM280230		4.6372	11.5107	0.775016	19.2898	77.2444	0.984591	4.20126	1.42743	0.705892
		0.0825631	0.0818029	0.859889	0.12359	0.0394224	0.535491	0.00814394	0.144588	0.94049
GSM280231		4.96344	12.9036	0.823887	20.3362	84.9218	0.927371	3.89573	1.37052	0.688103
		0.0782724	0.0756523	0.795794	0.120146	0.0399592	0.673184	0.0185105	0.13734	0.955403
GSM280232		6.15666	16.4713	0.779794	25.739	123.87	0.804499	3.96338	1.22441	0.570961
		0.0923024	0.0868358	0.82731	0.12523	0.0408516	0.829699	0.00869582	0.310906	0.967107
GSM154361		1.26458	0.99948	0.971819	0.263534	11.8762	1.35335	2.52838	4.2326	0.530982
		0.295392	0.500572	0.531129	0.999253	0.177659	0.292173	0.194908	0.145744	0.996574
GSM154363		1.06069	1.25561	0.439523	0.797416	20.7208	0.95886	1.38146	1.61139	0.687597
		0.412511	0.327792	0.936455	0.603363	0.0637962	0.555792	0.364568	0.232329	0.885157
GSM154364		1.16186	1.33254	0.347826	0.855552	15.4345	1.09978	3.37784	2.21517	0.720283
		0.296774	0.300789	0.932227	0.58501	0.0847444	0.385766	0.0605739	0.154855	0.817702
GSM154365		1.0142	1.26817	0.930379	0.6013	10.537	0.921647	0.581602	1.49436	0.754232
		0.477265	0.311943	0.541561	0.817608	0.112682	0.611678	0.749668	0.211386	0.772923
GSM154367		1.63156	2.74406	0.340503	0.683362	1742.82	0.844589	9.94599	16.9908	0.0136724
		0.176234	0.080673	0.999462	0.713162	0.0283006	0.580433	0.281897	0.0335522	0.931671
GSM154368		0.769649	1.01661	0.426369	1.42178	5.71072	0.66126	3.64606	0.703631	0.541552
		0.931047	0.483131	0.981573	0.316756	0.0791602	0.99107	0.0974017	0.839124	0.998671
leave
GSM118373		3.78849	13.7552	0.709786	1.18364	327.448	0.726029	6.63976	1.86597	0.343331
		0.158115	0.138725	0.812139	0.422683	0.143355	0.712721	0.00291674	0.0676931	0.873522
GSM154370		0.674274	3.53495	0.815649	0.288495	1230.45	0.129916	7.65127	0.990823	0.0707199
		0.721526	0.0737797	0.583296	0.875744	0.0238263	0.937041	0.0586223	0.508	0.944284
GSM738727		0.839364	1.9428	0.569339	0.0644651	172.003	0.275757	6.62506	1.60072	0.103777
		0.620563	0.212742	0.985603	0.895244	0.0299906	0.922256	0.000138176	0.0583065	0.948724
GSM424742		2.18552	3.96282	0.702197	1.85157	111.483	1.35812	1.19671	0.705144	1.41504
		0.0858692	0.115647	0.80662	0.334066	0.0962706	0.253841	0.413323	0.874076	0.245652
GSM424744		2.82889	1.14851	0.788739	0.511928	59.0142	4.48458	4.22217	1.61921	5.02787
		0.155654	0.440225	0.805408	0.687816	0.0254356	0.156427	0.0176252	0.0789247	0.168669
GSM984196		0.917343	1.02667	0.90856	0.861138	2.57073	0.880692	3.95853	0.845262	0.673371
		0.949621	0.395578	0.794633	0.909561	0.0341398	0.979895	3.56175e-05	0.971849	1
seeding
GSM338557		2.16629	5.10916	0.10315	2.50327	115.079	1.27927	4.02671	15.5188	0.296233
		0.0628575	0.0356262	0.996349	0.213848	0.0374075	0.348242	0.0130785	0.0709702	0.920041
GSM118374		1.35595	2.60011	0.999557	0.579104	51.4795	0.843834	11.8628	3.8089	0.350702
		0.190887	0.0711812	0.500636	0.791818	0.0269396	0.668395	0.00167192	0.0580806	0.968986
GSM154375		1.38618	2.73109	1.05403	0.491444	45.9409	0.814251	3.07244	3.10393	0.388242
		0.19347	0.0643683	0.458994	0.798469	0.0208719	0.673685	0.0644767	0.0588081	0.91415
GSM647184		1.03437	2.8343	0.749388	0.387645	95.9239	0.445348	5.02072	1.725	0.269202
		0.470602	0.0840659	0.879841	0.846871	0.0267409	0.896776	0.000147923	0.0627193	0.937426
GSM647185		1.33003	3.34374	0.978158	0.673314	99.0163	0.655153	5.14448	3.59411	0.307123
		0.236747	0.0481461	0.524471	0.697499	0.0235823	0.809629	0.000669201	0.0186143	0.949905
GSM647186		1.0511	2.69223	0.646872	0.309719	98.4596	0.439683	4.29368	1.77717	0.263395
		0.456846	0.0970197	0.981941	0.867991	0.0256151	0.904773	0.000164804	0.0434134	0.942573
GSM647187		1.13816	2.69849	0.729304	0.486861	90.9098	0.580737	4.69745	2.21542	0.319157
		0.372389	0.0781318	0.865285	0.805772	0.0245907	0.861602	8.15299e-05	0.0637805	0.945368
GSM832032		1.14185	1.95611	0.488302	0.412187	59.7562	0.735484	4.70109	2.26144	0.367472
		0.343463	0.134613	1	0.86554	0.0262193	0.808577	0.000574851	0.023721	0.967123
GSM832033		1.04969	1.42088	0.530728	0.586076	91.4943	0.736953	4.84323	2.30638	0.231852
		0.428882	0.1654	1	0.878601	0.0142416	0.768883	0.0194183	0.0468124	0.969602
GSM832046		1.17217	1.58337	0.854967	0.299026	50.8312	0.964328	10.3946	3.20186	0.366497
		0.338939	0.256174	0.779683	0.843463	0.0398685	0.532875	0.0114099	0.140815	0.942402

## Sheet: nat-siRNAs
#the informations of nat-siRNA
NAT-siRNA ID	Sequence	Length	NAT type	Gene1-gene2	Gene1 id	Gene2 id	NAT type	Uniqueness
s_2574	CCAATGATCTCGTTCCGGTGG	21	cis	NPC-PC	AT1G03420	AT1G03410	Divergent	unique
sf_3344	GCAGGACTCGTATACTTCGGC	21	cis	NPC-PC	AT1G03420	AT1G03410	Divergent	unique
sf_791	ACAAACTGGATCTGAGATGGC	21	cis	NPC-PC	AT1G03420	AT1G03410	Divergent	unique
sf_4395	TCTCGGTGGATGAGAGGCTTC	21	cis	NPC-PC	AT1G03420	AT1G03410	Divergent	unique
slf_1459	AGGCTAAAGAAGGGTGATGGC	21	cis	PC-NPC	AT1G03410	AT1G03420	Divergent	nonunique
slf_5080	TTGATGGAGACAAAAAACGGA	21	cis	PC-NPC	AT1G03410	AT1G03420	Divergent	nonunique
sl_3463	GGGAAGTTGAAATCTACGTGC	21	cis	NPC-PC	AT1G05562	AT1G05560	Divergent	nonunique
slf_1544	AGTAGCTTCGCGTTCGTCGGT	21	cis	NPC-PC	AT1G05562	AT1G05560	Divergent	nonunique
sl_1173	AGACACAAGTGACGAAAGTGA	21	cis	NPC-PC	AT1G05562	AT1G05560	Divergent	nonunique
sf_4631	TGCGCCTTTGTTTGTGTTGGA	21	cis	NPC-PC	AT1G05562	AT1G05560	Divergent	nonunique
sl_3803	TAACTCGAAAACGGACTTGTT	21	cis	NPC-PC	AT1G05562	AT1G05560	Divergent	nonunique
sf_1210	AGAGAAGAGCGGAGGGAAGTT	21	cis	NPC-PC	AT1G05562	AT1G05560	Divergent	nonunique
s_3426	GGAGCTCGACGCTGGAGAGTT	21	cis	PC-NPC	AT1G05560	AT1G05562	Divergent	unique
slf_569	AAGTTGGAAGACTGGTGTGAG	21	cis	PC-NPC	AT1G05560	AT1G05562	Divergent	unique
sl_706	AATGGTTGAGTTGTCCAAGAA	21	cis	PC-NPC	AT1G05560	AT1G05562	Divergent	unique
s_794	ACAAAGTCGAAAATCTCTCTT	21	cis	PC-NPC	AT1G05560	AT1G05562	Divergent	unique
sl_4624	TGCCTTTTATCAAACTTGGAA	21	cis	PC-PC	AT1G12820	AT1G12810	Convergent	unique
slf_4305	TCGCATTTTATTATCACCGTA	21	cis	PC-PC	AT1G12820	AT1G12810	Convergent	unique
s_4574	TGATTACAGTCTTTTCTGAGTTAGGA	26	cis	NPC-PC	AT1G20691	AT1G20690	Convergent	unique
sf_1640	ATAACTACTGGTCTGCTGATGCTC	24	cis	NPC-PC	AT1G20691	AT1G20690	Convergent	unique
sf_697	AATGGAGATACCATGGCTGACTCT	24	cis	NPC-PC	XLOC_005540	AT1G24470	Divergent	unique
sl_3770	TAAAAGTGATGTGGAACGTGTA	22	cis	PC-NPC	AT1G33420	AT1G33415	Containing	unique
sf_1492	AGGGTTCTGTTTCTTCTCTCAACT	24	cis	NPC-NPC	AT1G43781	AT1G43785	Containing	unique
slf_340	AACGATTGAACAGAAGTAGAAAAC	24	cis	NPC-NPC	AT1G43785	AT1G43781	Containing	unique
f_382	AACTGGATGCAACGACGACGG	21	cis	NPC-PC	AT1G53233	AT1G53230	Divergent	unique
sf_4282	TCCTAATCAAACAGAACCTGC	21	cis	PC-NPC	AT1G53230	AT1G53233	Divergent	unique
slf_3292	GATGGAGGTTCGTTGGTAGAT	21	cis	PC-PC	AT1G53480	AT1G53490	Divergent	unique
sf_3129	GACGGCAGCAGATCTGGTGGA	21	cis	PC-PC	AT1G53480	AT1G53490	Divergent	unique
f_16	AAAAAGATGAAGAAACAGGTT	21	cis	PC-PC	AT1G72600	AT1G72610	Containing	unique
f_2474	CAGAGGCATTGGATAGAGCAA	21	cis	PC-PC	AT1G72600	AT1G72610	Containing	unique
sf_1250	AGAGGAGAATGAAGAAGAGGA	21	cis	PC-NPC	AT1G76880	AT1G76878	Containing	unique
sl_1835	ATCAGGCTGAGCCGCTGCGGG	21	cis	NPC-PC	AT1G76878	AT1G76880	Containing	unique
slf_265	AACACGCATCATATCATCAATCTT	24	cis	NPC-PC	XLOC_001931	AT1G35320	Containing	nonunique
sf_464	AAGATTGATGATATGATGCGTGTT	24	cis	PC-NPC	AT1G35320	XLOC_001931	Containing	unique
sf_5035	TTCTTTCTCTGCCCTTGATGCTGC	24	cis	PC-PC	AT2G02795	AT2G02800	Containing	unique
f_4536	TGAGAATGGTGGAGACAATGG	21	cis	PC-PC	AT2G02800	AT2G02795	Containing	unique
f_5266	TTTGAGAATGGTGGAGACAAT	21	cis	PC-PC	AT2G02800	AT2G02795	Containing	unique
f_1420	AGGAGAATGGCAAGAACCCTA	21	cis	PC-PC	AT2G02800	AT2G02795	Containing	unique
f_4141	TCAAGGGCAGAGAAAGAAGTG	21	cis	PC-PC	AT2G02800	AT2G02795	Containing	unique
sf_2310	ATTTAAACTTCATTTTGCAACTCT	24	cis	PC-PC	AT2G02800	AT2G02795	Containing	unique
f_1421	AGGAGAATGGCAAGAACCCTAA	22	cis	PC-PC	AT2G02800	AT2G02795	Containing	unique
s_1798	ATCAAATAACCTGAGCTTCTTGTG	24	cis	PC-PC	AT2G02800	AT2G02795	Containing	unique
sf_511	AAGGATGTCATAGCTTCGTTGGGC	24	cis	PC-PC	AT2G02800	AT2G02795	Containing	unique
sf_2606	CCCATAGAGCCACATAGATGGAGA	24	cis	PC-PC	AT2G02800	AT2G02795	Containing	unique
sf_851	ACAGCAGGAGAATGGCAAGAACCC	24	cis	PC-PC	AT2G02800	AT2G02795	Containing	unique
f_4679	TGGAGACAATGGTGTACTCAC	21	cis	PC-PC	AT2G02800	AT2G02795	Containing	unique
sf_2903	CTGCAACATCTCCGGTGATTGGAA	24	cis	PC-NPC	AT2G05915	AT2G05914	Containing	unique
f_4633	TGCGGTGACTGCAACATCTCC	21	cis	PC-NPC	AT2G05915	AT2G05914	Containing	unique
sf_4251	TCCGAAACTGAGACAAAGCTC	21	cis	PC-NPC	AT2G05915	AT2G05914	Containing	unique
slf_1123	AGAAGAAAGTAGGTCCACTGGGAA	24	cis	PC-NPC	AT2G05915	AT2G05914	Containing	unique
s_1936	ATCTCCGGTGATTGGAAGATCGGC	24	cis	PC-NPC	AT2G05915	AT2G05914	Containing	unique
s_3414	GGAATGCCAAGACAGGAAAGGGGA	24	cis	PC-NPC	AT2G05915	AT2G05914	Containing	unique
sf_1490	AGGGTTCAGATCTGAAGCGAGGGC	24	cis	PC-NPC	AT2G05915	AT2G05914	Containing	unique
sf_2415	CAAGGGTTCAGATCTGAAGCGAGG	24	cis	PC-NPC	AT2G05915	AT2G05914	Containing	unique
f_4388	TCTCAGTTTCGGATCACGGCC	21	cis	NPC-PC	AT2G05914	AT2G05915	Containing	unique
sf_627	AATCACCGGAGATGTTGCAGTCAC	24	cis	NPC-PC	AT2G05914	AT2G05915	Containing	unique
s_5206	TTTCCTGTCTTGGCATTCCAAAGA	24	cis	NPC-PC	AT2G05914	AT2G05915	Containing	unique
s_5324	TTTTCATGTCGAAGACACGGGTTCG	25	cis	NPC-NPC	AT2G07752	AT2G07683	Containing	unique
s_5214	TTTCGTCCAGTGGTTAGGACA	21	cis	NPC-NPC	AT2G07752	AT2G07683	Containing	unique
sf_3615	GTCCCTTTCGTCCAGTGGTT	20	cis	NPC-NPC	AT2G07752	AT2G07683	Containing	unique
sl_889	ACATCGTCTTTTCATGTCGA	20	cis	NPC-NPC	AT2G07752	AT2G07683	Containing	unique
sf_3106	GACACGGGTTCGATTCCCGTAAGGG	25	cis	NPC-NPC	AT2G07752	AT2G07683	Containing	unique
s_2971	CTTTCGTCCAGTGGTTAGGACATC	24	cis	NPC-NPC	AT2G07752	AT2G07683	Containing	unique
sl_3620	GTCCCTTTCGTCCAGTGGTTAGGAC	25	cis	NPC-NPC	AT2G07752	AT2G07683	Containing	unique
slf_3616	GTCCCTTTCGTCCAGTGGTTA	21	cis	NPC-NPC	AT2G07752	AT2G07683	Containing	unique
s_3538	GGTTCGATTCCCGTAAGGG	19	cis	NPC-NPC	AT2G07752	AT2G07683	Containing	unique
s_417	AAGACACGGGTTCGATTCCCGTAAGGG	27	cis	NPC-NPC	AT2G07752	AT2G07683	Containing	unique
s_2537	CATGTCGAAGACACGGGTTCGA	22	cis	NPC-NPC	AT2G07752	AT2G07683	Containing	unique
s_2970	CTTTCGTCCAGTGGTTAGGACA	22	cis	NPC-NPC	AT2G07752	AT2G07683	Containing	unique
s_3539	GGTTCGATTCCCGTAAGGGA	20	cis	NPC-NPC	AT2G07752	AT2G07683	Containing	unique
sl_2102	ATGTCGAAGACACGGGTTCGA	21	cis	NPC-NPC	AT2G07752	AT2G07683	Containing	unique
s_2613	CCCTTTCGTCCAGTGGTTAGGACA	24	cis	NPC-NPC	AT2G07752	AT2G07683	Containing	unique
slf_4466	TCTTTTCATGTCGAAGACACGG	22	cis	NPC-NPC	AT2G07752	AT2G07683	Containing	unique
slf_3617	GTCCCTTTCGTCCAGTGGTTAG	22	cis	NPC-NPC	AT2G07752	AT2G07683	Containing	unique
sf_3614	GTCCCTTTCGTCCAGTGGT	19	cis	NPC-NPC	AT2G07752	AT2G07683	Containing	unique
s_2612	CCCTTTCGTCCAGTGGTTAGGAC	23	cis	NPC-NPC	AT2G07752	AT2G07683	Containing	unique
sl_830	ACACGGGTTCGATTCCCGTAAGGG	24	cis	NPC-NPC	AT2G07752	AT2G07683	Containing	unique
sf_4758	TGTCGAAGACACGGGTTCGA	20	cis	NPC-NPC	AT2G07752	AT2G07683	Containing	unique
s_3107	GACACGGGTTCGATTCCCGTAAGGGA	26	cis	NPC-NPC	AT2G07752	AT2G07683	Containing	unique
sl_4465	TCTTTTCATGTCGAAGACACG	21	cis	NPC-NPC	AT2G07752	AT2G07683	Containing	unique
slf_3618	GTCCCTTTCGTCCAGTGGTTAGG	23	cis	NPC-NPC	AT2G07752	AT2G07683	Containing	unique
s_3621	GTCCCTTTCGTCCAGTGGTTAGGACA	26	cis	NPC-NPC	AT2G07752	AT2G07683	Containing	unique
s_4250	TCCCTTTCGTCCAGTGGTTAGGACA	25	cis	NPC-NPC	AT2G07752	AT2G07683	Containing	unique
slf_3540	GGTTCGATTCCCGTAAGGGATA	22	cis	NPC-NPC	AT2G07752	AT2G07683	Containing	unique
sf_416	AAGACACGGGTTCGATTCCCGTA	23	cis	NPC-NPC	AT2G07752	AT2G07683	Containing	unique
sl_3699	GTTCGATTCCCGTAAGGGATA	21	cis	NPC-NPC	AT2G07752	AT2G07683	Containing	unique
s_5325	TTTTCATGTCGAAGACACGGGTTCGA	26	cis	NPC-NPC	AT2G07752	AT2G07683	Containing	unique
s_5215	TTTCGTCCAGTGGTTAGGACATC	23	cis	NPC-NPC	AT2G07752	AT2G07683	Containing	unique
s_3619	GTCCCTTTCGTCCAGTGGTTAGGA	24	cis	NPC-NPC	AT2G07752	AT2G07683	Containing	unique
f_415	AAGACACGGGTTCGATTC	18	cis	NPC-NPC	AT2G07752	AT2G07683	Containing	unique
sf_1119	AGAACGGAGATGGTAATTAGGCTG	24	cis	PC-NPC	AT2G07692	AT2G07693	Divergent	unique
sf_801	ACAACTAGGCTCTTTCTTTGCAAG	24	cis	PC-NPC	AT2G07692	AT2G07693	Divergent	unique
sf_3131	GACGGTTGATAGAGATGATCCGGC	24	cis	PC-NPC	AT2G07749	AT2G07812	Convergent	unique
sf_147	AAAGCAAGCCATGAGAGAAATCGC	24	cis	PC-NPC	AT2G13430	AT2G13431	Containing	nonunique
s_380	AACTGATTGTCTAGCATATTGAAG	24	cis	PC-NPC	AT2G13430	AT2G13431	Containing	nonunique
sf_3217	GAGTTTAGGACAACGACGAAGCGG	24	cis	PC-NPC	AT2G13430	AT2G13431	Containing	nonunique
sf_1320	AGCAAGCCATGAGAGAAATCGCAC	24	cis	PC-NPC	AT2G13430	AT2G13431	Containing	nonunique
sf_1610	AGTTTAGGACAACGACGAAGCGGC	24	cis	PC-NPC	AT2G13430	AT2G13431	Containing	nonunique
sf_4542	TGAGGAGCTGCCAGACGATAAGCC	24	cis	PC-NPC	AT2G13430	AT2G13431	Containing	nonunique
sf_3462	GGGAAAACCAATCAAGCTCTTAAC	24	cis	PC-NPC	AT2G13430	AT2G13431	Containing	unique
sf_923	ACCATGGAACAACGACGAAAAGGC	24	cis	PC-NPC	AT2G13430	AT2G13431	Containing	nonunique
sf_482	AAGCCATCGATGACGGACGAGAGC	24	cis	PC-NPC	AT2G13430	AT2G13431	Containing	nonunique
sf_3187	GAGGAGCTGCCAGACGATAAGCCC	24	cis	PC-NPC	AT2G13430	AT2G13431	Containing	nonunique
sf_1262	AGAGTCCATAACTGATTGTCTAGC	24	cis	PC-NPC	AT2G13430	AT2G13431	Containing	nonunique
sf_3978	TAGGACAACGACGAAGCGGCA	21	cis	PC-NPC	AT2G13430	AT2G13431	Containing	nonunique
sl_307	AACCAATTTTAACCAAACGCTAGA	24	cis	PC-NPC	AT2G13430	AT2G13431	Containing	nonunique
sf_1407	AGGACAACGACGAAGCGGCAGATC	24	cis	PC-NPC	AT2G13430	AT2G13431	Containing	nonunique
sf_1558	AGTCCATAACTGATTGTCTAGCAT	24	cis	PC-NPC	AT2G13430	AT2G13431	Containing	nonunique
s_2050	ATGCTAGACAATCAGTTATGGACT	24	cis	NPC-PC	AT2G13431	AT2G13430	Containing	unique
s_762	AATTGGACTGCACTTAAATACTTG	24	cis	NPC-PC	AT2G13431	AT2G13430	Containing	unique
s_734	AATTATGGAGTTGGGCTCTTGTGC	24	cis	NPC-PC	AT2G13431	AT2G13430	Containing	unique
sl_1766	ATATGCTAGACAATCAGTTATGGA	24	cis	NPC-PC	AT2G13431	AT2G13430	Containing	unique
sl_2272	ATTGGACTGCACTTAAATACTTGA	24	cis	NPC-PC	AT2G13431	AT2G13430	Containing	unique
sl_2142	ATTAATTGGACTGCACTTAAATAC	24	cis	NPC-PC	AT2G13431	AT2G13430	Containing	unique
sf_1257	AGAGGTCGGTGACGGAGATTC	21	cis	PC-PC	AT2G16019	AT2G16018	Containing	unique
sf_3047	GAAGAGGTCGGTGACGGAGATTCA	24	cis	PC-PC	AT2G16019	AT2G16018	Containing	unique
sf_671	AATGAGCGAGACCAAATCTGGGAG	24	cis	PC-PC	AT2G16019	AT2G16018	Containing	unique
sf_75	AAAATCAGTGATCGAAGAGGT	21	cis	PC-PC	AT2G16019	AT2G16018	Containing	unique
sf_4066	TATGGAGAATGAGCGAGACCA	21	cis	PC-PC	AT2G16019	AT2G16018	Containing	unique
sf_3046	GAAGAGGTCGGTGACGGAGAT	21	cis	PC-PC	AT2G16019	AT2G16018	Containing	unique
sf_1890	ATCGAAGAGGTCGGTGACGGAGAT	24	cis	PC-PC	AT2G16019	AT2G16018	Containing	unique
s_1574	AGTGATCGAAGAGGTCGGTGACGG	24	cis	PC-PC	AT2G16019	AT2G16018	Containing	unique
s_4540	TGAGCGAGACCAAATCTGGGAGGG	24	cis	PC-PC	AT2G16019	AT2G16018	Containing	unique
slf_1573	AGTGATCGAAGAGGTCGGTGA	21	cis	PC-PC	AT2G16019	AT2G16018	Containing	unique
sf_2072	ATGGAGAATGAGCGAGACCAAATC	24	cis	PC-PC	AT2G16019	AT2G16018	Containing	unique
sf_2981	GAAAAAATCAGTGATCGAAGAGGT	24	cis	PC-PC	AT2G16019	AT2G16018	Containing	unique
sf_1258	AGAGGTCGGTGACGGAGATTCA	22	cis	PC-PC	AT2G16019	AT2G16018	Containing	unique
f_1510	AGGTCGGTGACGGAGATTCAG	21	cis	PC-PC	AT2G16019	AT2G16018	Containing	unique
s_1259	AGAGGTCGGTGACGGAGATTCAGA	24	cis	PC-PC	AT2G16019	AT2G16018	Containing	unique
sf_443	AAGAGGTCGGTGACGGAGATTCA	23	cis	PC-PC	AT2G16019	AT2G16018	Containing	unique
s_2758	CGGTGACGGAGATTCAGATATGGC	24	cis	PC-PC	AT2G16019	AT2G16018	Containing	unique
sf_1276	AGATATGGAGAATGAGCGAGACCA	24	cis	PC-PC	AT2G16019	AT2G16018	Containing	unique
s_1302	AGATTCAGATATGGCGGAGGAGAT	24	cis	PC-PC	AT2G16019	AT2G16018	Containing	unique
sf_3259	GATCGAAGAGGTCGGTGACGG	21	cis	PC-PC	AT2G16019	AT2G16018	Containing	unique
slf_3128	GACGGAGATTCAGATATGGCGGAG	24	cis	PC-PC	AT2G16019	AT2G16018	Containing	unique
s_2208	ATTCAGATATGGCGGAGGAGATAT	24	cis	PC-PC	AT2G16019	AT2G16018	Containing	unique
slf_3420	GGAGATATGGAGAATGAGCGAGAC	24	cis	PC-PC	AT2G16019	AT2G16018	Containing	unique
sf_4678	TGGAGAATGAGCGAGACCAAATCT	24	cis	PC-PC	AT2G16019	AT2G16018	Containing	unique
s_1993	ATGAGCGAGACCAAATCTGGGAGG	24	cis	PC-PC	AT2G16019	AT2G16018	Containing	unique
sf_1889	ATCGAAGAGGTCGGTGACGGA	21	cis	PC-PC	AT2G16019	AT2G16018	Containing	unique
sf_2733	CGGAGATTCAGATATGGCGGA	21	cis	PC-PC	AT2G16019	AT2G16018	Containing	unique
slf_3260	GATCGAAGAGGTCGGTGACGGAGA	24	cis	PC-PC	AT2G16019	AT2G16018	Containing	unique
sf_1159	AGAATGAGCGAGACCAAATCTGGG	24	cis	PC-PC	AT2G16019	AT2G16018	Containing	unique
sf_1948	ATCTGGGAGGGAAGAGGAGCT	21	cis	PC-PC	AT2G16019	AT2G16018	Containing	unique
sf_1768	ATATGGCGGAGGAGATATGGA	21	cis	PC-PC	AT2G16019	AT2G16018	Containing	unique
sf_1424	AGGAGATATGGAGAATGAGCGAGA	24	cis	PC-PC	AT2G16019	AT2G16018	Containing	unique
sf_2386	CAAATCTGGGAGGGAAGAGGA	21	cis	PC-PC	AT2G16019	AT2G16018	Containing	unique
f_4676	TGGAGAATGAGCGAGACCAAA	21	cis	PC-PC	AT2G16019	AT2G16018	Containing	unique
slf_3428	GGAGGAGATATGGAGAATGAGCGA	24	cis	PC-PC	AT2G16019	AT2G16018	Containing	unique
sf_1301	AGATTCAGATATGGCGGAGGA	21	cis	PC-PC	AT2G16019	AT2G16018	Containing	unique
f_2071	ATGGAGAATGAGCGAGACCAA	21	cis	PC-PC	AT2G16019	AT2G16018	Containing	unique
sf_1355	AGCGAGACCAAATCTGGGAGGGAA	24	cis	PC-PC	AT2G16019	AT2G16018	Containing	unique
f_3127	GACGGAGATTCAGATATGGCG	21	cis	PC-PC	AT2G16019	AT2G16018	Containing	unique
sf_1469	AGGGAAGAGGAGCTCAACGACTGA	24	cis	PC-PC	AT2G16019	AT2G16018	Containing	unique
sf_1277	AGATATGGCGGAGGAGATATGGAG	24	cis	PC-PC	AT2G16019	AT2G16018	Containing	unique
sf_4677	TGGAGAATGAGCGAGACCAAAT	22	cis	PC-PC	AT2G16019	AT2G16018	Containing	unique
s_3178	GAGCGAGACCAAATCTGGGAGGGA	24	cis	PC-PC	AT2G16019	AT2G16018	Containing	unique
s_2734	CGGAGATTCAGATATGGCGGAGGA	24	cis	PC-PC	AT2G16019	AT2G16018	Containing	unique
s_4576	TGATTCTTATGCTCAGTCGTTGAG	24	cis	PC-PC	AT2G16018	AT2G16019	Containing	unique
s_4442	TCTTCGATCACTGATTTTTTCATT	24	cis	PC-PC	AT2G16018	AT2G16019	Containing	unique
f_2317	ATTTCAAGTGAAAGACTCGCC	21	cis	PC-PC	AT2G16020	AT2G16018	Containing	unique
sf_1448	AGGCAGTCAGAGGAGCAACGCCGG	24	cis	PC-PC	AT2G16020	AT2G16018	Containing	unique
f_4165	TCAGAAGGAGGAAGGCGACCG	21	cis	PC-PC	AT2G16020	AT2G16018	Containing	unique
sf_3974	TAGCTACAATCAGGAACGCAGGCA	24	cis	PC-PC	AT2G16020	AT2G16018	Containing	unique
sf_1542	AGTAGCTACAATCAGGAACGCA	22	cis	PC-PC	AT2G16020	AT2G16018	Containing	unique
s_1081	ACTTTAGTAGTAGCTACAATCAGG	24	cis	PC-PC	AT2G16020	AT2G16018	Containing	unique
sf_2691	CGACGGTAAGCGACGAGAGTGG	22	cis	PC-PC	AT2G16020	AT2G16018	Containing	unique
sf_3167	GAGAGATCTCACTTTAGTAGTAGC	24	cis	PC-PC	AT2G16020	AT2G16018	Containing	unique
sf_1541	AGTAGCTACAATCAGGAACGC	21	cis	PC-PC	AT2G16020	AT2G16018	Containing	unique
lf_3993	TAGTAGCTACAATCAGGAACGC	22	cis	PC-PC	AT2G16020	AT2G16018	Containing	unique
f_126	AAAGACTCGCCGGAAAACAAT	21	cis	PC-PC	AT2G16020	AT2G16018	Containing	unique
sf_3058	GAAGGCGACCGAAGACGACGGT	22	cis	PC-PC	AT2G16020	AT2G16018	Containing	unique
sf_2881	CTCGCCGGAAAACAATTACGCCAC	24	cis	PC-PC	AT2G16020	AT2G16018	Containing	unique
s_423	AAGACGACGGTAAGCGACGAGAGT	24	cis	PC-PC	AT2G16020	AT2G16018	Containing	unique
sf_2712	CGCCACCGGAAAAGTAGATTCATT	24	cis	PC-PC	AT2G16020	AT2G16018	Containing	unique
slf_3587	GTAGTAGCTACAATCAGGAACGCA	24	cis	PC-PC	AT2G16020	AT2G16018	Containing	unique
sf_4696	TGGCCTCAGAAGGAGGAAGGCGAC	24	cis	PC-PC	AT2G16020	AT2G16018	Containing	unique
f_3003	GAAAGACTCGCCGGAAAACAA	21	cis	PC-PC	AT2G16020	AT2G16018	Containing	unique
sf_2554	CATTTCAAGTGAAAGACTCGC	21	cis	PC-PC	AT2G16020	AT2G16018	Containing	unique
f_3182	GAGGAAGGCGACCGAAGACGA	21	cis	PC-PC	AT2G16020	AT2G16018	Containing	unique
f_2710	CGCAGGCAGTCAGAGGAGCAA	21	cis	PC-PC	AT2G16020	AT2G16018	Containing	unique
slf_1547	AGTAGTAGCTACAATCAGGAACGC	24	cis	PC-PC	AT2G16020	AT2G16018	Containing	unique
s_2497	CAGTCAGAGGAGCAACGCCGGTGA	24	cis	PC-PC	AT2G16020	AT2G16018	Containing	unique
s_1184	AGACGACGGTAAGCGACGAGAG	22	cis	PC-PC	AT2G16020	AT2G16018	Containing	unique
sf_1400	AGGAACGCAGGCAGTCAGAGG	21	cis	PC-PC	AT2G16020	AT2G16018	Containing	unique
f_2469	CAGAAGGAGGAAGGCGACCGA	21	cis	PC-PC	AT2G16020	AT2G16018	Containing	unique
s_3451	GGCCTCAGAAGGAGGAAGGCGA	22	cis	PC-PC	AT2G16020	AT2G16018	Containing	unique
sf_4208	TCATTTCAAGTGAAAGACTCGC	22	cis	PC-PC	AT2G16020	AT2G16018	Containing	unique
sf_3427	GGAGGAAGGCGACCGAAGACGA	22	cis	PC-PC	AT2G16020	AT2G16018	Containing	unique
sf_2678	CGAAGACGACGGTAAGCGACGA	22	cis	PC-PC	AT2G16020	AT2G16018	Containing	unique
f_633	AATCAGGAACGCAGGCAGTCA	21	cis	PC-PC	AT2G16020	AT2G16018	Containing	unique
slf_4166	TCAGAAGGAGGAAGGCGACCGA	22	cis	PC-PC	AT2G16020	AT2G16018	Containing	unique
s_3570	GTAGCTACAATCAGGAACGCAGGC	24	cis	PC-PC	AT2G16020	AT2G16018	Containing	unique
sf_422	AAGACGACGGTAAGCGACGAG	21	cis	PC-PC	AT2G16020	AT2G16018	Containing	unique
slf_3333	GCACAAGGTGGCCTCAGAAGGA	22	cis	PC-PC	AT2G16020	AT2G16018	Containing	unique
sf_3636	GTGAAAGACTCGCCGGAAAACA	22	cis	PC-PC	AT2G16020	AT2G16018	Containing	unique
s_2723	CGGAAAAGTAGATTCATTGGAGAG	24	cis	PC-PC	AT2G16020	AT2G16018	Containing	unique
sl_1398	AGGAAAGTCATTTCAAGTGAAAGA	24	cis	PC-PC	AT2G16020	AT2G16018	Containing	unique
sf_515	AAGGCGACCGAAGACGACGGT	21	cis	PC-PC	AT2G16020	AT2G16018	Containing	unique
slf_2822	CTACAATCAGGAACGCAGGCA	21	cis	PC-PC	AT2G16020	AT2G16018	Containing	unique
sf_1543	AGTAGCTACAATCAGGAACGCAGG	24	cis	PC-PC	AT2G16020	AT2G16018	Containing	unique
slf_964	ACGACGGTAAGCGACGAGAGTGGC	24	cis	PC-PC	AT2G16020	AT2G16018	Containing	unique
s_1304	AGATTCATTGGAGAGATCTCACTT	24	cis	PC-PC	AT2G16020	AT2G16018	Containing	unique
sl_982	ACGCCACCGGAAAAGTAGATT	21	cis	PC-PC	AT2G16020	AT2G16018	Containing	unique
sl_21	AAAAAGGAAAGTCATTTCAAGTGA	24	cis	PC-PC	AT2G16020	AT2G16018	Containing	unique
sl_175	AAAGTAGATTCATTGGAGAGATCT	24	cis	PC-PC	AT2G16020	AT2G16018	Containing	unique
sf_1374	AGCTACAATCAGGAACGCAGGC	22	cis	PC-PC	AT2G16020	AT2G16018	Containing	unique
sf_1432	AGGAGGAAGGCGACCGAAGAC	21	cis	PC-PC	AT2G16020	AT2G16018	Containing	unique
sf_1401	AGGAACGCAGGCAGTCAGAGGAGC	24	cis	PC-PC	AT2G16020	AT2G16018	Containing	unique
sf_2153	ATTACGCCACCGGAAAAGTAGATT	24	cis	PC-PC	AT2G16020	AT2G16018	Containing	unique
sf_3586	GTAGTAGCTACAATCAGGAACGC	23	cis	PC-PC	AT2G16020	AT2G16018	Containing	unique
sf_1433	AGGAGGAAGGCGACCGAAGACGAC	24	cis	PC-PC	AT2G16020	AT2G16018	Containing	unique
slf_63	AAAAGTAGATTCATTGGAGAGATC	24	cis	PC-PC	AT2G16020	AT2G16018	Containing	unique
sf_1546	AGTAGTAGCTACAATCAGGAACG	23	cis	PC-PC	AT2G16020	AT2G16018	Containing	unique
f_541	AAGTAGATTCATTGGAGAGAT	21	cis	PC-PC	AT2G16020	AT2G16018	Containing	unique
sf_1403	AGGAAGGCGACCGAAGACGA	20	cis	PC-PC	AT2G16020	AT2G16018	Containing	unique
sf_2496	CAGTCAGAGGAGCAACGCCGGTG	23	cis	PC-PC	AT2G16020	AT2G16018	Containing	unique
sf_3130	GACGGTAAGCGACGAGAGTGGC	22	cis	PC-PC	AT2G16020	AT2G16018	Containing	unique
sl_5182	TTTAGTAGTAGCTACAATCAGGAA	24	cis	PC-PC	AT2G16020	AT2G16018	Containing	unique
slf_942	ACCGGAAAAGTAGATTCATTGGAG	24	cis	PC-PC	AT2G16020	AT2G16018	Containing	unique
s_3345	GCAGTCAGAGGAGCAACGCCGG	22	cis	PC-PC	AT2G16020	AT2G16018	Containing	unique
sf_3881	TACAATCAGGAACGCAGGCAG	21	cis	PC-PC	AT2G16020	AT2G16018	Containing	unique
sf_1404	AGGAAGGCGACCGAAGACGAC	21	cis	PC-PC	AT2G16020	AT2G16018	Containing	unique
sf_1136	AGAAGGAGGAAGGCGACCGAA	21	cis	PC-PC	AT2G16020	AT2G16018	Containing	unique
sf_2689	CGACCGAAGACGACGGTAAGCGAC	24	cis	PC-PC	AT2G16020	AT2G16018	Containing	unique
sf_1375	AGCTACAATCAGGAACGCAGGCA	23	cis	PC-PC	AT2G16020	AT2G16018	Containing	unique
s_1185	AGACGACGGTAAGCGACGAGAGTG	24	cis	PC-PC	AT2G16020	AT2G16018	Containing	unique
f_4182	TCAGGAACGCAGGCAGTCAGA	21	cis	PC-PC	AT2G16020	AT2G16018	Containing	unique
sf_62	AAAAGTAGATTCATTGGAGAG	21	cis	PC-PC	AT2G16020	AT2G16018	Containing	unique
sf_1137	AGAAGGAGGAAGGCGACCGAAGAC	24	cis	PC-PC	AT2G16020	AT2G16018	Containing	unique
slf_2865	CTCAGAAGGAGGAAGGCGACCG	22	cis	PC-PC	AT2G16020	AT2G16018	Containing	unique
f_559	AAGTGAAAGACTCGCCGGAAA	21	cis	PC-PC	AT2G16020	AT2G16018	Containing	unique
s_166	AAAGGAAAGTCATTTCAAGTGA	22	cis	PC-PC	AT2G16020	AT2G16018	Containing	unique
s_3905	TACGCCACCGGAAAAGTAGATT	22	cis	PC-PC	AT2G16020	AT2G16018	Containing	unique
sf_342	AACGCAGGCAGTCAGAGGAGCAAC	24	cis	PC-PC	AT2G16020	AT2G16018	Containing	unique
s_1235	AGAGATCTCACTTTAGTAGTAGCT	24	cis	PC-PC	AT2G16020	AT2G16018	Containing	unique
sf_3057	GAAGGCGACCGAAGACGACGG	21	cis	PC-PC	AT2G16020	AT2G16018	Containing	unique
sl_1194	AGACTCGCCGGAAAACAATTACGC	24	cis	PC-PC	AT2G16020	AT2G16018	Containing	unique
sf_560	AAGTGAAAGACTCGCCGGAAAACA	24	cis	PC-PC	AT2G16020	AT2G16018	Containing	unique
sf_1405	AGGAAGGCGACCGAAGACGACGGT	24	cis	PC-PC	AT2G16020	AT2G16018	Containing	unique
f_2615	CCGAAGACGACGGTAAGCGAC	21	cis	PC-PC	AT2G16020	AT2G16018	Containing	unique
sf_3719	GTTGCTCCTCTGACTGCCTGC	21	cis	PC-PC	AT2G16018	AT2G16020	Containing	unique
sf_1054	ACTGCCTGCGTTCCTGATTGTAGC	24	cis	PC-PC	AT2G16018	AT2G16020	Containing	unique
sf_4585	TGATTGTAGCTACTACTAAAGT	22	cis	PC-PC	AT2G16018	AT2G16020	Containing	unique
sl_2290	ATTGTAGCTACTACTAAAGTGAGA	24	cis	PC-PC	AT2G16018	AT2G16020	Containing	unique
s_2429	CAATGAATCTACTTTTCCGGTGGC	24	cis	PC-PC	AT2G16018	AT2G16020	Containing	unique
sl_3626	GTCGCTTACCGTCGTCTTCGGT	22	cis	PC-PC	AT2G16018	AT2G16020	Containing	unique
sf_2573	CCAATGAATCTACTTTTCCGGTGG	24	cis	PC-PC	AT2G16018	AT2G16020	Containing	unique
s_2900	CTGACTGCCTGCGTTCCTGATTGT	24	cis	PC-PC	AT2G16018	AT2G16020	Containing	unique
sf_4955	TTCCTGATTGTAGCTACTACTAAA	24	cis	PC-PC	AT2G16018	AT2G16020	Containing	unique
sf_4405	TCTCTTCACCGGCGTTGCTCC	21	cis	PC-PC	AT2G16018	AT2G16020	Containing	unique
s_3139	GACTGCCTGCGTTCCTGATTGTAG	24	cis	PC-PC	AT2G16018	AT2G16020	Containing	unique
sf_4584	TGATTGTAGCTACTACTAAAG	21	cis	PC-PC	AT2G16018	AT2G16020	Containing	unique
s_2653	CCTGATTGTAGCTACTACTAAAGT	24	cis	PC-PC	AT2G16018	AT2G16020	Containing	unique
s_1020	ACTACTAAAGTGAGATCTCTCCAA	24	cis	PC-PC	AT2G16018	AT2G16020	Containing	unique
s_4587	TGATTGTAGCTACTACTAAAGTGA	24	cis	PC-PC	AT2G16018	AT2G16020	Containing	unique
sl_3663	GTGGCGTAATTGTTTTCCGGCGA	23	cis	PC-PC	AT2G16018	AT2G16020	Containing	unique
sf_2908	CTGCGTTCCTGATTGTAGCTACTA	24	cis	PC-PC	AT2G16018	AT2G16020	Containing	unique
s_4499	TGAATCTACTTTTCCGGTGGCGTA	24	cis	PC-PC	AT2G16018	AT2G16020	Containing	unique
f_4882	TTAGTTCTCTTCACCGGCGTT	21	cis	PC-PC	AT2G16018	AT2G16020	Containing	unique
sf_3322	GATTGTAGCTACTACTAAAGTGAG	24	cis	PC-PC	AT2G16018	AT2G16020	Containing	unique
f_4803	TGTTTTCCGGCGAGTCTTTCA	21	cis	PC-PC	AT2G16018	AT2G16020	Containing	unique
s_943	ACCGGCGTTGCTCCTCTGACTGCC	24	cis	PC-PC	AT2G16018	AT2G16020	Containing	unique
s_3695	GTTCCTGATTGTAGCTACTACTA	23	cis	PC-PC	AT2G16018	AT2G16020	Containing	unique
sf_1075	ACTTGAAATGACTTTCCTTTTTCT	24	cis	PC-PC	AT2G16018	AT2G16020	Containing	unique
sf_2173	ATTAGTTCTCTTCACCGGCGTT	22	cis	PC-PC	AT2G16018	AT2G16020	Containing	unique
s_561	AAGTGAGATCTCTCCAATGAATCT	24	cis	PC-PC	AT2G16018	AT2G16020	Containing	unique
s_1920	ATCTACTTTTCCGGTGGCGTAATT	24	cis	PC-PC	AT2G16018	AT2G16020	Containing	unique
sf_3571	GTAGCTACTACTAAAGTGAGATCT	24	cis	PC-PC	AT2G16018	AT2G16020	Containing	unique
sf_4748	TGTAGCTACTACTAAAGTGAGATC	24	cis	PC-PC	AT2G16018	AT2G16020	Containing	unique
sf_4586	TGATTGTAGCTACTACTAAAGTG	23	cis	PC-PC	AT2G16018	AT2G16020	Containing	unique
sl_1377	AGCTACTACTAAAGTGAGATCTCT	24	cis	PC-PC	AT2G16018	AT2G16020	Containing	unique
sf_4289	TCCTGATTGTAGCTACTACTAAAG	24	cis	PC-PC	AT2G16018	AT2G16020	Containing	unique
sf_4700	TGGCGTAATTGTTTTCCGGCG	21	cis	PC-PC	AT2G16018	AT2G16020	Containing	unique
sf_4290	TCCTTCTGAGGCCACCTTGTGC	22	cis	PC-PC	AT2G16018	AT2G16020	Containing	unique
sf_2174	ATTAGTTCTCTTCACCGGCGTTGC	24	cis	PC-PC	AT2G16018	AT2G16020	Containing	unique
sf_4264	TCCGGCGAGTCTTTCACTTGAAAT	24	cis	PC-PC	AT2G16018	AT2G16020	Containing	unique
sl_3088	GAATGCGAGCCACTCTCGTCGCTT	24	cis	PC-PC	AT2G16018	AT2G16020	Containing	unique
sf_3138	GACTGCCTGCGTTCCTGATTGTA	23	cis	PC-PC	AT2G16018	AT2G16020	Containing	unique
sl_3363	GCCTGCGTTCCTGATTGTAGCTAC	24	cis	PC-PC	AT2G16018	AT2G16020	Containing	unique
sf_2472	CAGACTCTGTGTTGATTGATGAGA	24	cis	PC-PC	AT2G16575	AT2G16580	Containing	unique
s_833	ACACTAGATCCTTTAGAAGTAACT	24	cis	PC-PC	AT2G16575	AT2G16580	Containing	unique
sf_500	AAGCTTCACCTGTTCAAGACAAAG	24	cis	PC-PC	AT2G16575	AT2G16580	Containing	unique
sf_5082	TTGATTGATGAGAAGCTTGAA	21	cis	PC-PC	AT2G16575	AT2G16580	Containing	unique
sf_4167	TCAGACTCTGTGTTGATTGATGAG	24	cis	PC-PC	AT2G16575	AT2G16580	Containing	unique
s_372	AACTCAGATCATTCAAGAGAAAGA	24	cis	PC-PC	AT2G16575	AT2G16580	Containing	unique
s_2871	CTCCAATAACATAGACTCAAGCTT	24	cis	PC-PC	AT2G16575	AT2G16580	Containing	unique
sf_2198	ATTCAAGAGAAAGATAATGGATGC	24	cis	PC-PC	AT2G16575	AT2G16580	Containing	unique
s_3175	GAGCAGCTTGCTATATGGTTCGGA	24	cis	PC-PC	AT2G16575	AT2G16580	Containing	unique
sf_5174	TTTAGAACTCCAATAACATAGACT	24	cis	PC-PC	AT2G16575	AT2G16580	Containing	unique
s_707	AATGTATACCATTGATTTGTATGA	24	cis	PC-PC	AT2G16575	AT2G16580	Containing	unique
sf_1195	AGACTCTGTGTTGATTGATGA	21	cis	PC-PC	AT2G16575	AT2G16580	Containing	unique
sf_375	AACTCCAATAACATAGACTCAAGC	24	cis	PC-PC	AT2G16575	AT2G16580	Containing	unique
sf_1196	AGACTCTGTGTTGATTGATGAGAA	24	cis	PC-PC	AT2G16575	AT2G16580	Containing	unique
sf_4424	TCTGGTAGACAACAAGGAACATGC	24	cis	PC-PC	AT2G16575	AT2G16580	Containing	unique
s_1024	ACTAGATCCTTTAGAAGTAACTCT	24	cis	PC-PC	AT2G16575	AT2G16580	Containing	unique
sf_2422	CAATAACATAGACTCAAGCTTCAC	24	cis	PC-PC	AT2G16575	AT2G16580	Containing	unique
sf_4790	TGTTGATTGATGAGAAGCTTGAAG	24	cis	PC-PC	AT2G16575	AT2G16580	Containing	unique
sf_1824	ATCAGACTCTGTGTTGATTGATGA	24	cis	PC-PC	AT2G16575	AT2G16580	Containing	unique
sf_179	AAAGTGGCAAACACTAGATCCTTT	24	cis	PC-PC	AT2G16575	AT2G16580	Containing	unique
sf_953	ACCTGTTCAAGACAAAGTGGCAAA	24	cis	PC-PC	AT2G16575	AT2G16580	Containing	unique
sf_1578	AGTGATTGTGATCAAACATCAACC	24	cis	PC-PC	AT2G16575	AT2G16580	Containing	unique
slf_2411	CAAGACAAAGTGGCAAACACTAGA	24	cis	PC-PC	AT2G16575	AT2G16580	Containing	unique
sf_2940	CTTCGATGTTGGTCCAATGTATAC	24	cis	PC-PC	AT2G16575	AT2G16580	Containing	unique
sf_580	AATAACATAGACTCAAGCTTCACC	24	cis	PC-PC	AT2G16575	AT2G16580	Containing	unique
sf_3564	GTACAGTGATTGTGATCAAACATC	24	cis	PC-PC	AT2G16575	AT2G16580	Containing	unique
slf_1166	AGACAAAGTGGCAAACACTAGATC	24	cis	PC-PC	AT2G16575	AT2G16580	Containing	unique
sf_2966	CTTTAGAACTCCAATAACATAGAC	24	cis	PC-PC	AT2G16575	AT2G16580	Containing	unique
sf_3137	GACTCTGTGTTGATTGATGAGAA	23	cis	PC-PC	AT2G16575	AT2G16580	Containing	unique
sf_3048	GAAGAGTACAGTGATTGTGATCAA	24	cis	PC-PC	AT2G16575	AT2G16580	Containing	unique
s_4020	TATCAGACTCTGTGTTGATTGATG	24	cis	PC-PC	AT2G16575	AT2G16580	Containing	unique
sf_3715	GTTGATTGATGAGAAGCTTGAAGA	24	cis	PC-PC	AT2G16575	AT2G16580	Containing	unique
s_566	AAGTTATCAGACTCTGTGTTGATT	24	cis	PC-PC	AT2G16575	AT2G16580	Containing	unique
s_1823	ATCAGACTCTGTGTTGATTGATG	23	cis	PC-PC	AT2G16575	AT2G16580	Containing	unique
sf_3594	GTCAAATGTGCCAGTTGTATCAGA	24	cis	PC-PC	AT2G16575	AT2G16580	Containing	unique
s_1178	AGACATGGGTTGTGATCTGGT	21	cis	PC-PC	AT2G16575	AT2G16580	Containing	unique
s_1140	AGAAGTAACTCTATGAAAGTTAAT	24	cis	PC-PC	AT2G16575	AT2G16580	Containing	unique
sl_2862	CTCAATCTACTCACCTGACCC	21	cis	PC-PC	AT2G16575	AT2G16580	Containing	unique
sf_5111	TTGGATCTCTGTGGGAACGGGAAG	24	cis	PC-PC	AT2G16580	AT2G16575	Containing	unique
s_2796	CTAAAGCTTTCCAGGGTCAGGTGA	24	cis	PC-PC	AT2G16580	AT2G16575	Containing	unique
slf_501	AAGCTTCTCATCAATCAACACAGA	24	cis	PC-PC	AT2G16580	AT2G16575	Containing	unique
slf_4437	TCTTCAAGCTTCTCATCAATCAAC	24	cis	PC-PC	AT2G16580	AT2G16575	Containing	unique
sf_1811	ATCAATCAACACAGAGTCTGATA	23	cis	PC-PC	AT2G16580	AT2G16575	Containing	unique
s_1596	AGTGTTTGCCACTTTGTCTTGAAC	24	cis	PC-PC	AT2G16580	AT2G16575	Containing	unique
s_5081	TTGATGTTTGATCACAATCACT	22	cis	PC-PC	AT2G16580	AT2G16575	Containing	unique
s_3751	GTTTGCCACTTTGTCTTGAACAGG	24	cis	PC-PC	AT2G16580	AT2G16575	Containing	unique
s_1810	ATCAATCAACACAGAGTCTGA	21	cis	PC-PC	AT2G16580	AT2G16575	Containing	unique
sf_2281	ATTGGATCTCTGTGGGAACGGGAA	24	cis	PC-PC	AT2G16580	AT2G16575	Containing	unique
sf_1731	ATATAGCAAATTATCGTCAAAATC	24	cis	PC-PC	AT2G16580	AT2G16575	Containing	unique
s_2120	ATGTTATTGGAGTTCTAAAGCTTT	24	cis	PC-PC	AT2G16580	AT2G16575	Containing	unique
s_3220	GATACAACTGGCACATTTGACTGC	24	cis	PC-PC	AT2G16580	AT2G16575	Containing	unique
sf_2125	ATGTTCCTTGTTGTCTACCAGATC	24	cis	PC-PC	AT2G16580	AT2G16575	Containing	unique
sf_2943	CTTGAACAGGTGAAGCTTGAGTCT	24	cis	PC-PC	AT2G16580	AT2G16575	Containing	unique
sf_3566	GTAGATTGAGAAGATATTGGATCT	24	cis	PC-PC	AT2G16580	AT2G16575	Containing	unique
s_165	AAAGCTTTCCAGGGTCAGGTGAGT	24	cis	PC-PC	AT2G16580	AT2G16575	Containing	unique
s_236	AAATTATCGTCAAAATCTGAGGGG	24	cis	PC-PC	AT2G16580	AT2G16575	Containing	unique
sf_4688	TGGATCTCTGTGGGAACGGGAAGT	24	cis	PC-PC	AT2G16580	AT2G16575	Containing	unique
sf_311	AACCCATGTCTGCATCTCCGA	21	cis	PC-PC	AT2G16580	AT2G16575	Containing	unique
s_624	AATCAACACAGAGTCTGATAACTT	24	cis	PC-PC	AT2G16580	AT2G16575	Containing	unique
sf_664	AATGAAGAACTCATCTTGATTAAC	24	cis	PC-PC	AT2G16580	AT2G16575	Containing	unique
sf_1518	AGGTGAGTAGATTGAGAAGATATT	24	cis	PC-PC	AT2G16580	AT2G16575	Containing	unique
sf_1812	ATCAATCAACACAGAGTCTGATAA	24	cis	PC-PC	AT2G16580	AT2G16575	Containing	unique
sl_2274	ATTGGAGTTCTAAAGCTTTCCAGG	24	cis	PC-PC	AT2G16580	AT2G16575	Containing	unique
sf_1539	AGTAGATTGAGAAGATATTGGATC	24	cis	PC-PC	AT2G16580	AT2G16575	Containing	unique
sf_4143	TCAATCAACACAGAGTCTGATAAC	24	cis	PC-PC	AT2G16580	AT2G16575	Containing	unique
s_1311	AGATTGAGAAGATATTGGATCTCT	24	cis	PC-PC	AT2G16580	AT2G16575	Containing	unique
sf_1129	AGAAGATATTGGATCTCTGTGGGA	24	cis	PC-PC	AT2G16580	AT2G16575	Containing	unique
sf_2280	ATTGGATCTCTGTGGGAACGG	21	cis	PC-PC	AT2G16580	AT2G16575	Containing	unique
slf_2687	CGACAGAAGAGAGTGAGCAC	20	cis	NPC-PC	AT2G19425	AT2G19420	Containing	unique
slf_2688	CGACAGAAGAGAGTGAGCACA	21	cis	NPC-PC	AT2G19425	AT2G19420	Containing	unique
sl_4865	TTAGAGCAGCTCCAACGTATAGGA	24	cis	NPC-NPC	AT2G24750	AT2G24755	Convergent	nonunique
sl_1242	AGAGCAGCTCCAACGTATAGGATT	24	cis	NPC-NPC	AT2G24750	AT2G24755	Convergent	nonunique
sl_1483	AGGGATTGGTTACGGATTGGATCT	24	cis	NPC-NPC	AT2G24750	AT2G24755	Convergent	unique
sl_1761	ATATGAATCCTATACGTTGGAGCT	24	cis	NPC-NPC	AT2G24755	AT2G24750	Convergent	unique
s_1686	ATACGTTGGAGCTGCTCTAAGATC	24	cis	NPC-NPC	AT2G24755	AT2G24750	Convergent	unique
sl_3721	GTTGGAGCTGCTCTAAGATCACTC	24	cis	NPC-NPC	AT2G24755	AT2G24750	Convergent	unique
s_4285	TCCTATACGTTGGAGCTGCTCTA	23	cis	NPC-NPC	AT2G24755	AT2G24750	Convergent	unique
sl_4013	TATATGAATCCTATACGTTGGAGC	24	cis	NPC-NPC	AT2G24755	AT2G24750	Convergent	unique
sl_1977	ATGAATCCTATACGTTGGAGCTGC	24	cis	NPC-NPC	AT2G24755	AT2G24750	Convergent	unique
s_4522	TGACGACGATGACTGTGACGT	21	cis	PC-PC	AT2G30766	AT2G30760	Divergent	unique
sf_5221	TTTCTAATGTTTAGACACTTTTCC	24	cis	PC-PC	AT2G34110	AT2G34100	Convergent	unique
sl_1444	AGGCACTTTCTAATGTTTAGACA	23	cis	PC-PC	AT2G34110	AT2G34100	Convergent	unique
slf_1445	AGGCACTTTTAGAAAAACTTATTC	24	cis	PC-PC	AT2G34110	AT2G34100	Convergent	unique
sl_1549	AGTAGTTTCATTTAGGGAATGTGT	24	cis	PC-PC	AT2G34110	AT2G34100	Convergent	unique
s_5268	TTTGAGGCACTTTCTAATGTTTA	23	cis	PC-PC	AT2G34110	AT2G34100	Convergent	unique
sl_4350	TCTAATGTTTAGACACTTTTCCTT	24	cis	PC-PC	AT2G34110	AT2G34100	Convergent	unique
sf_3154	GAGAACATCTTCGTTGTGAACAGT	24	cis	PC-PC	AT2G34110	AT2G34100	Convergent	unique
sl_1612	AGTTTCATTTAGGGAATGTGTCA	23	cis	PC-PC	AT2G34110	AT2G34100	Convergent	unique
slf_3189	GAGGCACTTTCTAATGTTTAGACA	24	cis	PC-PC	AT2G34110	AT2G34100	Convergent	unique
sl_11	AAAAACTTATTCCGTTTGAGGCA	23	cis	PC-PC	AT2G34110	AT2G34100	Convergent	unique
sl_4903	TTATTCCGTTTGAGGCACTTTCT	23	cis	PC-PC	AT2G34110	AT2G34100	Convergent	unique
lf_3300	GATGTGGCATGCAATAAAACTGAC	24	cis	PC-PC	AT2G34110	AT2G34100	Convergent	unique
sf_4987	TTCTAATGTTTAGACACTTTTCCT	24	cis	PC-PC	AT2G34110	AT2G34100	Convergent	unique
sl_5072	TTGAGGCACTTTCTAATGTTTAGA	24	cis	PC-PC	AT2G34110	AT2G34100	Convergent	unique
sl_4081	TATTCCGTTTGAGGCACTTTCTA	23	cis	PC-PC	AT2G34110	AT2G34100	Convergent	unique
sl_1083	ACTTTTAGAAAAACTTATTCCGTT	24	cis	PC-PC	AT2G34110	AT2G34100	Convergent	unique
sl_1070	ACTTATTCCGTTTGAGGCACTTTC	24	cis	PC-PC	AT2G34110	AT2G34100	Convergent	unique
s_4596	TGCAATAAAACTGACTAAACGTGT	24	cis	PC-PC	AT2G34110	AT2G34100	Convergent	unique
sl_1085	ACTTTTCCTTATTTTTGAAGGATA	24	cis	PC-PC	AT2G34110	AT2G34100	Convergent	unique
s_835	ACACTTTTCCTTATTTTTGAAGGA	24	cis	PC-PC	AT2G34110	AT2G34100	Convergent	unique
slf_1470	AGGGAATGTGTCACTAATAGGCA	23	cis	PC-PC	AT2G34110	AT2G34100	Convergent	unique
sf_3985	TAGGGAATGTGTCACTAATAGGCA	24	cis	PC-PC	AT2G34110	AT2G34100	Convergent	unique
sl_5258	TTTGAAGGATAAAAAGACAATTAT	24	cis	PC-PC	AT2G34110	AT2G34100	Convergent	unique
sl_5269	TTTGAGGCACTTTCTAATGTTTAG	24	cis	PC-PC	AT2G34110	AT2G34100	Convergent	unique
s_3851	TAATGTTTAGACACTTTTCCTTA	23	cis	PC-PC	AT2G34110	AT2G34100	Convergent	unique
slf_4544	TGAGGCACTTTCTAATGTTTAGAC	24	cis	PC-PC	AT2G34110	AT2G34100	Convergent	unique
sf_4729	TGGTTTAGTAGTTTCATTTAGGGA	24	cis	PC-PC	AT2G34110	AT2G34100	Convergent	unique
slf_2217	ATTCCGTTTGAGGCACTTTCTAAT	24	cis	PC-PC	AT2G34110	AT2G34100	Convergent	unique
s_727	AATGTTTAGACACTTTTCCTTATT	24	cis	PC-PC	AT2G34110	AT2G34100	Convergent	unique
sl_4543	TGAGGCACTTTCTAATGTTTAGA	23	cis	PC-PC	AT2G34110	AT2G34100	Convergent	unique
slf_1174	AGACACTTTTCCTTATTTTTGAAG	24	cis	PC-PC	AT2G34110	AT2G34100	Convergent	unique
s_5181	TTTAGGGAATGTGTCACTAATAGG	24	cis	PC-PC	AT2G34110	AT2G34100	Convergent	unique
sf_1091	AGAAAAACTTATTCCGTTTGAGGC	24	cis	PC-PC	AT2G34110	AT2G34100	Convergent	unique
slf_2216	ATTCCGTTTGAGGCACTTTCTA	22	cis	PC-PC	AT2G34110	AT2G34100	Convergent	unique
sl_2983	GAAAAACTTATTCCGTTTGAGGCA	24	cis	PC-PC	AT2G34110	AT2G34100	Convergent	unique
sl_3749	GTTTGAGGCACTTTCTAATGTTTA	24	cis	PC-PC	AT2G34110	AT2G34100	Convergent	unique
sl_2731	CGGAGAGAAACGGTTCCACTGTGT	24	cis	PC-PC	AT2G34110	AT2G34100	Convergent	unique
slf_1105	AGAAAGTGCCTCAAACGGAATAAG	24	cis	PC-PC	AT2G34100	AT2G34110	Convergent	unique
sl_991	ACGGAATAAGTTTTTCTAAAAGTG	24	cis	PC-PC	AT2G34100	AT2G34110	Convergent	unique
sl_2158	ATTAGAAAGTGCCTCAAACGGAA	23	cis	PC-PC	AT2G34100	AT2G34110	Convergent	unique
slf_502	AAGGAAAAGTGTCTAAACATTAGA	24	cis	PC-PC	AT2G34100	AT2G34110	Convergent	unique
slf_1164	AGAATGGTGAACACAAGGATCGTC	24	cis	PC-PC	AT2G34100	AT2G34110	Convergent	unique
slf_1104	AGAAAGTGCCTCAAACGGAATAA	23	cis	PC-PC	AT2G34100	AT2G34110	Convergent	unique
s_180	AAAGTGTCTAAACATTAGAAAGT	23	cis	PC-PC	AT2G34100	AT2G34110	Convergent	unique
sl_2992	GAAAAGTGTCTAAACATTAGAAAG	24	cis	PC-PC	AT2G34100	AT2G34110	Convergent	unique
sl_1394	AGGAAAAGTGTCTAAACATTAGA	23	cis	PC-PC	AT2G34100	AT2G34110	Convergent	unique
sl_1591	AGTGTCTAAACATTAGAAAGTGC	23	cis	PC-PC	AT2G34100	AT2G34110	Convergent	unique
slf_1103	AGAAAGTGCCTCAAACGGAAT	21	cis	PC-PC	AT2G34100	AT2G34110	Convergent	unique
sl_2936	CTTCAAAAATAAGGAAAAGTGTCT	24	cis	PC-PC	AT2G34100	AT2G34110	Convergent	unique
s_2726	CGGAATAAGTTTTTCTAAAAGTGC	24	cis	PC-PC	AT2G34100	AT2G34110	Convergent	unique
sl_3820	TAAGGAAAAGTGTCTAAACATTA	23	cis	PC-PC	AT2G34100	AT2G34110	Convergent	unique
sl_2860	CTCAAACGGAATAAGTTTTTCTA	23	cis	PC-PC	AT2G34100	AT2G34110	Convergent	unique
s_3111	GACAGATTTTAGAAAACTGAAAAC	24	cis	PC-PC	AT2G34100	AT2G34110	Convergent	unique
slf_88	AAACATTAGAAAGTGCCTCAAAC	23	cis	PC-PC	AT2G34100	AT2G34110	Convergent	unique
s_351	AACGGAATAAGTTTTTCTAAAAGT	24	cis	PC-PC	AT2G34100	AT2G34110	Convergent	unique
sf_23	AAAAATAAGGAAAAGTGTCTAAAC	24	cis	PC-PC	AT2G34100	AT2G34110	Convergent	unique
slf_2793	CTAAACATTAGAAAGTGCCTCAAA	24	cis	PC-PC	AT2G34100	AT2G34110	Convergent	unique
s_4118	TCAAAAATAAGGAAAAGTGTCTA	23	cis	PC-PC	AT2G34100	AT2G34110	Convergent	unique
sf_564	AAGTGTCTAAACATTAGAAAGTGC	24	cis	PC-PC	AT2G34100	AT2G34110	Convergent	unique
slf_1163	AGAATGGTGAACACAAGGATCGT	23	cis	PC-PC	AT2G34100	AT2G34110	Convergent	unique
sl_1395	AGGAAAAGTGTCTAAACATTAGAA	24	cis	PC-PC	AT2G34100	AT2G34110	Convergent	unique
slf_1592	AGTGTCTAAACATTAGAAAGTGCC	24	cis	PC-PC	AT2G34100	AT2G34110	Convergent	unique
slf_2159	ATTAGAAAGTGCCTCAAACGGAAT	24	cis	PC-PC	AT2G34100	AT2G34110	Convergent	unique
sl_1900	ATCGCACACAGTGGAACCGTTTCT	24	cis	PC-PC	AT2G34100	AT2G34110	Convergent	unique
sl_3405	GGAAAAGTGTCTAAACATTAGAA	23	cis	PC-PC	AT2G34100	AT2G34110	Convergent	unique
sl_4170	TCAGATCAGTAAGATGAAGAAAT	23	cis	PC-PC	AT2G34100	AT2G34110	Convergent	unique
sl_3821	TAAGGAAAAGTGTCTAAACATTAG	24	cis	PC-PC	AT2G34100	AT2G34110	Convergent	unique
slf_4759	TGTCTAAACATTAGAAAGTGCCT	23	cis	PC-PC	AT2G34100	AT2G34110	Convergent	unique
slf_2792	CTAAACATTAGAAAGTGCCTCA	22	cis	PC-PC	AT2G34100	AT2G34110	Convergent	unique
s_195	AAATAATGGTTTAATTTGGAAAGG	24	cis	PC-PC	AT2G34100	AT2G34110	Convergent	unique
slf_3406	GGAAAAGTGTCTAAACATTAGAAA	24	cis	PC-PC	AT2G34100	AT2G34110	Convergent	unique
slf_89	AAACATTAGAAAGTGCCTCAAACG	24	cis	PC-PC	AT2G34100	AT2G34110	Convergent	unique
s_945	ACCGTGGAACTCCATGGATGCTGC	24	cis	PC-PC	AT2G34100	AT2G34110	Convergent	unique
s_2172	ATTAGTGACACATTCCCTAAATGA	24	cis	PC-PC	AT2G34100	AT2G34110	Convergent	unique
sl_65	AAAAGTGTCTAAACATTAGAAAGT	24	cis	PC-PC	AT2G34100	AT2G34110	Convergent	unique
slf_3627	GTCTAAACATTAGAAAGTGCCTCA	24	cis	PC-PC	AT2G34100	AT2G34110	Convergent	unique
s_1953	ATCTGTTGCGTGTAGCTGTTTGCG	24	cis	NPC-PC	AT2G34130	AT2G34100	Containing	unique
sf_1226	AGAGACTAATCAGACACTAATGAA	24	cis	NPC-PC	AT2G34130	AT2G34100	Containing	unique
sl_1132	AGAAGCGATTTGCAAGGAACTCGT	24	cis	NPC-PC	AT2G34130	AT2G34100	Containing	unique
slf_1051	ACTGAAAAAGATCCTGCTTTGGCT	24	cis	NPC-PC	AT2G34130	AT2G34100	Containing	unique
slf_1447	AGGCAGTAAAAAAGAATCGCAAAT	24	cis	NPC-PC	AT2G34130	AT2G34100	Containing	unique
s_3156	GAGAAGCGATTTGCAAGGAACTCG	24	cis	NPC-PC	AT2G34130	AT2G34100	Containing	unique
sf_4635	TGCGTGTAGCTGTTTGCGAGGGAT	24	cis	NPC-PC	AT2G34130	AT2G34100	Containing	unique
sl_4334	TCGTTTTCCTCGCAAATCTGTTGC	24	cis	NPC-PC	AT2G34130	AT2G34100	Containing	unique
sl_2697	CGAGAAGCGATTTGCAAGGAACT	23	cis	NPC-PC	AT2G34130	AT2G34100	Containing	unique
s_4792	TGTTGCGTGTAGCTGTTTGCGAGG	24	cis	NPC-PC	AT2G34130	AT2G34100	Containing	unique
s_3718	GTTGCGTGTAGCTGTTTGCGAGGG	24	cis	NPC-PC	AT2G34130	AT2G34100	Containing	unique
s_658	AATCTGTTGCGTGTAGCTGTTTGC	24	cis	NPC-PC	AT2G34130	AT2G34100	Containing	unique
s_2922	CTGTTGCGTGTAGCTGTTTGCGAG	24	cis	NPC-PC	AT2G34130	AT2G34100	Containing	unique
sl_1131	AGAAGCGATTTGCAAGGAACTCG	23	cis	NPC-PC	AT2G34130	AT2G34100	Containing	unique
sl_2709	CGATTTGCAAGGAACTCGTTTTC	23	cis	NPC-PC	AT2G34130	AT2G34100	Containing	unique
sl_1027	ACTAGTTCTTAGAGTTTCAAACA	23	cis	NPC-PC	AT2G34130	AT2G34100	Containing	unique
sl_3370	GCGAGAAGCGATTTGCAAGGAACT	24	cis	NPC-PC	AT2G34130	AT2G34100	Containing	unique
sf_1225	AGAGACTAATCAGACACTAATGA	23	cis	NPC-PC	AT2G34130	AT2G34100	Containing	unique
s_767	AATTGTTGCGAGGAACTGTTTTCC	24	cis	PC-NPC	AT2G34100	AT2G34130	Containing	unique
slf_453	AAGATCACAAACACGCACAAGGAC	24	cis	PC-NPC	AT2G34100	AT2G34130	Containing	nonunique
s_1376	AGCTACACGCAACAGATTTGCGAG	24	cis	PC-NPC	AT2G34100	AT2G34130	Containing	unique
s_2308	ATTGTTGCGAGGAACTGTTTTCCT	24	cis	PC-NPC	AT2G34100	AT2G34130	Containing	unique
sl_2880	CTCGCAAACAGCTACACGCAACA	23	cis	PC-NPC	AT2G34100	AT2G34130	Containing	unique
sl_638	AATCCCTCGCAAACAGCTACACGC	24	cis	PC-NPC	AT2G34100	AT2G34130	Containing	unique
slf_329	AACCTGCAAAGATCACAAACACGC	24	cis	PC-NPC	AT2G34100	AT2G34130	Containing	nonunique
s_4594	TGCAAATCGCTTCTCGCAAATGGT	24	cis	PC-NPC	AT2G34100	AT2G34130	Containing	unique
sl_1279	AGATCACAAACACGCACAAGGACA	24	cis	PC-NPC	AT2G34100	AT2G34130	Containing	nonunique
slf_819	ACACAACAGAATTCCGACAAGTAC	24	cis	PC-NPC	AT2G34100	AT2G34130	Containing	nonunique
slf_789	ACAAACACGCACAAGGACACAACA	24	cis	PC-NPC	AT2G34100	AT2G34130	Containing	nonunique
slf_137	AAAGATCACAAACACGCACAAGGA	24	cis	PC-NPC	AT2G34100	AT2G34130	Containing	nonunique
sl_2542	CATTAGTGTCTGATTAGTCTCTA	23	cis	PC-NPC	AT2G34100	AT2G34130	Containing	unique
sl_4304	TCGCAAACAGCTACACGCAACAGA	24	cis	PC-NPC	AT2G34100	AT2G34130	Containing	unique
sl_5099	TTGCGATTCTTTTTTACTGCCTA	23	cis	PC-NPC	AT2G34100	AT2G34130	Containing	unique
slf_86	AAACACGCACAAGGACACAACAGA	24	cis	PC-NPC	AT2G34100	AT2G34130	Containing	nonunique
sl_3332	GCACAAGGACACAACAGAAAAACC	24	cis	PC-NPC	AT2G34100	AT2G34130	Containing	nonunique
sl_971	ACGAGTTCCTTGCAAATCGCTTCT	24	cis	PC-NPC	AT2G34100	AT2G34130	Containing	unique
s_850	ACAGATTTGCGAGGAAAACGAGTT	24	cis	PC-NPC	AT2G34100	AT2G34130	Containing	unique
slf_3254	GATCACAAACACGCACAAGGACAC	24	cis	PC-NPC	AT2G34100	AT2G34130	Containing	nonunique
slf_1202	AGACTGTACTGCACGCGCGGA	21	cis	NPC-PC	AT2G35945	AT2G35940	Containing	unique
sl_4719	TGGTCGGTGAGTGACATTTACTGT	24	cis	PC-NPC	AT2G39010	XLOC_013887	Convergent	unique
sl_461	AAGATGGTCGGTGAGTGACATTT	23	cis	PC-NPC	AT2G39010	XLOC_013887	Convergent	unique
sf_607	AATAGATGAGTATGGTTTTTGGTT	24	cis	PC-PC	AT2G41590	AT2G41600	Convergent	unique
s_4791	TGTTGCCTTTTATGTTTAAGTGGA	24	cis	PC-PC	AT2G41590	AT2G41600	Convergent	unique
slf_2110	ATGTGCAAAGATCAGGAGGGATA	23	cis	PC-PC	AT2G41590	AT2G41600	Convergent	unique
slf_1272	AGATACTCCTTTTGGATTGAAGAC	24	cis	PC-PC	AT2G41590	AT2G41600	Convergent	unique
s_2132	ATGTTTAAGTGGAAAGTCCACTGA	24	cis	PC-PC	AT2G41590	AT2G41600	Convergent	unique
sl_4939	TTCAGTTTGGAATAGGCTTGTTGC	24	cis	PC-PC	AT2G41590	AT2G41600	Convergent	unique
sl_1930	ATCTCAATCAACAGAACTATGTGC	24	cis	PC-PC	AT2G41590	AT2G41600	Convergent	unique
sf_255	AACAAGGAAGCAGCTTCAAGATAC	24	cis	PC-PC	AT2G41590	AT2G41600	Convergent	unique
s_625	AATCAACAGAACTATGTGCAAAGA	24	cis	PC-PC	AT2G41590	AT2G41600	Convergent	unique
slf_5042	TTGAAGACTGCAGGTCAACAAGA	23	cis	PC-PC	AT2G41590	AT2G41600	Convergent	unique
sl_448	AAGATACTCCTTTTGGATTGAAGA	24	cis	PC-PC	AT2G41590	AT2G41600	Convergent	unique
sf_5114	TTGGATTGAAGACTGCAGGTCAAC	24	cis	PC-PC	AT2G41590	AT2G41600	Convergent	unique
slf_2111	ATGTGCAAAGATCAGGAGGGATAC	24	cis	PC-PC	AT2G41590	AT2G41600	Convergent	unique
slf_1036	ACTCCTTTTGGATTGAAGACTGCA	24	cis	PC-PC	AT2G41590	AT2G41600	Convergent	unique
sl_3717	GTTGCCTTTTATGTTTAAGTGGAA	24	cis	PC-PC	AT2G41590	AT2G41600	Convergent	unique
s_450	AAGATATAATAGATGAGTATGGTT	24	cis	PC-PC	AT2G41590	AT2G41600	Convergent	unique
slf_4144	TCAATCAACAGAACTATGTGCAAA	24	cis	PC-PC	AT2G41590	AT2G41600	Convergent	unique
sl_1120	AGAACTATGTGCAAAGATCAGGAG	24	cis	PC-PC	AT2G41590	AT2G41600	Convergent	unique
slf_505	AAGGAAGCAGCTTCAAGATACTCC	24	cis	PC-PC	AT2G41590	AT2G41600	Convergent	unique
s_5316	TTTTATGTTTAAGTGGAAAGTCCA	24	cis	PC-PC	AT2G41590	AT2G41600	Convergent	unique
sf_139	AAAGATCAGGAGGGATACTGAAAC	24	cis	PC-PC	AT2G41590	AT2G41600	Convergent	unique
s_3037	GAACTATGTGCAAAGATCAGGAGG	24	cis	PC-PC	AT2G41590	AT2G41600	Convergent	unique
sl_247	AACAAGAAAAGCAGCTTCAAGATA	24	cis	PC-PC	AT2G41590	AT2G41600	Convergent	unique
slf_838	ACAGAACTATGTGCAAAGATCAGG	24	cis	PC-PC	AT2G41590	AT2G41600	Convergent	unique
slf_269	AACAGAACTATGTGCAAAGATCAG	24	cis	PC-PC	AT2G41590	AT2G41600	Convergent	unique
slf_803	ACAAGAAAAGCAGCTTCAAGATAT	24	cis	PC-PC	AT2G41590	AT2G41600	Convergent	unique
sl_414	AAGACAATGCTGAATTTAAAGATA	24	cis	PC-PC	AT2G41600	AT2G41590	Convergent	unique
sl_1082	ACTTTCCACTTAAACATAAAAGGC	24	cis	PC-PC	AT2G41600	AT2G41590	Convergent	unique
sl_3146	GACTTTCCACTTAAACATAAAAGG	24	cis	PC-PC	AT2G41600	AT2G41590	Convergent	unique
slf_3094	GAATTTAAAGATAAGTAGGAGTA	23	cis	PC-PC	AT2G41600	AT2G41590	Convergent	unique
slf_2214	ATTCCAAACTGAAACATAAACTAA	24	cis	PC-PC	AT2G41600	AT2G41590	Convergent	unique
sl_2176	ATTATATCTTGAAGCTGCTTTTCT	24	cis	PC-PC	AT2G41600	AT2G41590	Convergent	unique
sl_3219	GATAACATTTTAAGTTCTTACAAA	24	cis	PC-PC	AT2G41600	AT2G41590	Convergent	unique
slf_250	AACAAGCCTATTCCAAACTGAAAC	24	cis	PC-PC	AT2G41600	AT2G41590	Convergent	unique
sl_1848	ATCCAAAAGGAGTATCTTGAAGCT	24	cis	PC-PC	AT2G41600	AT2G41590	Convergent	unique
slf_3095	GAATTTAAAGATAAGTAGGAGTAT	24	cis	PC-PC	AT2G41600	AT2G41590	Convergent	unique
f_3337	GCACTGCCTCTTCCCTGGCTC	21	cis	NPC-PC	AT2G47015	AT2G47020	Containing	unique
slf_3162	GAGACAGGGAACAAGCAGAGCA	22	cis	NPC-PC	AT2G47015	AT2G47020	Containing	unique
sf_1468	AGGGAACAAGCAGAGCATGG	20	cis	NPC-PC	AT2G47015	AT2G47020	Containing	unique
slf_1223	AGAGACAGGGAACAAGCAGAGCA	23	cis	NPC-PC	AT2G47015	AT2G47020	Containing	unique
slf_3161	GAGACAGGGAACAAGCAGAGC	21	cis	NPC-PC	AT2G47015	AT2G47020	Containing	unique
sf_4600	TGCACTGCCTCTTCCCTG	18	cis	NPC-PC	AT2G47015	AT2G47020	Containing	unique
slf_3116	GACAGGGAACAAGCAGAGCATGG	23	cis	NPC-PC	AT2G47015	AT2G47020	Containing	unique
slf_856	ACAGGGAACAAGCAGAGCAT	20	cis	NPC-PC	AT2G47015	AT2G47020	Containing	unique
slf_858	ACAGGGAACAAGCAGAGCATGG	22	cis	NPC-PC	AT2G47015	AT2G47020	Containing	unique
sl_2531	CATGCACTGCCTCTTCCCTGGC	22	cis	NPC-PC	AT2G47015	AT2G47020	Containing	unique
lf_2465	CACTGCCTCTTCCCTGGCTCCC	22	cis	NPC-PC	AT2G47015	AT2G47020	Containing	unique
slf_3117	GACAGGGAACAAGCAGAGCATGGA	24	cis	NPC-PC	AT2G47015	AT2G47020	Containing	unique
slf_2609	CCCATGCACTGCCTCTTCCCT	21	cis	NPC-PC	AT2G47015	AT2G47020	Containing	unique
f_3407	GGAACAAGCAGAGCATGGAT	20	cis	NPC-PC	AT2G47015	AT2G47020	Containing	unique
slf_3114	GACAGGGAACAAGCAGAGCAT	21	cis	NPC-PC	AT2G47015	AT2G47020	Containing	unique
sf_3112	GACAGGGAACAAGCAGAGC	19	cis	NPC-PC	AT2G47015	AT2G47020	Containing	unique
sf_3165	GAGAGACAGGGAACAAGCAGAGCA	24	cis	NPC-PC	AT2G47015	AT2G47020	Containing	unique
slf_2026	ATGCACTGCCTCTTCCCTGGC	21	cis	NPC-PC	AT2G47015	AT2G47020	Containing	unique
sf_1467	AGGGAACAAGCAGAGCATG	19	cis	NPC-PC	AT2G47015	AT2G47020	Containing	unique
slf_3118	GACAGGGAACAAGCAGAGCATGGAT	25	cis	NPC-PC	AT2G47015	AT2G47020	Containing	unique
lf_3408	GGAACAAGCAGAGCATGGATT	21	cis	NPC-PC	AT2G47015	AT2G47020	Containing	unique
slf_3115	GACAGGGAACAAGCAGAGCATG	22	cis	NPC-PC	AT2G47015	AT2G47020	Containing	unique
slf_4602	TGCACTGCCTCTTCCCTGGC	20	cis	NPC-PC	AT2G47015	AT2G47020	Containing	unique
sf_855	ACAGGGAACAAGCAGAGCA	19	cis	NPC-PC	AT2G47015	AT2G47020	Containing	unique
f_2489	CAGGGAACAAGCAGAGCAT	19	cis	NPC-PC	AT2G47015	AT2G47020	Containing	unique
slf_2491	CAGGGAACAAGCAGAGCATGG	21	cis	NPC-PC	AT2G47015	AT2G47020	Containing	unique
slf_4604	TGCACTGCCTCTTCCCTGGCTC	22	cis	NPC-PC	AT2G47015	AT2G47020	Containing	unique
slf_2028	ATGCACTGCCTCTTCCCTGGCTC	23	cis	NPC-PC	AT2G47015	AT2G47020	Containing	unique
slf_4603	TGCACTGCCTCTTCCCTGGCT	21	cis	NPC-PC	AT2G47015	AT2G47020	Containing	unique
slf_857	ACAGGGAACAAGCAGAGCATG	21	cis	NPC-PC	AT2G47015	AT2G47020	Containing	unique
sf_2492	CAGGGAACAAGCAGAGCATGGA	22	cis	NPC-PC	AT2G47015	AT2G47020	Containing	unique
f_2488	CAGGGAACAAGCAGAGCA	18	cis	NPC-PC	AT2G47015	AT2G47020	Containing	unique
f_1176	AGACAGGGAACAAGCAGAGCA	21	cis	NPC-PC	AT2G47015	AT2G47020	Containing	unique
sf_2490	CAGGGAACAAGCAGAGCATG	20	cis	NPC-PC	AT2G47015	AT2G47020	Containing	unique
slf_4537	TGAGAGAGAGACAGGGAACAAG	22	cis	NPC-PC	AT2G47015	AT2G47020	Containing	unique
f_854	ACAGGGAACAAGCAGAGC	18	cis	NPC-PC	AT2G47015	AT2G47020	Containing	unique
slf_2025	ATGCACTGCCTCTTCCCTGG	20	cis	NPC-PC	AT2G47015	AT2G47020	Containing	unique
slf_3113	GACAGGGAACAAGCAGAGCA	20	cis	NPC-PC	AT2G47015	AT2G47020	Containing	unique
slf_4601	TGCACTGCCTCTTCCCTGG	19	cis	NPC-PC	AT2G47015	AT2G47020	Containing	unique
slf_2027	ATGCACTGCCTCTTCCCTGGCT	22	cis	NPC-PC	AT2G47015	AT2G47020	Containing	unique
sf_1229	AGAGAGAGACAGGGAACAAGC	21	cis	NPC-PC	AT2G47015	AT2G47020	Containing	unique
slf_3163	GAGACAGGGAACAAGCAGAGCATG	24	cis	NPC-PC	AT2G47015	AT2G47020	Containing	unique
sf_1222	AGAGACAGGGAACAAGCAGAGC	22	cis	NPC-PC	AT2G47015	AT2G47020	Containing	unique
sf_3336	GCACTGCCTCTTCCCTGGC	19	cis	NPC-PC	AT2G47015	AT2G47020	Containing	unique
sl_4640	TGCTCTGCTTGTTCCCTGTCT	21	cis	PC-NPC	AT2G47020	AT2G47015	Containing	unique
slf_1300	AGATTCACGCACAAACTCGT	20	cis	NPC-NPC	AT2G47275	XLOC_014345	Containing	unique
slf_4870	TTAGATTCACGCACAAACTCGT	22	cis	NPC-NPC	AT2G47275	XLOC_014345	Containing	unique
slf_3443	GGATTAGATTCACGCACAAACTCG	24	cis	NPC-NPC	AT2G47275	XLOC_014345	Containing	unique
sl_4808	TGTTTTGTGCTTGAATCTAATTC	23	cis	NPC-NPC	AT2G47275	XLOC_014345	Containing	unique
sl_3441	GGATTAGATTCACGCACAAACT	22	cis	NPC-NPC	AT2G47275	XLOC_014345	Containing	unique
sl_3760	GTTTTGTGCTTGAATCTAATT	21	cis	NPC-NPC	AT2G47275	XLOC_014345	Containing	unique
slf_3959	TAGATTCACGCACAAACTCG	20	cis	NPC-NPC	AT2G47275	XLOC_014345	Containing	unique
slf_4807	TGTTTTGTGCTTGAATCTAATT	22	cis	NPC-NPC	AT2G47275	XLOC_014345	Containing	unique
s_4805	TGTTTTGTGCTTGAATCTAA	20	cis	NPC-NPC	AT2G47275	XLOC_014345	Containing	unique
slf_4869	TTAGATTCACGCACAAACTCG	21	cis	NPC-NPC	AT2G47275	XLOC_014345	Containing	unique
slf_4806	TGTTTTGTGCTTGAATCTAAT	21	cis	NPC-NPC	AT2G47275	XLOC_014345	Containing	unique
slf_5369	TTTTGTGCTTGAATCTAATT	20	cis	NPC-NPC	AT2G47275	XLOC_014345	Containing	unique
slf_3442	GGATTAGATTCACGCACAAACTC	23	cis	NPC-NPC	AT2G47275	XLOC_014345	Containing	unique
sf_1299	AGATTCACGCACAAACTCG	19	cis	NPC-NPC	AT2G47275	XLOC_014345	Containing	unique
slf_4809	TGTTTTGTGCTTGAATCTAATTCA	24	cis	NPC-NPC	AT2G47275	XLOC_014345	Containing	unique
sl_3960	TAGATTCACGCACAAACTCGT	21	cis	NPC-NPC	AT2G47275	XLOC_014345	Containing	unique
sl_4810	TGTTTTGTGCTTGAATCTAATTCAA	25	cis	NPC-NPC	AT2G47275	XLOC_014345	Containing	unique
sl_1623	ATAAAAGCGTATAATTTGGCGCGG	24	cis	NPC-PC	XLOC_008939	AT2G01830	Divergent	unique
s_3369	GCGACAATGAAGAATTCACAAACT	24	cis	NPC-PC	XLOC_008939	AT2G01830	Divergent	unique
slf_932	ACCGAACCGCATCATATCACATTT	24	cis	NPC-PC	XLOC_008939	AT2G01830	Divergent	unique
sl_792	ACAAACTTCTCTTTATCTATAATT	24	cis	NPC-PC	XLOC_008939	AT2G01830	Divergent	unique
s_3019	GAAATTGCAAAGCGACAATGAAGA	24	cis	NPC-PC	XLOC_008939	AT2G01830	Divergent	unique
s_4592	TGCAAAGCGACAATGAAGAATTCA	24	cis	NPC-PC	XLOC_008939	AT2G01830	Divergent	unique
sl_318	AACCGCATCATATCACATTTGTA	23	cis	NPC-PC	XLOC_008939	AT2G01830	Divergent	unique
s_158	AAAGCGACAATGAAGAATTCACA	23	cis	NPC-PC	XLOC_008939	AT2G01830	Divergent	unique
s_2686	CGACAATGAAGAATTCACAAACTT	24	cis	NPC-PC	XLOC_008939	AT2G01830	Divergent	unique
sl_3335	GCACCGAACCGCATCATATCACA	23	cis	NPC-PC	XLOC_008939	AT2G01830	Divergent	unique
sf_2314	ATTTACTGTGTATTTAGAGAAATT	24	cis	NPC-PC	XLOC_008939	AT2G01830	Divergent	unique
sl_4154	TCACAAACTTCTCTTTATCTATA	23	cis	NPC-PC	XLOC_008939	AT2G01830	Divergent	unique
sf_757	AATTGCAAAGCGACAATGAAGAAT	24	cis	NPC-PC	XLOC_008939	AT2G01830	Divergent	unique
s_1837	ATCATATCACATTTGTAAATAATA	24	cis	NPC-PC	XLOC_008939	AT2G01830	Divergent	unique
sl_2457	CACCGAACCGCATCATATCACATT	24	cis	NPC-PC	XLOC_008939	AT2G01830	Divergent	unique
slf_1353	AGCGACAATGAAGAATTCACAAAC	24	cis	NPC-PC	XLOC_008939	AT2G01830	Divergent	unique
sl_2757	CGGTATTTACTGTGTATTTAGAGA	24	cis	NPC-PC	XLOC_008939	AT2G01830	Divergent	unique
s_4257	TCCGCACCGAACCGCATCATATCA	24	cis	NPC-PC	XLOC_008939	AT2G01830	Divergent	unique
sf_3329	GCAAAGCGACAATGAAGAATTCAC	24	cis	NPC-PC	XLOC_008939	AT2G01830	Divergent	unique
sl_2614	CCGAACCGCATCATATCACATTT	23	cis	NPC-PC	XLOC_008939	AT2G01830	Divergent	unique
sl_1371	AGCGTATAATTTGGCGCGGAAGAT	24	cis	NPC-PC	XLOC_008939	AT2G01830	Divergent	unique
sf_3591	GTATAATTTGGCGCGGAAGATCCG	24	cis	NPC-PC	XLOC_008939	AT2G01830	Divergent	unique
slf_319	AACCGCATCATATCACATTTGTAA	24	cis	NPC-PC	XLOC_008939	AT2G01830	Divergent	unique
slf_2764	CGTATAATTTGGCGCGGAAGATCC	24	cis	NPC-PC	XLOC_008939	AT2G01830	Divergent	unique
slf_61	AAAAGCGTATAATTTGGCGCGGAA	24	cis	NPC-PC	XLOC_008939	AT2G01830	Divergent	unique
s_1209	AGAGAAATTGCAAAGCGACAATGA	24	cis	NPC-PC	XLOC_008939	AT2G01830	Divergent	unique
s_3413	GGAAGATCCGCACCGAACCGCAT	23	cis	NPC-PC	XLOC_008939	AT2G01830	Divergent	unique
sf_157	AAAGCGACAATGAAGAATTCA	21	cis	NPC-PC	XLOC_008939	AT2G01830	Divergent	unique
s_159	AAAGCGACAATGAAGAATTCACAA	24	cis	NPC-PC	XLOC_008939	AT2G01830	Divergent	unique
sl_2203	ATTCACAAACTTCTCTTTATCTAT	24	cis	NPC-PC	XLOC_008939	AT2G01830	Divergent	unique
s_5089	TTGCAAAGCGACAATGAAGAATT	23	cis	NPC-PC	XLOC_008939	AT2G01830	Divergent	unique
sf_4859	TTACTGTGTATTTAGAGAAATTGC	24	cis	NPC-PC	XLOC_008939	AT2G01830	Divergent	unique
slf_486	AAGCGACAATGAAGAATTCACAAA	24	cis	NPC-PC	XLOC_008939	AT2G01830	Divergent	unique
slf_1872	ATCCGCACCGAACCGCATCATATC	24	cis	NPC-PC	XLOC_008939	AT2G01830	Divergent	unique
slf_3328	GCAAAGCGACAATGAAGAATTCA	23	cis	NPC-PC	XLOC_008939	AT2G01830	Divergent	unique
s_2262	ATTGCAAAGCGACAATGAAGAATT	24	cis	NPC-PC	XLOC_008939	AT2G01830	Divergent	unique
sl_2202	ATTCACAAACTTCTCTTTATCTA	23	cis	NPC-PC	XLOC_008939	AT2G01830	Divergent	unique
s_611	AATATAAAAGCGTATAATTTGGCG	24	cis	NPC-PC	XLOC_008939	AT2G01830	Divergent	unique
slf_1615	AGTTTGTGAATTCTTCATTGTCGC	24	cis	PC-NPC	AT2G01830	XLOC_008939	Divergent	nonunique
s_572	AAGTTTGTGAATTCTTCATTGTCG	24	cis	PC-NPC	AT2G01830	XLOC_008939	Divergent	nonunique
s_5169	TTTACAAATGTGATATGATGCGGT	24	cis	PC-NPC	AT2G01830	XLOC_008939	Divergent	nonunique
sl_1481	AGGGATATTATTTACAAATGTGAT	24	cis	PC-NPC	AT2G01830	XLOC_008939	Divergent	nonunique
slf_5280	TTTGCAATTTCTCTAAATACACA	23	cis	PC-NPC	AT2G01830	XLOC_008939	Divergent	nonunique
sl_4767	TGTGATATGATGCGGTTCGGTGCG	24	cis	PC-NPC	AT2G01830	XLOC_008939	Divergent	nonunique
slf_4011	TATAGATAAAGAGAAGTTTGTGAA	24	cis	PC-NPC	AT2G01830	XLOC_008939	Divergent	nonunique
s_2048	ATGCGGTTCGGTGCGGATCTTCCG	24	cis	PC-NPC	AT2G01830	XLOC_008939	Divergent	nonunique
sl_2168	ATTAGCATTATAAAAAATTATAGA	24	cis	PC-NPC	AT2G01830	XLOC_008939	Divergent	nonunique
s_1212	AGAGAAGTTTGTGAATTCTTCATT	24	cis	PC-NPC	AT2G01830	XLOC_008939	Divergent	nonunique
slf_1762	ATATGATGCGGTTCGGTGCGGATC	24	cis	PC-NPC	AT2G01830	XLOC_008939	Divergent	nonunique
slf_2014	ATGATGCGGTTCGGTGCGGATCTT	24	cis	PC-NPC	AT2G01830	XLOC_008939	Divergent	nonunique
sl_1344	AGCATTATAAAAAATTATAGATA	23	cis	PC-NPC	AT2G01830	XLOC_008939	Divergent	nonunique
sl_4837	TTACAAATGTGATATGATGCGGTT	24	cis	PC-NPC	AT2G01830	XLOC_008939	Divergent	nonunique
s_719	AATGTGATATGATGCGGTTCGGT	23	cis	PC-NPC	AT2G01830	XLOC_008939	Divergent	nonunique
sf_3643	GTGATATGATGCGGTTCGGTGC	22	cis	PC-NPC	AT2G01830	XLOC_008939	Divergent	nonunique
slf_2622	CCGCGCCAAATTATACGCTTTTA	23	cis	PC-NPC	AT2G01830	XLOC_008939	Divergent	nonunique
s_859	ACAGTAAATACCGACAATTCGGTT	24	cis	PC-NPC	AT2G01830	XLOC_008939	Divergent	unique
sl_5092	TTGCAATTTCTCTAAATACACAGT	24	cis	PC-NPC	AT2G01830	XLOC_008939	Divergent	nonunique
slf_2108	ATGTGATATGATGCGGTTCGGTG	23	cis	PC-NPC	AT2G01830	XLOC_008939	Divergent	nonunique
sf_127	AAAGAGAAGTTTGTGAATTCTTCA	24	cis	PC-NPC	AT2G01830	XLOC_008939	Divergent	nonunique
sf_1706	ATAGATAAAGAGAAGTTTGTGA	22	cis	PC-NPC	AT2G01830	XLOC_008939	Divergent	nonunique
sl_2013	ATGATGCGGTTCGGTGCGGATCT	23	cis	PC-NPC	AT2G01830	XLOC_008939	Divergent	nonunique
slf_2239	ATTCTTCATTGTCGCTTTGCAATT	24	cis	PC-NPC	AT2G01830	XLOC_008939	Divergent	nonunique
slf_797	ACAAATGTGATATGATGCGGTTCG	24	cis	PC-NPC	AT2G01830	XLOC_008939	Divergent	nonunique
sf_228	AAATGTGATATGATGCGGTTCGGT	24	cis	PC-NPC	AT2G01830	XLOC_008939	Divergent	nonunique
slf_2109	ATGTGATATGATGCGGTTCGGTGC	24	cis	PC-NPC	AT2G01830	XLOC_008939	Divergent	nonunique
s_2313	ATTTACAAATGTGATATGATGCGG	24	cis	PC-NPC	AT2G01830	XLOC_008939	Divergent	nonunique
sl_4634	TGCGGTTCGGTGCGGATCTTCCGC	24	cis	PC-NPC	AT2G01830	XLOC_008939	Divergent	nonunique
slf_427	AAGAGAAGTTTGTGAATTCTTCA	23	cis	PC-NPC	AT2G01830	XLOC_008939	Divergent	nonunique
sf_1705	ATAGATAAAGAGAAGTTTGTG	21	cis	PC-NPC	AT2G01830	XLOC_008939	Divergent	nonunique
slf_2011	ATGATGCGGTTCGGTGCGGAT	21	cis	PC-NPC	AT2G01830	XLOC_008939	Divergent	nonunique
s_733	AATTATAGATAAAGAGAAGTTTGT	24	cis	PC-NPC	AT2G01830	XLOC_008939	Divergent	nonunique
sl_5142	TTGTGAATTCTTCATTGTCGCTTT	24	cis	PC-NPC	AT2G01830	XLOC_008939	Divergent	nonunique
slf_3288	GATGCGGTTCGGTGCGGATCTTCC	24	cis	PC-NPC	AT2G01830	XLOC_008939	Divergent	nonunique
slf_3195	GAGGGATATTATTTACAAATGTGA	24	cis	PC-NPC	AT2G01830	XLOC_008939	Divergent	nonunique
slf_1707	ATAGATAAAGAGAAGTTTGTGAAT	24	cis	PC-NPC	AT2G01830	XLOC_008939	Divergent	nonunique
slf_720	AATGTGATATGATGCGGTTCGGTG	24	cis	PC-NPC	AT2G01830	XLOC_008939	Divergent	nonunique
sl_2012	ATGATGCGGTTCGGTGCGGATC	22	cis	PC-NPC	AT2G01830	XLOC_008939	Divergent	nonunique
s_4	AAAAAATTATAGATAAAGAGAAGT	24	cis	PC-NPC	AT2G01830	XLOC_008939	Divergent	nonunique
slf_3244	GATATGATGCGGTTCGGTGCGGAT	24	cis	PC-NPC	AT2G01830	XLOC_008939	Divergent	nonunique
sl_1963	ATCTTCCGCGCCAAATTATACGCT	24	cis	PC-NPC	AT2G01830	XLOC_008939	Divergent	nonunique
sf_3640	GTGAATTCTTCATTGTCGCTTTGC	24	cis	PC-NPC	AT2G01830	XLOC_008939	Divergent	nonunique
slf_227	AAATGTGATATGATGCGGTTCGG	23	cis	PC-NPC	AT2G01830	XLOC_008939	Divergent	nonunique
slf_3642	GTGATATGATGCGGTTCGGTG	21	cis	PC-NPC	AT2G01830	XLOC_008939	Divergent	nonunique
slf_2293	ATTGTCGCTTTGCAATTTCTCTA	23	cis	PC-NPC	AT2G01830	XLOC_008939	Divergent	nonunique
s_795	ACAAATAGAGTTGTAGCCATCTT	23	cis	NPC-NPC	XLOC_008939	AT2G01840	Containing	unique
sl_339	AACGATGTGCTGACACTCTTTGGA	24	cis	NPC-NPC	XLOC_008939	AT2G01840	Containing	unique
slf_3216	GAGTTGTAGCCATCTTGGTGGTAC	24	cis	NPC-NPC	XLOC_008939	AT2G01840	Containing	unique
s_605	AATAGAGTTGTAGCCATCTTGGTG	24	cis	NPC-NPC	XLOC_008939	AT2G01840	Containing	unique
sl_2257	ATTGAGTTTGCATACTTTGTGAGT	24	cis	NPC-NPC	XLOC_008939	AT2G01840	Containing	unique
sl_293	AACATATAGATCTACTAGCCTTAC	24	cis	NPC-NPC	XLOC_008939	AT2G01840	Containing	unique
slf_4687	TGGATCCAGAAAGGTATGAAATT	23	cis	NPC-NPC	XLOC_008939	AT2G01840	Containing	unique
sl_1933	ATCTCATTGCAAATTAAAGTAGGA	24	cis	NPC-NPC	XLOC_008939	AT2G01840	Containing	unique
s_1947	ATCTGACTTTATTAATTTGTAAAG	24	cis	NPC-NPC	XLOC_008939	AT2G01840	Containing	unique
s_4439	TCTTCAGTCTTGTTAATTAGGTT	23	cis	NPC-NPC	XLOC_008939	AT2G01840	Containing	unique
sl_3557	GTAAAGGGATAGTACAAATAGA	22	cis	NPC-NPC	XLOC_008939	AT2G01840	Containing	unique
sl_3215	GAGTTGTAGCCATCTTGGTGGTA	23	cis	NPC-NPC	XLOC_008939	AT2G01840	Containing	unique
sl_1704	ATAGAGTTGTAGCCATCTTGGTGG	24	cis	NPC-NPC	XLOC_008939	AT2G01840	Containing	unique
sl_4172	TCAGATGGAAAGATAAATTGGAAT	24	cis	NPC-NPC	XLOC_008939	AT2G01840	Containing	unique
sl_1721	ATAGTATCATCTCTGAAGTTTTCT	24	cis	NPC-NPC	XLOC_008939	AT2G01840	Containing	unique
sl_413	AAGAAGCAGTTCATCGAGTAGACC	24	cis	NPC-NPC	XLOC_008939	AT2G01840	Containing	unique
slf_1486	AGGGGAATTTCTCGCACTTGGATC	24	cis	NPC-NPC	XLOC_008939	AT2G01840	Containing	unique
s_778	AATTTGTAAAGGGATAGTACAAAT	24	cis	NPC-NPC	XLOC_008939	AT2G01840	Containing	unique
s_2370	ATTTTGTCCTGGGACAAACGCTGC	24	cis	NPC-NPC	XLOC_008939	AT2G01840	Containing	unique
slf_1523	AGGTTCGTTAGCTCCAGATTGTCG	24	cis	NPC-NPC	XLOC_008939	AT2G01840	Containing	unique
sf_1851	ATCCAAGGTCCTGAACGATGTGCT	24	cis	NPC-NPC	XLOC_008939	AT2G01840	Containing	unique
s_1219	AGAGAATGAAGGAGTTCATGAGCG	24	cis	NPC-NPC	XLOC_008939	AT2G01840	Containing	unique
sl_2965	CTTTACGCAGCATATTACTCAAGA	24	cis	NPC-NPC	XLOC_008939	AT2G01840	Containing	unique
slf_934	ACCGAGATTGATGTTCTGAAGGGC	24	cis	NPC-NPC	XLOC_008939	AT2G01840	Containing	unique
sf_239	AAATTGGAATCGTCGATTTTGA	22	cis	NPC-NPC	XLOC_008939	AT2G01840	Containing	unique
sl_553	AAGTCGGGTCTGCTGGAATGTTCC	24	cis	NPC-NPC	XLOC_008939	AT2G01840	Containing	unique
slf_3558	GTAAAGGGATAGTACAAATAGAGT	24	cis	NPC-NPC	XLOC_008939	AT2G01840	Containing	unique
sl_438	AAGAGATTCTTCAGATGGAAAGAT	24	cis	NPC-NPC	XLOC_008939	AT2G01840	Containing	unique
s_1608	AGTTGTTGATCCTCCGGATTAAGA	24	cis	NPC-NPC	XLOC_008939	AT2G01840	Containing	unique
sf_527	AAGGGATAGTACAAATAGAGTTGT	24	cis	NPC-NPC	XLOC_008939	AT2G01840	Containing	unique
slf_1352	AGCCAGTTGTTGATCCTCCGGATT	24	cis	NPC-NPC	XLOC_008939	AT2G01840	Containing	unique
slf_534	AAGGTCCTGAACGATGTGCTGA	22	cis	NPC-NPC	XLOC_008939	AT2G01840	Containing	unique
sl_2333	ATTTCTTGAAAATCAACGCTAGCT	24	cis	NPC-NPC	XLOC_008939	AT2G01840	Containing	unique
sl_1266	AGAGTTGTAGCCATCTTGGTGGT	23	cis	NPC-NPC	XLOC_008939	AT2G01840	Containing	unique
s_136	AAAGATAAATTGGAATCGTCGATT	24	cis	NPC-NPC	XLOC_008939	AT2G01840	Containing	unique
sl_3233	GATAGTACAAATAGAGTTGTAGCC	24	cis	NPC-NPC	XLOC_008939	AT2G01840	Containing	unique
s_1130	AGAAGCAGTTCATCGAGTAGACCG	24	cis	NPC-NPC	XLOC_008939	AT2G01840	Containing	unique
sl_2246	ATTGAAGATTTCGCGTAGTTTATC	24	cis	NPC-NPC	XLOC_008939	AT2G01840	Containing	unique
sl_793	ACAAAGATTTAGCCAGTTGTTGAT	24	cis	NPC-NPC	XLOC_008939	AT2G01840	Containing	unique
slf_1690	ATACTTTGTGAGTTTGTCCGCTGC	24	cis	NPC-NPC	XLOC_008939	AT2G01840	Containing	unique
sl_1864	ATCCCAAAGATGATGATAGAACGC	24	cis	NPC-NPC	XLOC_008939	AT2G01840	Containing	unique
sl_2047	ATGCGGCGAGAGGAACCAGAAGCT	24	cis	NPC-NPC	XLOC_008939	AT2G01840	Containing	unique
sf_506	AAGGAATCATCTGCGAACAAGAGG	24	cis	NPC-NPC	XLOC_008939	AT2G01840	Containing	unique
sl_3735	GTTGTTGATCCTCCGGATTAAGAA	24	cis	NPC-NPC	XLOC_008939	AT2G01840	Containing	unique
s_4699	TGGCGGTACAGAGACTAATAGGAC	24	cis	NPC-NPC	XLOC_008939	AT2G01840	Containing	unique
sl_2591	CCATCTTGGTGGTACATGAAAGG	23	cis	NPC-NPC	XLOC_008939	AT2G01840	Containing	unique
s_1480	AGGGATAGTACAAATAGAGTTGTA	24	cis	NPC-NPC	XLOC_008939	AT2G01840	Containing	unique
s_1681	ATACGATCCGCAAAAGACCATGGA	24	cis	NPC-NPC	XLOC_008939	AT2G01840	Containing	unique
sl_1363	AGCGGCATAGTTAGAGAGATACAA	24	cis	NPC-NPC	XLOC_008939	AT2G01840	Containing	unique
sl_1568	AGTCTGAAGTCTGAGTTGTAGTA	23	cis	NPC-NPC	XLOC_008939	AT2G01840	Containing	unique
sl_2144	ATTAATTTGTAAAGGGATAGTACA	24	cis	NPC-NPC	XLOC_008939	AT2G01840	Containing	unique
s_200	AAATAGAGTTGTAGCCATCTTGGT	24	cis	NPC-NPC	XLOC_008939	AT2G01840	Containing	unique
sl_525	AAGGGATAGTACAAATAGAGTT	22	cis	NPC-NPC	XLOC_008939	AT2G01840	Containing	unique
sl_3656	GTGGATAAAGCTCCGGATAAACAG	24	cis	NPC-NPC	XLOC_008939	AT2G01840	Containing	unique
s_2266	ATTGCAGCATCTTTGACAAGTCGG	24	cis	NPC-NPC	XLOC_008939	AT2G01840	Containing	unique
slf_1479	AGGGATAGTACAAATAGAGTTGT	23	cis	NPC-NPC	XLOC_008939	AT2G01840	Containing	unique
sf_1983	ATGACAGGGGCATGATCTGATCCA	24	cis	NPC-NPC	XLOC_008939	AT2G01840	Containing	unique
sl_526	AAGGGATAGTACAAATAGAGTTG	23	cis	NPC-NPC	XLOC_008939	AT2G01840	Containing	unique
s_689	AATGGAACGTCTCCTTCAAGGGGA	24	cis	NPC-NPC	XLOC_008939	AT2G01840	Containing	unique
sf_535	AAGGTCCTGAACGATGTGCTGACA	24	cis	NPC-NPC	XLOC_008939	AT2G01840	Containing	unique
s_173	AAAGGGATAGTACAAATAGAGTTG	24	cis	NPC-NPC	XLOC_008939	AT2G01840	Containing	unique
slf_1029	ACTCAAGACTTCAGCGCAAAACA	23	cis	NPC-NPC	XLOC_008939	AT2G01840	Containing	unique
sf_463	AAGATTATCCGTGAAGCAAAGTCG	24	cis	NPC-NPC	XLOC_008939	AT2G01840	Containing	unique
sf_172	AAAGGGATAGTACAAATAGAGTT	23	cis	NPC-NPC	XLOC_008939	AT2G01840	Containing	unique
slf_1267	AGAGTTGTAGCCATCTTGGTGGTA	24	cis	NPC-NPC	XLOC_008939	AT2G01840	Containing	unique
sl_2384	CAAATAGAGTTGTAGCCATCTTGG	24	cis	NPC-NPC	XLOC_008939	AT2G01840	Containing	unique
sf_1191	AGACGTCGAACTGTCAAAGGTTGT	24	cis	NPC-NPC	XLOC_008939	AT2G01840	Containing	unique
s_1358	AGCGCAAAACAGAAATAAATAAGG	24	cis	NPC-NPC	XLOC_008939	AT2G01840	Containing	unique
sf_1231	AGAGATAATCTTGTAGCTGGCGGT	24	cis	NPC-NPC	XLOC_008939	AT2G01840	Containing	unique
s_1141	AGAAGTGTGCACTAAACGCGGACA	24	cis	NPC-NPC	AT2G01840	XLOC_008939	Containing	unique
sl_750	AATTCTGGATGAGGACATGAAAGT	24	cis	NPC-NPC	AT2G01840	XLOC_008939	Containing	unique
sl_3447	GGCAGCGGACAAACTCACAAAGTA	24	cis	NPC-NPC	AT2G01840	XLOC_008939	Containing	unique
s_94	AAACGAGAATGGGATCCTGTGATT	24	cis	NPC-NPC	AT2G01840	XLOC_008939	Containing	unique
lf_2569	CCAAGATGGCTACAACTCTATTT	23	cis	NPC-NPC	AT2G01840	XLOC_008939	Containing	unique
slf_2968	CTTTCATGTACCACCAAGATGGCT	24	cis	NPC-NPC	AT2G01840	XLOC_008939	Containing	unique
slf_1261	AGAGTAGATGCGGCGGAGAGGG	22	cis	NPC-NPC	AT2G01840	XLOC_008939	Containing	unique
s_3702	GTTCTGAGACGCGGTCCATGGTCT	24	cis	NPC-NPC	AT2G01840	XLOC_008939	Containing	unique
sf_150	AAAGCAGTGTCTTGGAGATGTGAT	24	cis	NPC-NPC	AT2G01840	XLOC_008939	Containing	unique
sl_513	AAGGCAATCACTGATGCTCAGGGA	24	cis	NPC-NPC	AT2G01840	XLOC_008939	Containing	unique
slf_913	ACCACCAAGATGGCTACAACTCTA	24	cis	NPC-NPC	AT2G01840	XLOC_008939	Containing	unique
slf_2401	CAACTCTATTTGTACTATCCCTTT	24	cis	NPC-NPC	AT2G01840	XLOC_008939	Containing	unique
s_3056	GAAGGAGTTCTTAATCCGGAGGAT	24	cis	NPC-NPC	AT2G01840	XLOC_008939	Containing	unique
sl_3040	GAAGAAGCTTCGGGTCAGAAGATA	24	cis	NPC-NPC	AT2G01840	XLOC_008939	Containing	unique
sl_1842	ATCATCTCCTTGAAACACTGCTTT	24	cis	NPC-NPC	AT2G01840	XLOC_008939	Containing	unique
sl_324	AACCTAATTAACAAGACTGAAGAT	24	cis	NPC-NPC	AT2G01840	XLOC_008939	Containing	unique
slf_3700	GTTCTATCATCATCTTTGGGATCT	24	cis	NPC-NPC	AT2G01840	XLOC_008939	Containing	unique
slf_524	AAGGGAGGACATGCATCTTATGGC	24	cis	NPC-NPC	AT2G01840	XLOC_008939	Containing	unique
sl_3174	GAGCAGCTAGCGTTGATTTTCAAG	24	cis	NPC-NPC	AT2G01840	XLOC_008939	Containing	unique
sl_3342	GCAGCGGACAAACTCACAAAGTAT	24	cis	NPC-NPC	AT2G01840	XLOC_008939	Containing	unique
sl_2099	ATGTCAATCGGGAGAGAAACTTGG	24	cis	NPC-NPC	AT2G01840	XLOC_008939	Containing	unique
sl_654	AATCTGGAGCTAACGAACCTAATT	24	cis	NPC-NPC	AT2G01840	XLOC_008939	Containing	unique
s_860	ACAGTCCAATGATCGACCGTTGAG	24	cis	NPC-NPC	AT2G01840	XLOC_008939	Containing	unique
sl_2381	CAAACTCACAAAGTATGCAAACT	23	cis	NPC-NPC	AT2G01840	XLOC_008939	Containing	unique
slf_1678	ATACGACTAATATTGCAGGGGAAG	24	cis	NPC-NPC	AT2G01840	XLOC_008939	Containing	unique
sl_426	AAGACTGAAGATCATCATCTCCTT	24	cis	NPC-NPC	AT2G01840	XLOC_008939	Containing	unique
s_446	AAGAGTGTCAGCACATCGTTCAGG	24	cis	NPC-NPC	AT2G01840	XLOC_008939	Containing	unique
s_2015	ATGATGTAAGGCTAGTAGATCTA	23	cis	NPC-NPC	AT2G01840	XLOC_008939	Containing	unique
sl_816	ACAATCTGGAGCTAACGAACCTA	23	cis	NPC-NPC	AT2G01840	XLOC_008939	Containing	unique
slf_870	ACATAACTTTGAAGTGGGTGAAGC	24	cis	NPC-NPC	AT2G01840	XLOC_008939	Containing	unique
sf_4183	TCAGGAGATTGGTGATGATGGTCA	24	cis	NPC-NPC	AT2G01840	XLOC_008939	Containing	unique
sf_528	AAGGGATTTGGGCGTTAAGATGGG	24	cis	NPC-NPC	AT2G01840	XLOC_008939	Containing	unique
s_995	ACGGTGAGATCGGGGTATTGGGTT	24	cis	NPC-NPC	AT2G01840	XLOC_008939	Containing	unique
sl_1869	ATCCGACAAGGCGACCCTCTATCC	24	cis	NPC-NPC	AT2G01840	XLOC_008939	Containing	unique
slf_946	ACCTAATTAACAAGACTGAAGATC	24	cis	NPC-NPC	AT2G01840	XLOC_008939	Containing	unique
sl_1155	AGAATATTGAGCAGCTAGCGTTGA	24	cis	NPC-NPC	AT2G01840	XLOC_008939	Containing	unique
sf_2658	CCTTCAGAACATCAATCTCGGTAT	24	cis	NPC-NPC	AT2G01840	XLOC_008939	Containing	unique
sl_3059	GAAGGCGATCTTGGATTTAAAGAT	24	cis	NPC-NPC	AT2G01840	XLOC_008939	Containing	unique
slf_3464	GGGACAACCTTTGACAGTTCGACG	24	cis	NPC-NPC	AT2G01840	XLOC_008939	Containing	unique
slf_1360	AGCGGACAAACTCACAAAGTATGC	24	cis	NPC-NPC	AT2G01840	XLOC_008939	Containing	unique
slf_1201	AGACTGGGAGGAGATTATTTCAGG	24	cis	NPC-NPC	AT2G01840	XLOC_008939	Containing	unique
sf_164	AAAGCTTATGACCGAGTTGAGTGG	24	cis	NPC-NPC	AT2G01840	XLOC_008939	Containing	unique
sl_142	AAAGATGCTGCAATGCCGACGAGA	24	cis	NPC-NPC	AT2G01840	XLOC_008939	Containing	unique
sl_1968	ATCTTTCCATCTGAAGAATCTCTT	24	cis	NPC-NPC	AT2G01840	XLOC_008939	Containing	unique
slf_2582	CCACCAAGATGGCTACAACTCTA	23	cis	NPC-NPC	AT2G01840	XLOC_008939	Containing	unique
s_649	AATCGGGAGAGAAACTTGGCAGCG	24	cis	NPC-NPC	AT2G01840	XLOC_008939	Containing	unique
sl_1237	AGAGATGCAGTGTTTGCGATTGGT	24	cis	NPC-NPC	AT2G01840	XLOC_008939	Containing	unique
s_3298	GATGTAAGGCTAGTAGATCTATA	23	cis	NPC-NPC	AT2G01840	XLOC_008939	Containing	unique
sl_3704	GTTCTTATGCGCAGGTTGTATGGA	24	cis	NPC-NPC	AT2G01840	XLOC_008939	Containing	unique
sl_281	AACAGTTTGATAACGGCGTTTTGG	24	cis	NPC-NPC	AT2G01840	XLOC_008939	Containing	unique
sl_1338	AGCAGCTAGCGTTGATTTTCAAGA	24	cis	NPC-NPC	AT2G01840	XLOC_008939	Containing	unique
sl_3446	GGCAGAATCATTCAAAATCGACGA	24	cis	NPC-NPC	AT2G01840	XLOC_008939	Containing	unique
sl_330	AACGAAGGTGAAGGAGCGAACAGA	24	cis	NPC-NPC	AT2G01840	XLOC_008939	Containing	unique
s_2171	ATTAGTCTCTGTACCGCCAGCTAC	24	cis	NPC-NPC	AT2G01840	XLOC_008939	Containing	unique
sl_652	AATCTGAATGAAAAGAAAGGCGGT	24	cis	NPC-NPC	AT2G01840	XLOC_008939	Containing	unique
slf_266	AACACGGCACAGTCCAATGATCGA	24	cis	NPC-NPC	AT2G01840	XLOC_008939	Containing	unique
sl_3061	GAAGGTGAAGGAGCGAACAGAAGG	24	cis	NPC-NPC	AT2G01840	XLOC_008939	Containing	unique
sf_1167	AGACAACGTTTTGGTCGCTCATGA	24	cis	NPC-NPC	AT2G01840	XLOC_008939	Containing	unique
s_1455	AGGCGATCTTGGATTTAAAGATCT	24	cis	NPC-NPC	AT2G01840	XLOC_008939	Containing	unique
sl_3041	GAAGAATCTCTTGACACTGTTCTG	24	cis	NPC-NPC	AT2G01840	XLOC_008939	Containing	unique
slf_248	AACAAGACTGAAGATCATCATCTC	24	cis	NPC-NPC	AT2G01840	XLOC_008939	Containing	unique
sl_674	AATGATCGACCGTTGAGCCGAAGT	24	cis	NPC-NPC	AT2G01840	XLOC_008939	Containing	unique
slf_5118	TTGGTGGGGAAAGGAGAATGGTA	23	cis	NPC-NPC	AT2G01840	XLOC_008939	Containing	unique
sl_790	ACAAACTCACAAAGTATGCAAACT	24	cis	NPC-NPC	AT2G01840	XLOC_008939	Containing	unique
sf_4768	TGTGATCTCGGACTCTCAGGCAGC	24	cis	NPC-NPC	AT2G01840	XLOC_008939	Containing	unique
sl_1529	AGTAAAGCTTATGACCGAGTTGAG	24	cis	NPC-NPC	AT2G01840	XLOC_008939	Containing	unique
s_1896	ATCGACGAAACTCCCGTTGCTCTC	24	cis	NPC-NPC	AT2G01840	XLOC_008939	Containing	unique
sl_3456	GGCTAAATCTTTGTATCTCTCTA	23	cis	NPC-NPC	AT2G01840	XLOC_008939	Containing	unique
sf_407	AAGAAATATGAAGAAGCTTCGGGT	24	cis	NPC-NPC	AT2G01840	XLOC_008939	Containing	unique
slf_1197	AGACTGAAGATCATCATCTCCTT	23	cis	NPC-NPC	AT2G01840	XLOC_008939	Containing	unique
sf_1488	AGGGGAGGAGGTAAATATTTGGGC	24	cis	NPC-NPC	AT2G01840	XLOC_008939	Containing	unique
sf_4189	TCATACCTTTCTGGATCCAAGTGC	24	cis	NPC-NPC	AT2G01840	XLOC_008939	Containing	unique
slf_3599	GTCAGAAGATAAACTACGCGAAAT	24	cis	NPC-NPC	AT2G01840	XLOC_008939	Containing	unique
sf_1168	AGACAAGAACTAGCAAAGTGGAAG	24	cis	NPC-NPC	AT2G01840	XLOC_008939	Containing	unique
sl_1478	AGGGATAGCCCCTAAAGTAACAGA	24	cis	NPC-NPC	AT2G01840	XLOC_008939	Containing	unique
slf_2527	CATCTTTGGGATCTGATTGGGAAT	24	cis	NPC-NPC	AT2G01840	XLOC_008939	Containing	unique
lf_907	ACCAAGATGGCTACAACTCTA	21	cis	NPC-NPC	AT2G01840	XLOC_008939	Containing	unique
sl_641	AATCCGGAGGATCAACAACTGGCT	24	cis	NPC-NPC	AT2G01840	XLOC_008939	Containing	unique
sl_965	ACGACTTCATAGATTGCTGGGAAT	24	cis	NPC-NPC	AT2G01840	XLOC_008939	Containing	unique
slf_1379	AGCTAGCGTTGATTTTCAAGAAAT	24	cis	NPC-NPC	AT2G01840	XLOC_008939	Containing	unique
s_4539	TGAGATCCTCATGGAAATGGTGTC	24	cis	NPC-NPC	XLOC_009098	AT2G04135	Containing	nonunique
s_1937	ATCTCCTGTGATATCAAGAGCTCC	24	cis	NPC-NPC	XLOC_009098	AT2G04135	Containing	nonunique
sf_1460	AGGCTCATGAGTTTTGACATGATT	24	cis	NPC-NPC	XLOC_009098	AT2G04135	Containing	unique
s_138	AAAGATCACTGGTCTCGTACGTGA	24	cis	NPC-NPC	AT2G04135	XLOC_009098	Containing	unique
s_1994	ATGAGGATCTCAAGAATGAGTACC	24	cis	NPC-NPC	AT2G04135	XLOC_009098	Containing	unique
s_454	AAGATCACTGGTCTCGTACGTGAC	24	cis	NPC-NPC	AT2G04135	XLOC_009098	Containing	unique
s_40	AAAACTCATGAGCCTTGAATTTGG	24	cis	NPC-NPC	AT2G04135	XLOC_009098	Containing	unique
s_999	ACGGTTTCTAATGTCGCGCCATGG	24	cis	PC-NPC	AT2G04160	XLOC_009103	Containing	unique
sf_2728	CGGACAAGATCTCGATGGCC	20	cis	PC-NPC	AT2G21660	XLOC_010145	Convergent	unique
sl_4711	TGGGCCACTGATGACAGAGCT	21	cis	PC-NPC	AT2G21660	XLOC_010145	Convergent	unique
sf_4321	TCGGTGCTTCGTTGGAGGTCT	21	cis	PC-NPC	AT2G21660	XLOC_010145	Convergent	unique
sl_3387	GCTGACTTGCTTCATGTAGACT	22	cis	NPC-NPC	XLOC_010487	AT2G27400	Containing	unique
s_615	AATATCATTCACGATATCTTCCAT	24	cis	NPC-NPC	XLOC_010487	AT2G27400	Containing	unique
sl_3932	TAGAATATATCCAATGCTTTT	21	cis	NPC-NPC	XLOC_010487	AT2G27400	Containing	unique
sl_4823	TTAAGTAGAAAATAACATTTA	21	cis	NPC-NPC	XLOC_010487	AT2G27400	Containing	unique
sl_301	AACATTTAATGTGAACATATTCAA	24	cis	NPC-NPC	XLOC_010487	AT2G27400	Containing	unique
sf_4025	TATCATTCACGATATCTTCCAT	22	cis	NPC-NPC	XLOC_010487	AT2G27400	Containing	unique
slf_1959	ATCTTATCGAACGCTATGTTGGAC	24	cis	NPC-NPC	XLOC_010487	AT2G27400	Containing	unique
s_5232	TTTCTCTACGCTATGTTGGA	20	cis	NPC-NPC	XLOC_010487	AT2G27400	Containing	unique
sl_5330	TTTTCTAAGATCTTATCGAACG	22	cis	NPC-NPC	XLOC_010487	AT2G27400	Containing	unique
s_2924	CTTAAAATAATTTTCTAAGATCTT	24	cis	NPC-NPC	XLOC_010487	AT2G27400	Containing	unique
sf_4824	TTAAGTAGAAAATAACATTTAA	22	cis	NPC-NPC	XLOC_010487	AT2G27400	Containing	unique
s_3913	TACTGAAATATGTTTTGGTTA	21	cis	NPC-NPC	XLOC_010487	AT2G27400	Containing	unique
slf_4380	TCTAGTTTCGCCATTACTACA	21	cis	NPC-NPC	XLOC_010487	AT2G27400	Containing	unique
sl_667	AATGACTCATTCGCTTGTAGA	21	cis	NPC-NPC	XLOC_010487	AT2G27400	Containing	nonunique
slf_4996	TTCTAGTTTCGCCATTACTAC	21	cis	NPC-NPC	XLOC_010487	AT2G27400	Containing	unique
sl_4997	TTCTAGTTTCGCCATTACTACA	22	cis	NPC-NPC	XLOC_010487	AT2G27400	Containing	unique
sl_391	AACTTTTGCATATCCTAGAATA	22	cis	NPC-NPC	XLOC_010487	AT2G27400	Containing	unique
sl_4221	TCCAATGCTTTTTCTAGTTTC	21	cis	NPC-NPC	XLOC_010487	AT2G27400	Containing	unique
slf_973	ACGATATCTTCCATTTCTCTA	21	cis	NPC-NPC	XLOC_010487	AT2G27400	Containing	unique
sl_881	ACATATTCAAGGATAACTTTTG	22	cis	NPC-NPC	XLOC_010487	AT2G27400	Containing	unique
sl_2327	ATTTCTCTACGCTATGTTGG	20	cis	NPC-NPC	XLOC_010487	AT2G27400	Containing	unique
slf_3824	TAAGTAGAAAATAACATTTAA	21	cis	NPC-NPC	XLOC_010487	AT2G27400	Containing	unique
slf_3553	GTAAAAGAGACTACACAACAC	21	cis	NPC-NPC	XLOC_010487	AT2G27400	Containing	unique
slf_5336	TTTTCTAGTTTCGCCATTACTACA	24	cis	NPC-NPC	XLOC_010487	AT2G27400	Containing	unique
slf_2331	ATTTCTCTACGCTATGTTGGACTT	24	cis	NPC-NPC	XLOC_010487	AT2G27400	Containing	unique
slf_5234	TTTCTCTACGCTATGTTGGACT	22	cis	NPC-NPC	XLOC_010487	AT2G27400	Containing	unique
sl_1281	AGATCCAATCAAACGCTATGT	21	cis	NPC-NPC	XLOC_010487	AT2G27400	Containing	unique
slf_1747	ATATCCAATGCTTTTTCTAGTTTC	24	cis	NPC-NPC	XLOC_010487	AT2G27400	Containing	unique
sl_2977	CTTTTGCATATCCTAGAATAT	21	cis	NPC-NPC	XLOC_010487	AT2G27400	Containing	unique
slf_799	ACAACACCTTGTAAAAGAGAC	21	cis	NPC-NPC	XLOC_010487	AT2G27400	Containing	unique
s_3266	GATCTTATCGAACGCTATGTT	21	cis	NPC-NPC	XLOC_010487	AT2G27400	Containing	unique
sl_686	AATGCTTTTTCTAGTTTCGCCATT	24	cis	NPC-NPC	XLOC_010487	AT2G27400	Containing	unique
sl_2512	CATCAACTGTTCATTAAGTAG	21	cis	NPC-NPC	XLOC_010487	AT2G27400	Containing	unique
s_403	AAGAAAATAATTGTATCATCA	21	cis	NPC-NPC	XLOC_010487	AT2G27400	Containing	unique
slf_4966	TTCGCCATTACTACAAATATCA	22	cis	NPC-NPC	XLOC_010487	AT2G27400	Containing	unique
slf_2571	CCAATCAAACGCTATGTTAGA	21	cis	NPC-NPC	XLOC_010487	AT2G27400	Containing	unique
sl_4076	TATTCAAGGATAACTTTTGCA	21	cis	NPC-NPC	XLOC_010487	AT2G27400	Containing	unique
sl_199	AAATAATTTTCTAAGATCTTAT	22	cis	NPC-NPC	XLOC_010487	AT2G27400	Containing	unique
s_764	AATTGTATCATCAACTGTTCAT	22	cis	NPC-NPC	XLOC_010487	AT2G27400	Containing	unique
sf_974	ACGATATCTTCCATTTCTCTAC	22	cis	NPC-NPC	XLOC_010487	AT2G27400	Containing	unique
sl_4646	TGCTTTTTCTAGTTTCGCCAT	21	cis	NPC-NPC	XLOC_010487	AT2G27400	Containing	unique
sf_4131	TCAACTGTTCATTAAGTAGAA	21	cis	NPC-NPC	XLOC_010487	AT2G27400	Containing	unique
sl_4858	TTACTACAAATATCATTCACGA	22	cis	NPC-NPC	XLOC_010487	AT2G27400	Containing	unique
sl_2806	CTAAGATCTTATCGAACGCTA	21	cis	NPC-NPC	XLOC_010487	AT2G27400	Containing	unique
sl_5207	TTTCGCCATTACTACAAATAT	21	cis	NPC-NPC	XLOC_010487	AT2G27400	Containing	unique
sf_590	AATAATTGTATCATCAACTGT	21	cis	NPC-NPC	XLOC_010487	AT2G27400	Containing	unique
sl_390	AACTTTTGCATATCCTAGAAT	21	cis	NPC-NPC	XLOC_010487	AT2G27400	Containing	unique
sl_405	AAGAAAATAATTGTATCATCAACT	24	cis	NPC-NPC	XLOC_010487	AT2G27400	Containing	unique
slf_4035	TATCCTAGAATATATCCAATGC	22	cis	NPC-NPC	XLOC_010487	AT2G27400	Containing	unique
slf_2058	ATGCTTTTTCTAGTTTCGCCATTA	24	cis	NPC-NPC	XLOC_010487	AT2G27400	Containing	unique
sl_4043	TATCGAACGCTATGTTGGACT	21	cis	NPC-NPC	XLOC_010487	AT2G27400	Containing	unique
sl_4950	TTCCATTTCTCTACGCTATGTTGG	24	cis	NPC-NPC	XLOC_010487	AT2G27400	Containing	unique
sl_4295	TCGAACGCTATGTTGGACTTAGGA	24	cis	NPC-NPC	XLOC_010487	AT2G27400	Containing	unique
sl_1887	ATCGAACGCTATGTTGGACTT	21	cis	NPC-NPC	XLOC_010487	AT2G27400	Containing	unique
sl_4273	TCCTAAGATCCAATCAAACGCT	22	cis	NPC-NPC	XLOC_010487	AT2G27400	Containing	unique
sl_1781	ATATTCAAGGATAACTTTTGCATA	24	cis	NPC-NPC	XLOC_010487	AT2G27400	Containing	unique
s_4873	TTAGCTGACTTGCTTCATGTA	21	cis	NPC-NPC	XLOC_010487	AT2G27400	Containing	unique
sl_3034	GAACGCTATGTTGGACTTAGGA	22	cis	NPC-NPC	XLOC_010487	AT2G27400	Containing	unique
slf_3771	TAAAATAATTTTCTAAGATCT	21	cis	NPC-NPC	XLOC_010487	AT2G27400	Containing	unique
sl_2330	ATTTCTCTACGCTATGTTGGACT	23	cis	NPC-NPC	XLOC_010487	AT2G27400	Containing	unique
s_4006	TATACTGAAATATGTTTTGGT	21	cis	NPC-NPC	XLOC_010487	AT2G27400	Containing	unique
sf_2329	ATTTCTCTACGCTATGTTGGAC	22	cis	NPC-NPC	XLOC_010487	AT2G27400	Containing	unique
sl_5106	TTGGACTTAGGATGAATGACT	21	cis	NPC-NPC	XLOC_010487	AT2G27400	Containing	nonunique
slf_5236	TTTCTCTACGCTATGTTGGACTTA	24	cis	NPC-NPC	XLOC_010487	AT2G27400	Containing	unique
sl_4217	TCCAATCAAACGCTATGTTAG	21	cis	NPC-NPC	XLOC_010487	AT2G27400	Containing	unique
sl_2979	CTTTTTCTAGTTTCGCCATTA	21	cis	NPC-NPC	XLOC_010487	AT2G27400	Containing	unique
s_2888	CTCTACGCTATGTTGGACTTAG	22	cis	NPC-NPC	XLOC_010487	AT2G27400	Containing	unique
sf_2540	CATTAAGTAGAAAATAACATTTAA	24	cis	NPC-NPC	XLOC_010487	AT2G27400	Containing	unique
s_1067	ACTTAGAATAATTTCCTAAGA	21	cis	NPC-NPC	XLOC_010487	AT2G27400	Containing	unique
s_4761	TGTGAACATATTCAAGGATA	20	cis	NPC-NPC	XLOC_010487	AT2G27400	Containing	unique
sl_4284	TCCTAGAATATATCCAATGCTT	22	cis	NPC-NPC	XLOC_010487	AT2G27400	Containing	unique
sl_4219	TCCAATCAAACGCTATGTTAGACT	24	cis	NPC-NPC	XLOC_010487	AT2G27400	Containing	unique
slf_2321	ATTTCCTAAGATCCAATCAA	20	cis	NPC-NPC	XLOC_010487	AT2G27400	Containing	unique
sl_1636	ATAACATTTAATGTGAACATA	21	cis	NPC-NPC	XLOC_010487	AT2G27400	Containing	unique
sl_3380	GCTATGTTGGACTTAGGATGA	21	cis	NPC-NPC	XLOC_010487	AT2G27400	Containing	unique
sf_3848	TAATGTGAACATATTCAAGGAT	22	cis	NPC-NPC	XLOC_010487	AT2G27400	Containing	unique
sf_3825	TAAGTAGAAAATAACATTTAAT	22	cis	NPC-NPC	XLOC_010487	AT2G27400	Containing	unique
s_2978	CTTTTGCATATCCTAGAATATA	22	cis	NPC-NPC	XLOC_010487	AT2G27400	Containing	unique
sf_3816	TAAGATCTTATCGAACGCTAT	21	cis	NPC-NPC	XLOC_010487	AT2G27400	Containing	unique
sl_4072	TATGTTTTGGTTACACGGAAACA	23	cis	NPC-NPC	XLOC_010487	AT2G27400	Containing	unique
s_2461	CACGGAAACAATTTTAAAGAAAAT	24	cis	NPC-NPC	XLOC_010487	AT2G27400	Containing	unique
s_1068	ACTTAGGATGAATGACTCATT	21	cis	NPC-NPC	XLOC_010487	AT2G27400	Containing	nonunique
sl_1858	ATCCAATGCTTTTTCTAGTTTCG	23	cis	NPC-NPC	XLOC_010487	AT2G27400	Containing	unique
slf_4762	TGTGAACATATTCAAGGATAA	21	cis	NPC-NPC	XLOC_010487	AT2G27400	Containing	unique
sf_1736	ATATATCCAATGCTTTTTCTAGTT	24	cis	NPC-NPC	XLOC_010487	AT2G27400	Containing	unique
sl_4835	TTAATGTGAACATATTCAAGGATA	24	cis	NPC-NPC	XLOC_010487	AT2G27400	Containing	unique
sl_2541	CATTACTACAAATATCATTC	20	cis	NPC-NPC	XLOC_010487	AT2G27400	Containing	unique
sl_2324	ATTTCCTAAGATCCAATCAAACGC	24	cis	NPC-NPC	XLOC_010487	AT2G27400	Containing	unique
sl_4203	TCATTCACGATATCTTCCATT	21	cis	NPC-NPC	XLOC_010487	AT2G27400	Containing	unique
slf_131	AAAGAGACTACACAACACCCA	21	cis	NPC-NPC	XLOC_010487	AT2G27400	Containing	unique
sl_4849	TTACACGGAAACAATTTTAAAGA	23	cis	NPC-NPC	XLOC_010487	AT2G27400	Containing	unique
sl_2204	ATTCACGATATCTTCCATTTC	21	cis	NPC-NPC	XLOC_010487	AT2G27400	Containing	unique
sl_1286	AGATCTTATCGAACGCTATGT	21	cis	NPC-NPC	XLOC_010487	AT2G27400	Containing	unique
sl_584	AATAAGAATACCAACATCCAT	21	cis	NPC-NPC	XLOC_010487	AT2G27400	Containing	unique
s_1774	ATATGTTTTGGTTACACGGAAACA	24	cis	NPC-NPC	XLOC_010487	AT2G27400	Containing	unique
sf_1666	ATAATTTTCTAAGATCTTATC	21	cis	NPC-NPC	XLOC_010487	AT2G27400	Containing	unique
slf_4834	TTAATGTGAACATATTCAAGGA	22	cis	NPC-NPC	XLOC_010487	AT2G27400	Containing	unique
sl_2056	ATGCTTTTTCTAGTTTCGCCA	21	cis	NPC-NPC	XLOC_010487	AT2G27400	Containing	unique
sl_4476	TGAAAGATGCATGTAATTAGCT	22	cis	NPC-NPC	XLOC_010487	AT2G27400	Containing	unique
slf_728	AATTACAATGTGAAAGATGCA	21	cis	NPC-NPC	XLOC_010487	AT2G27400	Containing	unique
sf_2557	CATTTCTCTACGCTATGTTGG	21	cis	NPC-NPC	XLOC_010487	AT2G27400	Containing	unique
sl_2807	CTAAGATCTTATCGAACGCTAT	22	cis	NPC-NPC	XLOC_010487	AT2G27400	Containing	unique
slf_1857	ATCCAATGCTTTTTCTAGTTTC	22	cis	NPC-NPC	XLOC_010487	AT2G27400	Containing	unique
sl_2837	CTAGAATATATCCAATGCTTTT	22	cis	NPC-NPC	XLOC_010487	AT2G27400	Containing	unique
sl_2938	CTTCCATTTCTCTACGCTATGT	22	cis	NPC-NPC	XLOC_010487	AT2G27400	Containing	unique
slf_5120	TTGTAAAAGAGACTACACAAC	21	cis	NPC-NPC	XLOC_010487	AT2G27400	Containing	unique
sl_3012	GAAATATGTTTTGGTTACACG	21	cis	NPC-NPC	XLOC_010487	AT2G27400	Containing	unique
slf_3806	TAACTTTTGCATATCCTAGAAT	22	cis	NPC-NPC	XLOC_010487	AT2G27400	Containing	unique
slf_2572	CCAATCAAACGCTATGTTAGACTT	24	cis	NPC-NPC	XLOC_010487	AT2G27400	Containing	unique
s_4836	TTACAAAATTGAAATCAAATT	21	cis	NPC-NPC	XLOC_010487	AT2G27400	Containing	unique
sl_4479	TGAAATATGTTTTGGTTACACG	22	cis	NPC-NPC	XLOC_010487	AT2G27400	Containing	unique
s_3267	GATCTTATCGAACGCTATGTTGGA	24	cis	NPC-NPC	XLOC_010487	AT2G27400	Containing	unique
sl_4718	TGGTACACAAAAGCAAATAAA	21	cis	NPC-NPC	XLOC_010487	AT2G27400	Containing	unique
slf_1759	ATATCTTCCATTTCTCTACGC	21	cis	NPC-NPC	XLOC_010487	AT2G27400	Containing	unique
slf_779	AATTTTCTAAGATCTTATCGA	21	cis	NPC-NPC	XLOC_010487	AT2G27400	Containing	unique
sl_1957	ATCTTATCGAACGCTATGTTGG	22	cis	NPC-NPC	XLOC_010487	AT2G27400	Containing	unique
sl_4218	TCCAATCAAACGCTATGTTAGA	22	cis	NPC-NPC	XLOC_010487	AT2G27400	Containing	unique
sf_4894	TTATCGAACGCTATGTTGGAC	21	cis	NPC-NPC	XLOC_010487	AT2G27400	Containing	unique
slf_3637	GTGAACATATTCAAGGATAAC	21	cis	NPC-NPC	XLOC_010487	AT2G27400	Containing	unique
sl_1644	ATAACTTTTGCATATCCTAGAATA	24	cis	NPC-NPC	XLOC_010487	AT2G27400	Containing	unique
slf_1779	ATATTCAAGGATAACTTTTGCA	22	cis	NPC-NPC	XLOC_010487	AT2G27400	Containing	unique
s_4671	TGGACTTAGGATGAATGACTC	21	cis	NPC-NPC	XLOC_010487	AT2G27400	Containing	nonunique
sl_1805	ATCAACTGTTCATTAAGTAGA	21	cis	NPC-NPC	XLOC_010487	AT2G27400	Containing	unique
sl_773	AATTTCCTAAGATCCAATCAAA	22	cis	NPC-NPC	XLOC_010487	AT2G27400	Containing	unique
slf_4825	TTAAGTAGAAAATAACATTTAAT	23	cis	NPC-NPC	XLOC_010487	AT2G27400	Containing	unique
sf_765	AATTGTATCATCAACTGTTCATT	23	cis	NPC-NPC	XLOC_010487	AT2G27400	Containing	unique
slf_2424	CAATCAAACGCTATGTTAGAC	21	cis	NPC-NPC	XLOC_010487	AT2G27400	Containing	unique
sl_4857	TTACTACAAATATCATTCACG	21	cis	NPC-NPC	XLOC_010487	AT2G27400	Containing	unique
sl_2105	ATGTGAACATATTCAAGGATAA	22	cis	NPC-NPC	XLOC_010487	AT2G27400	Containing	unique
sl_5360	TTTTGCATATCCTAGAATAT	20	cis	NPC-NPC	XLOC_010487	AT2G27400	Containing	unique
sl_972	ACGATATCTTCCATTTCTCT	20	cis	NPC-NPC	XLOC_010487	AT2G27400	Containing	unique
sl_3795	TAACATTTAATGTGAACATATT	22	cis	NPC-NPC	XLOC_010487	AT2G27400	Containing	unique
sl_2599	CCATTTCTCTACGCTATGTTG	21	cis	NPC-NPC	XLOC_010487	AT2G27400	Containing	unique
slf_345	AACGCTATGTTGGACTTAGGA	21	cis	NPC-NPC	XLOC_010487	AT2G27400	Containing	unique
sf_203	AAATATGTTTTGGTTACACGGA	22	cis	NPC-NPC	XLOC_010487	AT2G27400	Containing	unique
s_5299	TTTTAAAGAAAATAATTGTATC	22	cis	NPC-NPC	XLOC_010487	AT2G27400	Containing	unique
sl_198	AAATAATTGTATCATCAACTG	21	cis	NPC-NPC	XLOC_010487	AT2G27400	Containing	unique
sl_5208	TTTCGCCATTACTACAAATATC	22	cis	NPC-NPC	XLOC_010487	AT2G27400	Containing	unique
slf_4942	TTCATTAAGTAGAAAATAACA	21	cis	NPC-NPC	XLOC_010487	AT2G27400	Containing	unique
sf_2601	CCATTTCTCTACGCTATGTTGGA	23	cis	NPC-NPC	XLOC_010487	AT2G27400	Containing	unique
s_2289	ATTGTAAACAATTTGATTTCA	21	cis	NPC-NPC	XLOC_010487	AT2G27400	Containing	unique
sl_233	AAATTAATTACAATGTGAAAGA	22	cis	NPC-NPC	XLOC_010487	AT2G27400	Containing	unique
sl_2954	CTTGCTTCATGTAGACTTCACAAC	24	cis	NPC-NPC	XLOC_010487	AT2G27400	Containing	unique
slf_2849	CTAGTTTCGCCATTACTACAA	21	cis	NPC-NPC	XLOC_010487	AT2G27400	Containing	unique
sl_1879	ATCCTAGAATATATCCAATGC	21	cis	NPC-NPC	XLOC_010487	AT2G27400	Containing	unique
sl_1743	ATATCATTCACGATATCTTCCA	22	cis	NPC-NPC	XLOC_010487	AT2G27400	Containing	unique
sl_4863	TTAGAATAATTTCCTAAGATC	21	cis	NPC-NPC	XLOC_010487	AT2G27400	Containing	unique
sl_5205	TTTCCTAAGATCCAATCAAACG	22	cis	NPC-NPC	XLOC_010487	AT2G27400	Containing	unique
slf_4923	TTCAAGGATAACTTTTGCATA	21	cis	NPC-NPC	XLOC_010487	AT2G27400	Containing	unique
sf_2354	ATTTTCTAAGATCTTATCGAAC	22	cis	NPC-NPC	XLOC_010487	AT2G27400	Containing	unique
slf_4077	TATTCAAGGATAACTTTTGCATA	23	cis	NPC-NPC	XLOC_010487	AT2G27400	Containing	unique
slf_1642	ATAACTTTTGCATATCCTAGA	21	cis	NPC-NPC	XLOC_010487	AT2G27400	Containing	unique
slf_4847	TTACACGGAAACAATTTTAAA	21	cis	NPC-NPC	XLOC_010487	AT2G27400	Containing	unique
sl_614	AATATATCCAATGCTTTTTCTAGT	24	cis	NPC-NPC	XLOC_010487	AT2G27400	Containing	unique
sl_5328	TTTTCTAAGATCTTATCGAA	20	cis	NPC-NPC	XLOC_010487	AT2G27400	Containing	unique
s_5359	TTTTGCATATACTGAAATATG	21	cis	NPC-NPC	XLOC_010487	AT2G27400	Containing	unique
sl_4205	TCATTCACGATATCTTCCATTTCT	24	cis	NPC-NPC	XLOC_010487	AT2G27400	Containing	unique
slf_986	ACGCTATGTTGGACTTAGGAT	21	cis	NPC-NPC	XLOC_010487	AT2G27400	Containing	unique
sf_4648	TGCTTTTTCTAGTTTCGCCATTA	23	cis	NPC-NPC	XLOC_010487	AT2G27400	Containing	unique
slf_5219	TTTCTAAGATCTTATCGAACG	21	cis	NPC-NPC	XLOC_010487	AT2G27400	Containing	unique
sl_4163	TCACGATATCTTCCATTTCTCTAC	24	cis	NPC-NPC	XLOC_010487	AT2G27400	Containing	unique
sl_1844	ATCATTCACGATATCTTCCATTT	23	cis	NPC-NPC	XLOC_010487	AT2G27400	Containing	unique
sl_1144	AGAATAATTTCCTAAGATCCA	21	cis	NPC-NPC	XLOC_010487	AT2G27400	Containing	unique
sl_4925	TTCAAGGATAACTTTTGCATATCC	24	cis	NPC-NPC	XLOC_010487	AT2G27400	Containing	unique
sl_780	AATTTTCTAAGATCTTATCGAA	22	cis	NPC-NPC	XLOC_010487	AT2G27400	Containing	unique
s_4024	TATCATTCACGATATCTTCCA	21	cis	NPC-NPC	XLOC_010487	AT2G27400	Containing	unique
slf_2414	CAAGGATAACTTTTGCATATC	21	cis	NPC-NPC	XLOC_010487	AT2G27400	Containing	unique
sf_3862	TAATTTTCTAAGATCTTATCG	21	cis	NPC-NPC	XLOC_010487	AT2G27400	Containing	unique
sf_3014	GAAATATGTTTTGGTTACACGGA	23	cis	NPC-NPC	XLOC_010487	AT2G27400	Containing	unique
sl_2634	CCTAAGATCCAATCAAACGCTA	22	cis	NPC-NPC	XLOC_010487	AT2G27400	Containing	unique
s_594	AATAATTTTCTAAGATCTTAT	21	cis	NPC-NPC	XLOC_010487	AT2G27400	Containing	unique
sl_1660	ATAATTGTATCATCAACTGTT	21	cis	NPC-NPC	XLOC_010487	AT2G27400	Containing	unique
s_5097	TTGCATATACTGAAATATGTT	21	cis	NPC-NPC	XLOC_010487	AT2G27400	Containing	unique
slf_4826	TTAAGTAGAAAATAACATTTAATG	24	cis	NPC-NPC	XLOC_010487	AT2G27400	Containing	unique
sl_3947	TAGACTTAAAATAATTTTCTAAGA	24	cis	NPC-NPC	XLOC_010487	AT2G27400	Containing	unique
sl_1854	ATCCAATCAAACGCTATGTTAGA	23	cis	NPC-NPC	XLOC_010487	AT2G27400	Containing	unique
sl_5371	TTTTTATTTTGCATATACTGA	21	cis	NPC-NPC	XLOC_010487	AT2G27400	Containing	unique
s_5107	TTGGACTTAGGATGAATGACTC	22	cis	NPC-NPC	XLOC_010487	AT2G27400	Containing	nonunique
slf_3856	TAATTGTATCATCAACTGTTC	21	cis	NPC-NPC	XLOC_010487	AT2G27400	Containing	unique
s_2098	ATGTAGACTTCACAACACCTTG	22	cis	NPC-NPC	XLOC_010487	AT2G27400	Containing	unique
s_1729	ATATACTGAAATATGTTTTGGTTA	24	cis	NPC-NPC	XLOC_010487	AT2G27400	Containing	unique
sl_1019	ACTACAAATATCATTCACGAT	21	cis	NPC-NPC	XLOC_010487	AT2G27400	Containing	unique
slf_5329	TTTTCTAAGATCTTATCGAAC	21	cis	NPC-NPC	XLOC_010487	AT2G27400	Containing	unique
slf_1843	ATCATTCACGATATCTTCCATT	22	cis	NPC-NPC	XLOC_010487	AT2G27400	Containing	unique
sl_4924	TTCAAGGATAACTTTTGCATAT	22	cis	NPC-NPC	XLOC_010487	AT2G27400	Containing	unique
sl_808	ACAAGCCTTGCAAAATAAGAA	21	cis	NPC-NPC	XLOC_010487	AT2G27400	Containing	unique
slf_2458	CACGATATCTTCCATTTCTCT	21	cis	NPC-NPC	XLOC_010487	AT2G27400	Containing	unique
s_117	AAAGAAAATAATTGTATCATC	21	cis	NPC-NPC	XLOC_010487	AT2G27400	Containing	unique
slf_4381	TCTAGTTTCGCCATTACTACAA	22	cis	NPC-NPC	XLOC_010487	AT2G27400	Containing	unique
slf_975	ACGATATCTTCCATTTCTCTACGC	24	cis	NPC-NPC	XLOC_010487	AT2G27400	Containing	unique
s_84	AAACAATTTTAAAGAAAATAA	21	cis	NPC-NPC	XLOC_010487	AT2G27400	Containing	unique
slf_4435	TCTTATCGAACGCTATGTTGGACT	24	cis	NPC-NPC	XLOC_010487	AT2G27400	Containing	unique
sl_4811	TTAAAATAATTTTCTAAGATC	21	cis	NPC-NPC	XLOC_010487	AT2G27400	Containing	unique
s_83	AAACAATTTGATTTCAGCTTT	21	cis	NPC-NPC	XLOC_010487	AT2G27400	Containing	unique
sl_347	AACGCTATGTTGGACTTAGGATG	23	cis	NPC-NPC	XLOC_010487	AT2G27400	Containing	unique
s_582	AATAACATTTAATGTGAACATA	22	cis	NPC-NPC	XLOC_010487	AT2G27400	Containing	unique
sl_346	AACGCTATGTTGGACTTAGGAT	22	cis	NPC-NPC	XLOC_010487	AT2G27400	Containing	unique
sl_4938	TTCACGATATCTTCCATTTCTCTA	24	cis	NPC-NPC	XLOC_010487	AT2G27400	Containing	unique
slf_2292	ATTGTATCATCAACTGTTCATT	22	cis	NPC-NPC	XLOC_010487	AT2G27400	Containing	unique
slf_1154	AGAATATATCCAATGCTTTTTCTA	24	cis	NPC-NPC	XLOC_010487	AT2G27400	Containing	unique
s_1746	ATATCCAATGCTTTTTCTAGTT	22	cis	NPC-NPC	XLOC_010487	AT2G27400	Containing	unique
sl_4669	TGGACTTAGAATAATTTCCTA	21	cis	NPC-NPC	XLOC_010487	AT2G27400	Containing	unique
slf_2141	ATTAAGTAGAAAATAACATTTAAT	24	cis	NPC-NPC	XLOC_010487	AT2G27400	Containing	unique
slf_5088	TTGCAAAATAAGAATACCAACA	22	cis	NPC-NPC	XLOC_010487	AT2G27400	Containing	unique
sl_5138	TTGTATCATCAACTGTTCATTA	22	cis	NPC-NPC	XLOC_010487	AT2G27400	Containing	unique
sl_5010	TTCTCTACGCTATGTTGGACT	21	cis	NPC-NPC	XLOC_010487	AT2G27400	Containing	unique
slf_882	ACATATTCAAGGATAACTTTTGCA	24	cis	NPC-NPC	XLOC_010487	AT2G27400	Containing	unique
slf_3805	TAACTTTTGCATATCCTAGAA	21	cis	NPC-NPC	XLOC_010487	AT2G27400	Containing	unique
slf_348	AACGCTATGTTGGACTTAGGATGA	24	cis	NPC-NPC	XLOC_010487	AT2G27400	Containing	unique
slf_715	AATGTGAACATATTCAAGGAT	21	cis	NPC-NPC	XLOC_010487	AT2G27400	Containing	unique
sl_2200	ATTCAAGGATAACTTTTGCATA	22	cis	NPC-NPC	XLOC_010487	AT2G27400	Containing	unique
sl_2509	CATATCCTAGAATATATCCAA	21	cis	NPC-NPC	XLOC_010487	AT2G27400	Containing	unique
slf_4345	TCTAAGATCTTATCGAACGCTA	22	cis	NPC-NPC	XLOC_010487	AT2G27400	Containing	unique
slf_4002	TAGTTTCGCCATTACTACAAA	21	cis	NPC-NPC	XLOC_010487	AT2G27400	Containing	unique
sl_1778	ATATTCAAGGATAACTTTTGC	21	cis	NPC-NPC	XLOC_010487	AT2G27400	Containing	unique
slf_3035	GAACGCTATGTTGGACTTAGGAT	23	cis	NPC-NPC	XLOC_010487	AT2G27400	Containing	unique
slf_4306	TCGCCATTACTACAAATATCA	21	cis	NPC-NPC	XLOC_010487	AT2G27400	Containing	unique
slf_2432	CAATGCTTTTTCTAGTTTCGC	21	cis	NPC-NPC	XLOC_010487	AT2G27400	Containing	unique
sl_5157	TTTAAAGAAAATAATTGTATC	21	cis	NPC-NPC	XLOC_010487	AT2G27400	Containing	unique
sl_4441	TCTTCCATTTCTCTACGCTATG	22	cis	NPC-NPC	XLOC_010487	AT2G27400	Containing	unique
sl_4965	TTCGCCATTACTACAAATATC	21	cis	NPC-NPC	XLOC_010487	AT2G27400	Containing	unique
s_613	AATATATCCAATGCTTTTTCTA	22	cis	NPC-NPC	XLOC_010487	AT2G27400	Containing	unique
s_2199	ATTCAAGGATAACTTTTGCAT	21	cis	NPC-NPC	XLOC_010487	AT2G27400	Containing	unique
sl_5362	TTTTGCATATCCTAGAATATAT	22	cis	NPC-NPC	XLOC_010487	AT2G27400	Containing	unique
sl_2933	CTTATCGAACGCTATGTTGGA	21	cis	NPC-NPC	XLOC_010487	AT2G27400	Containing	unique
sl_4954	TTCCTAAGATCCAATCAAACGC	22	cis	NPC-NPC	XLOC_010487	AT2G27400	Containing	unique
sl_2391	CAACACCCATTACAAGCCTTG	21	cis	NPC-NPC	XLOC_010487	AT2G27400	Containing	unique
sl_5282	TTTGCATATCCTAGAATATAT	21	cis	NPC-NPC	XLOC_010487	AT2G27400	Containing	unique
sf_827	ACACGGAAACAATTTTAAAGAA	22	cis	NPC-NPC	XLOC_010487	AT2G27400	Containing	unique
sf_2337	ATTTGATTTCAGCTTTGGTAC	21	cis	NPC-NPC	XLOC_010487	AT2G27400	Containing	unique
slf_1773	ATATGTTTTGGTTACACGGAA	21	cis	NPC-NPC	XLOC_010487	AT2G27400	Containing	unique
sl_3934	TAGAATATATCCAATGCTTTTTCT	24	cis	NPC-NPC	XLOC_010487	AT2G27400	Containing	unique
s_2852	CTAGTTTCGCCATTACTACAAATA	24	cis	NPC-NPC	XLOC_010487	AT2G27400	Containing	unique
slf_1146	AGAATAATTTCCTAAGATCCAATC	24	cis	NPC-NPC	XLOC_010487	AT2G27400	Containing	unique
sl_1069	ACTTAGGATGAATGACTCATTCGC	24	cis	NPC-NPC	XLOC_010487	AT2G27400	Containing	nonunique
sl_4846	TTACAATGTGAAAGATGCATG	21	cis	NPC-NPC	XLOC_010487	AT2G27400	Containing	unique
s_3772	TAAAATAATTTTCTAAGATCTT	22	cis	NPC-NPC	XLOC_010487	AT2G27400	Containing	unique
slf_4896	TTATCGAACGCTATGTTGGACTTA	24	cis	NPC-NPC	XLOC_010487	AT2G27400	Containing	unique
sl_1852	ATCCAATCAAACGCTATGTTA	21	cis	NPC-NPC	XLOC_010487	AT2G27400	Containing	unique
slf_432	AAGAGACTACACAACACCCATT	22	cis	NPC-NPC	XLOC_010487	AT2G27400	Containing	unique
slf_3924	TAGAATAATTTCCTAAGATCC	21	cis	NPC-NPC	XLOC_010487	AT2G27400	Containing	unique
sl_685	AATGCTTTTTCTAGTTTCGCC	21	cis	NPC-NPC	XLOC_010487	AT2G27400	Containing	unique
sl_300	AACATTTAATGTGAACATATT	21	cis	NPC-NPC	XLOC_010487	AT2G27400	Containing	unique
s_5227	TTTCTAGTTTCGCCATTACTACA	23	cis	NPC-NPC	XLOC_010487	AT2G27400	Containing	unique
slf_3850	TAATGTGAACATATTCAAGGATAA	24	cis	NPC-NPC	XLOC_010487	AT2G27400	Containing	unique
sl_1538	AGTAGAAAATAACATTTAATGTGA	24	cis	NPC-NPC	XLOC_010487	AT2G27400	Containing	unique
slf_4895	TTATCGAACGCTATGTTGGACT	22	cis	NPC-NPC	XLOC_010487	AT2G27400	Containing	unique
sl_296	AACATCCATTTTTTATTTTGCA	22	cis	NPC-NPC	XLOC_010487	AT2G27400	Containing	unique
sl_3794	TAACATTTAATGTGAACATAT	21	cis	NPC-NPC	XLOC_010487	AT2G27400	Containing	unique
slf_4848	TTACACGGAAACAATTTTAAAG	22	cis	NPC-NPC	XLOC_010487	AT2G27400	Containing	unique
s_3857	TAATTGTATCATCAACTGTTCA	22	cis	NPC-NPC	XLOC_010487	AT2G27400	Containing	unique
sl_2535	CATGTAGACTTCACAACACCT	21	cis	NPC-NPC	XLOC_010487	AT2G27400	Containing	unique
s_987	ACGCTATGTTGGACTTAGGATG	22	cis	NPC-NPC	XLOC_010487	AT2G27400	Containing	unique
s_1728	ATATACTGAAATATGTTTTGG	21	cis	NPC-NPC	XLOC_010487	AT2G27400	Containing	unique
sl_2312	ATTTAATGTGAACATATTCAA	21	cis	NPC-NPC	XLOC_010487	AT2G27400	Containing	unique
slf_5292	TTTGGTTACACGGAAACAATT	21	cis	NPC-NPC	XLOC_010487	AT2G27400	Containing	unique
slf_1962	ATCTTCCATTTCTCTACGCTA	21	cis	NPC-NPC	XLOC_010487	AT2G27400	Containing	unique
slf_191	AAATAAGAATACCAACATCCA	21	cis	NPC-NPC	XLOC_010487	AT2G27400	Containing	unique
sl_2206	ATTCACGATATCTTCCATTTCTCT	24	cis	NPC-NPC	XLOC_010487	AT2G27400	Containing	unique
sl_1795	ATCAAACGCTATGTTAGACTT	21	cis	NPC-NPC	XLOC_010487	AT2G27400	Containing	unique
slf_2328	ATTTCTCTACGCTATGTTGGA	21	cis	NPC-NPC	XLOC_010487	AT2G27400	Containing	unique
slf_5366	TTTTGGTTACACGGAAACAAT	21	cis	NPC-NPC	XLOC_010487	AT2G27400	Containing	unique
sl_3145	GACTTGCTTCATGTAGACTTC	21	cis	NPC-NPC	XLOC_010487	AT2G27400	Containing	unique
sl_4192	TCATCAACTGTTCATTAAGTA	21	cis	NPC-NPC	XLOC_010487	AT2G27400	Containing	unique
sl_2575	CCAATGCTTTTTCTAGTTTCG	21	cis	NPC-NPC	XLOC_010487	AT2G27400	Containing	unique
s_595	AATAATTTTCTAAGATCTTATC	22	cis	NPC-NPC	XLOC_010487	AT2G27400	Containing	unique
slf_620	AATATGTTTTGGTTACACGGA	21	cis	NPC-NPC	XLOC_010487	AT2G27400	Containing	unique
s_204	AAATATGTTTTGGTTACACGGAA	23	cis	NPC-NPC	XLOC_010487	AT2G27400	Containing	unique
s_3921	TAGAAAATAACATTTAATGTGA	22	cis	NPC-NPC	XLOC_010487	AT2G27400	Containing	unique
slf_3882	TACACGGAAACAATTTTAAAGA	22	cis	NPC-NPC	XLOC_010487	AT2G27400	Containing	unique
slf_2431	CAATGCTTTTTCTAGTTTCG	20	cis	NPC-NPC	XLOC_010487	AT2G27400	Containing	unique
sl_2633	CCTAAGATCCAATCAAACGCT	21	cis	NPC-NPC	XLOC_010487	AT2G27400	Containing	unique
slf_716	AATGTGAACATATTCAAGGATA	22	cis	NPC-NPC	XLOC_010487	AT2G27400	Containing	unique
sl_5363	TTTTGCATATCCTAGAATATATCC	24	cis	NPC-NPC	XLOC_010487	AT2G27400	Containing	unique
slf_1735	ATATATCCAATGCTTTTTCTA	21	cis	NPC-NPC	XLOC_010487	AT2G27400	Containing	unique
slf_1956	ATCTTATCGAACGCTATGTTG	21	cis	NPC-NPC	XLOC_010487	AT2G27400	Containing	unique
slf_2718	CGCTATGTTAGACTTAAAATA	21	cis	NPC-NPC	XLOC_010487	AT2G27400	Containing	unique
sl_2931	CTTAGGATGAATGACTCATTCGCT	24	cis	NPC-NPC	XLOC_010487	AT2G27400	Containing	nonunique
sl_4440	TCTTCCATTTCTCTACGCTAT	21	cis	NPC-NPC	XLOC_010487	AT2G27400	Containing	unique
slf_2138	ATTAAGTAGAAAATAACATTT	21	cis	NPC-NPC	XLOC_010487	AT2G27400	Containing	unique
slf_2323	ATTTCCTAAGATCCAATCAAAC	22	cis	NPC-NPC	XLOC_010487	AT2G27400	Containing	unique
s_3817	TAAGATCTTATCGAACGCTATG	22	cis	NPC-NPC	XLOC_010487	AT2G27400	Containing	unique
slf_2953	CTTGCTTCATGTAGACTTCAC	21	cis	NPC-NPC	XLOC_010487	AT2G27400	Containing	unique
sf_2402	CAACTGTTCATTAAGTAGAAA	21	cis	NPC-NPC	XLOC_010487	AT2G27400	Containing	unique
sl_4274	TCCTAAGATCCAATCAAACGCTA	23	cis	NPC-NPC	XLOC_010487	AT2G27400	Containing	unique
sl_5235	TTTCTCTACGCTATGTTGGACTT	23	cis	NPC-NPC	XLOC_010487	AT2G27400	Containing	unique
slf_5012	TTCTCTACGCTATGTTGGACTTA	23	cis	NPC-NPC	XLOC_010487	AT2G27400	Containing	unique
sl_3933	TAGAATATATCCAATGCTTTTT	22	cis	NPC-NPC	XLOC_010487	AT2G27400	Containing	unique
sl_4244	TCCATTTTTTATTTTGCATAT	21	cis	NPC-NPC	XLOC_010487	AT2G27400	Containing	unique
slf_4763	TGTGAACATATTCAAGGATAAC	22	cis	NPC-NPC	XLOC_010487	AT2G27400	Containing	unique
sl_593	AATAATTTCCTAAGATCCAATCAA	24	cis	NPC-NPC	XLOC_010487	AT2G27400	Containing	unique
sl_5334	TTTTCTAGTTTCGCCATTACT	21	cis	NPC-NPC	XLOC_010487	AT2G27400	Containing	unique
slf_5137	TTGTATCATCAACTGTTCATT	21	cis	NPC-NPC	XLOC_010487	AT2G27400	Containing	unique
s_3849	TAATGTGAACATATTCAAGGATA	23	cis	NPC-NPC	XLOC_010487	AT2G27400	Containing	unique
sl_3847	TAATGTGAACATATTCAAGGA	21	cis	NPC-NPC	XLOC_010487	AT2G27400	Containing	unique
sl_3813	TAAGATCCAATCAAACGCTATG	22	cis	NPC-NPC	XLOC_010487	AT2G27400	Containing	unique
slf_3386	GCTGACTTGCTTCATGTAGAC	21	cis	NPC-NPC	XLOC_010487	AT2G27400	Containing	unique
sl_4613	TGCATATCCTAGAATATATCCA	22	cis	NPC-NPC	XLOC_010487	AT2G27400	Containing	unique
s_3807	TAACTTTTGCATATCCTAGAATA	23	cis	NPC-NPC	XLOC_010487	AT2G27400	Containing	unique
sf_5233	TTTCTCTACGCTATGTTGGAC	21	cis	NPC-NPC	XLOC_010487	AT2G27400	Containing	unique
slf_2322	ATTTCCTAAGATCCAATCAAA	21	cis	NPC-NPC	XLOC_010487	AT2G27400	Containing	unique
sf_385	AACTGTTCATTAAGTAGAAAATAA	24	cis	NPC-NPC	XLOC_010487	AT2G27400	Containing	unique
sl_263	AACACCTTGTAAAAGAGACTA	21	cis	NPC-NPC	XLOC_010487	AT2G27400	Containing	unique
s_2344	ATTTTAAAGAAAATAATTGTA	21	cis	NPC-NPC	XLOC_010487	AT2G27400	Containing	unique
slf_4222	TCCAATGCTTTTTCTAGTTTCG	22	cis	NPC-NPC	XLOC_010487	AT2G27400	Containing	unique
sl_4401	TCTCTACGCTATGTTGGACTTAGA	24	cis	NPC-NPC	XLOC_010487	AT2G27400	Containing	unique
slf_1086	ACTTTTGCATATCCTAGAATA	21	cis	NPC-NPC	XLOC_010487	AT2G27400	Containing	unique
sl_776	AATTTGATTTCAGCTTTGGTA	21	cis	NPC-NPC	XLOC_010487	AT2G27400	Containing	unique
slf_3347	GCATATCCTAGAATATATCCA	21	cis	NPC-NPC	XLOC_010487	AT2G27400	Containing	unique
slf_4031	TATCCAATGCTTTTTCTAGTTTCG	24	cis	NPC-NPC	XLOC_010487	AT2G27400	Containing	unique
sl_1662	ATAATTTCCTAAGATCCAATC	21	cis	NPC-NPC	XLOC_010487	AT2G27400	Containing	unique
sl_1845	ATCATTCACGATATCTTCCATTTC	24	cis	NPC-NPC	XLOC_010487	AT2G27400	Containing	unique
sf_4480	TGAAATATGTTTTGGTTACACGG	23	cis	NPC-NPC	XLOC_010487	AT2G27400	Containing	unique
slf_205	AAATATGTTTTGGTTACACGGAAA	24	cis	NPC-NPC	XLOC_010487	AT2G27400	Containing	unique
sl_234	AAATTACAAAATTGAAATCAA	21	cis	NPC-NPC	XLOC_010487	AT2G27400	Containing	unique
sl_2459	CACGATATCTTCCATTTCTCTA	22	cis	NPC-NPC	XLOC_010487	AT2G27400	Containing	unique
slf_4672	TGGACTTAGGATGAATGACTCA	22	cis	NPC-NPC	XLOC_010487	AT2G27400	Containing	nonunique
slf_1292	AGATGCATGTAATTAGCTGACT	22	cis	NPC-NPC	XLOC_010487	AT2G27400	Containing	unique
slf_262	AACACCCATTACAAGCCTTGC	21	cis	NPC-NPC	XLOC_010487	AT2G27400	Containing	unique
slf_4283	TCCTAGAATATATCCAATGCT	21	cis	NPC-NPC	XLOC_010487	AT2G27400	Containing	unique
sl_3776	TAAACAATTTGATTTCAGCTT	21	cis	NPC-NPC	XLOC_010487	AT2G27400	Containing	unique
sl_798	ACAACACCCATTACAAGCCTT	21	cis	NPC-NPC	XLOC_010487	AT2G27400	Containing	unique
sl_4161	TCACGATATCTTCCATTTCTCT	22	cis	NPC-NPC	XLOC_010487	AT2G27400	Containing	unique
slf_2392	CAACACCCATTACAAGCCTTGC	22	cis	NPC-NPC	XLOC_010487	AT2G27400	Containing	unique
slf_4981	TTCTAAGATCTTATCGAACGC	21	cis	NPC-NPC	XLOC_010487	AT2G27400	Containing	unique
sl_4936	TTCACGATATCTTCCATTTCT	21	cis	NPC-NPC	XLOC_010487	AT2G27400	Containing	unique
sl_1855	ATCCAATCAAACGCTATGTTAGAC	24	cis	NPC-NPC	XLOC_010487	AT2G27400	Containing	unique
sl_2433	CAATGCTTTTTCTAGTTTCGCC	22	cis	NPC-NPC	XLOC_010487	AT2G27400	Containing	unique
sl_4139	TCAAGGATAACTTTTGCATAT	21	cis	NPC-NPC	XLOC_010487	AT2G27400	Containing	unique
slf_2104	ATGTGAACATATTCAAGGATA	21	cis	NPC-NPC	XLOC_010487	AT2G27400	Containing	unique
s_3858	TAATTGTATCATCAACTGTTCATT	24	cis	NPC-NPC	XLOC_010487	AT2G27400	Containing	unique
sl_3773	TAAAATAATTTTCTAAGATCTTAT	24	cis	NPC-NPC	XLOC_010487	AT2G27400	Containing	unique
sl_592	AATAATTTCCTAAGATCCAATC	22	cis	NPC-NPC	XLOC_010487	AT2G27400	Containing	unique
sl_1742	ATATCATTCACGATATCTTCC	21	cis	NPC-NPC	XLOC_010487	AT2G27400	Containing	unique
sl_2828	CTACGCTATGTTGGACTTAGAAT	23	cis	NPC-NPC	XLOC_010487	AT2G27400	Containing	unique
sl_5335	TTTTCTAGTTTCGCCATTACTA	22	cis	NPC-NPC	XLOC_010487	AT2G27400	Containing	unique
sl_2559	CATTTCTCTACGCTATGTTGGACT	24	cis	NPC-NPC	XLOC_010487	AT2G27400	Containing	unique
sl_4308	TCGCCATTACTACAAATATCATTC	24	cis	NPC-NPC	XLOC_010487	AT2G27400	Containing	unique
sl_4754	TGTATCATCAACTGTTCATTA	21	cis	NPC-NPC	XLOC_010487	AT2G27400	Containing	unique
slf_2896	CTGAAATATGTTTTGGTTACA	21	cis	NPC-NPC	XLOC_010487	AT2G27400	Containing	unique
slf_3859	TAATTTCCTAAGATCCAATCA	21	cis	NPC-NPC	XLOC_010487	AT2G27400	Containing	unique
slf_96	AAACGCTATGTTAGACTTAAA	21	cis	NPC-NPC	XLOC_010487	AT2G27400	Containing	unique
sf_202	AAATATGTTTTGGTTACACGG	21	cis	NPC-NPC	XLOC_010487	AT2G27400	Containing	unique
slf_717	AATGTGAACATATTCAAGGATAA	23	cis	NPC-NPC	XLOC_010487	AT2G27400	Containing	unique
slf_5220	TTTCTAAGATCTTATCGAACGC	22	cis	NPC-NPC	XLOC_010487	AT2G27400	Containing	unique
s_540	AAGTAGAAAATAACATTTAATGTG	24	cis	NPC-NPC	XLOC_010487	AT2G27400	Containing	unique
sl_2352	ATTTTCTAAGATCTTATCGA	20	cis	NPC-NPC	XLOC_010487	AT2G27400	Containing	unique
sl_2897	CTGAAATATGTTTTGGTTACACG	23	cis	NPC-NPC	XLOC_010487	AT2G27400	Containing	unique
s_1806	ATCAACTGTTCATTAAGTAGAA	22	cis	NPC-NPC	XLOC_010487	AT2G27400	Containing	unique
sl_5281	TTTGCATATCCTAGAATATA	20	cis	NPC-NPC	XLOC_010487	AT2G27400	Containing	unique
sl_3242	GATATCTTCCATTTCTCTACGC	22	cis	NPC-NPC	XLOC_010487	AT2G27400	Containing	unique
sl_3808	TAACTTTTGCATATCCTAGAATAT	24	cis	NPC-NPC	XLOC_010487	AT2G27400	Containing	unique
slf_5361	TTTTGCATATCCTAGAATATA	21	cis	NPC-NPC	XLOC_010487	AT2G27400	Containing	unique
sl_455	AAGATCCAATCAAACGCTATG	21	cis	NPC-NPC	XLOC_010487	AT2G27400	Containing	unique
sl_2097	ATGTAGACTTCACAACACCTT	21	cis	NPC-NPC	XLOC_010487	AT2G27400	Containing	unique
sl_3863	TAATTTTCTAAGATCTTATCGA	22	cis	NPC-NPC	XLOC_010487	AT2G27400	Containing	unique
slf_4197	TCATTAAGTAGAAAATAACAT	21	cis	NPC-NPC	XLOC_010487	AT2G27400	Containing	unique
slf_3946	TAGACTTAAAATAATTTTCTA	21	cis	NPC-NPC	XLOC_010487	AT2G27400	Containing	unique
s_1537	AGTAGAAAATAACATTTAATG	21	cis	NPC-NPC	XLOC_010487	AT2G27400	Containing	unique
sl_4967	TTCGCCATTACTACAAATATCATT	24	cis	NPC-NPC	XLOC_010487	AT2G27400	Containing	unique
s_70	AAAATAATTGTATCATCAACT	21	cis	NPC-NPC	XLOC_010487	AT2G27400	Containing	unique
sl_4162	TCACGATATCTTCCATTTCTCTA	23	cis	NPC-NPC	XLOC_010487	AT2G27400	Containing	unique
sl_4793	TGTTGGACTTAGAATAATTTC	21	cis	NPC-NPC	XLOC_010487	AT2G27400	Containing	unique
s_3782	TAAAGAAAATAATTGTATCATC	22	cis	NPC-NPC	XLOC_010487	AT2G27400	Containing	unique
sl_5158	TTTAAAGAAAATAATTGTATCA	22	cis	NPC-NPC	XLOC_010487	AT2G27400	Containing	unique
sl_1282	AGATCCAATCAAACGCTATGTT	22	cis	NPC-NPC	XLOC_010487	AT2G27400	Containing	unique
sl_3812	TAAGATCCAATCAAACGCTAT	21	cis	NPC-NPC	XLOC_010487	AT2G27400	Containing	unique
s_5168	TTTAATGTGAACATATTCAAGG	22	cis	NPC-NPC	XLOC_010487	AT2G27400	Containing	unique
sl_4028	TATCCAATGCTTTTTCTAGTT	21	cis	NPC-NPC	XLOC_010487	AT2G27400	Containing	unique
sl_4140	TCAAGGATAACTTTTGCATATC	22	cis	NPC-NPC	XLOC_010487	AT2G27400	Containing	unique
slf_2850	CTAGTTTCGCCATTACTACAAA	22	cis	NPC-NPC	XLOC_010487	AT2G27400	Containing	unique
sl_5105	TTGGACTTAGAATAATTTCCT	21	cis	NPC-NPC	XLOC_010487	AT2G27400	Containing	unique
s_3976	TAGCTGACTTGCTTCATGTAG	21	cis	NPC-NPC	XLOC_010487	AT2G27400	Containing	unique
sl_4307	TCGCCATTACTACAAATATCATT	23	cis	NPC-NPC	XLOC_010487	AT2G27400	Containing	unique
sl_2374	ATTTTTTATTTTGCATATACT	21	cis	NPC-NPC	XLOC_010487	AT2G27400	Containing	unique
sl_4160	TCACGATATCTTCCATTTCTC	21	cis	NPC-NPC	XLOC_010487	AT2G27400	Containing	unique
sl_5372	TTTTTCTAGTTTCGCCATTACT	22	cis	NPC-NPC	XLOC_010487	AT2G27400	Containing	unique
slf_2719	CGCTATGTTGGACTTAGGATG	21	cis	NPC-NPC	XLOC_010487	AT2G27400	Containing	unique
slf_4123	TCAAACGCTATGTTAGACTTA	21	cis	NPC-NPC	XLOC_010487	AT2G27400	Containing	unique
slf_718	AATGTGAACATATTCAAGGATAAC	24	cis	NPC-NPC	XLOC_010487	AT2G27400	Containing	unique
s_4008	TATACTGAAATATGTTTTGGTTA	23	cis	NPC-NPC	XLOC_010487	AT2G27400	Containing	unique
sl_5119	TTGGTTACACGGAAACAATTT	21	cis	NPC-NPC	XLOC_010487	AT2G27400	Containing	unique
slf_621	AATCAAACGCTATGTTAGACT	21	cis	NPC-NPC	XLOC_010487	AT2G27400	Containing	unique
sl_1801	ATCAAATTAATTACAATGTGAA	22	cis	NPC-NPC	XLOC_010487	AT2G27400	Containing	unique
sl_4948	TTCCATTTCTCTACGCTATGT	21	cis	NPC-NPC	XLOC_010487	AT2G27400	Containing	unique
slf_2460	CACGGAAACAATTTTAAAGAA	21	cis	NPC-NPC	XLOC_010487	AT2G27400	Containing	unique
slf_459	AAGATGCATGTAATTAGCTGA	21	cis	NPC-NPC	XLOC_010487	AT2G27400	Containing	unique
slf_1751	ATATCCTAGAATATATCCAATG	22	cis	NPC-NPC	XLOC_010487	AT2G27400	Containing	unique
slf_4399	TCTCTACGCTATGTTGGACTT	21	cis	NPC-NPC	XLOC_010487	AT2G27400	Containing	unique
s_684	AATGCTTTTTCTAGTTTCG	19	cis	NPC-NPC	XLOC_010487	AT2G27400	Containing	unique
sl_3067	GAATAATTTCCTAAGATCCAAT	22	cis	NPC-NPC	XLOC_010487	AT2G27400	Containing	unique
sl_5283	TTTGCATATCCTAGAATATATC	22	cis	NPC-NPC	XLOC_010487	AT2G27400	Containing	unique
sl_2403	CAACTGTTCATTAAGTAGAAAATA	24	cis	NPC-NPC	XLOC_010487	AT2G27400	Containing	unique
sl_4490	TGAACATATTCAAGGATAACTT	22	cis	NPC-NPC	XLOC_010487	AT2G27400	Containing	unique
sl_5226	TTTCTAGTTTCGCCATTACTA	21	cis	NPC-NPC	XLOC_010487	AT2G27400	Containing	unique
sl_2934	CTTATCGAACGCTATGTTGGACT	23	cis	NPC-NPC	XLOC_010487	AT2G27400	Containing	unique
s_2103	ATGTGAAAGATGCATGTAATT	21	cis	NPC-NPC	XLOC_010487	AT2G27400	Containing	unique
sl_3948	TAGACTTCACAACACCTTGTA	21	cis	NPC-NPC	XLOC_010487	AT2G27400	Containing	unique
slf_4998	TTCTAGTTTCGCCATTACTACAAA	24	cis	NPC-NPC	XLOC_010487	AT2G27400	Containing	unique
sl_4007	TATACTGAAATATGTTTTGGTT	22	cis	NPC-NPC	XLOC_010487	AT2G27400	Containing	unique
slf_5098	TTGCATATCCTAGAATATATC	21	cis	NPC-NPC	XLOC_010487	AT2G27400	Containing	unique
sl_2207	ATTCACGATATCTTCCATTTCTCTA	25	cis	NPC-NPC	XLOC_010487	AT2G27400	Containing	unique
sl_5011	TTCTCTACGCTATGTTGGACTT	22	cis	NPC-NPC	XLOC_010487	AT2G27400	Containing	unique
slf_2593	CCATTACTACAAATATCATTC	21	cis	NPC-NPC	XLOC_010487	AT2G27400	Containing	unique
sl_2829	CTACGCTATGTTGGACTTAGAATA	24	cis	NPC-NPC	XLOC_010487	AT2G27400	Containing	unique
sf_2139	ATTAAGTAGAAAATAACATTTA	22	cis	NPC-NPC	XLOC_010487	AT2G27400	Containing	unique
slf_904	ACATTTAATGTGAACATATTCA	22	cis	NPC-NPC	XLOC_010487	AT2G27400	Containing	unique
slf_1859	ATCCAATGCTTTTTCTAGTTTCGC	24	cis	NPC-NPC	XLOC_010487	AT2G27400	Containing	unique
sl_886	ACATCCATTTTTTATTTTGCA	21	cis	NPC-NPC	XLOC_010487	AT2G27400	Containing	unique
s_4026	TATCATTCACGATATCTTCCATT	23	cis	NPC-NPC	XLOC_010487	AT2G27400	Containing	unique
sf_4785	TGTTCATTAAGTAGAAAATAA	21	cis	NPC-NPC	XLOC_010487	AT2G27400	Containing	unique
s_2539	CATTAAGTAGAAAATAACATTTA	23	cis	NPC-NPC	XLOC_010487	AT2G27400	Containing	unique
s_4242	TCCATTTCTCTACGCTATGTTGGA	24	cis	NPC-NPC	XLOC_010487	AT2G27400	Containing	unique
slf_2534	CATGTAATTAGCTGACTTGCT	21	cis	NPC-NPC	XLOC_010487	AT2G27400	Containing	unique
sl_1087	ACTTTTGCATATCCTAGAATATA	23	cis	NPC-NPC	XLOC_010487	AT2G27400	Containing	unique
sf_5367	TTTTGGTTACACGGAAACAATT	22	cis	NPC-NPC	XLOC_010487	AT2G27400	Containing	unique
sl_2600	CCATTTCTCTACGCTATGTTGG	22	cis	NPC-NPC	XLOC_010487	AT2G27400	Containing	unique
slf_2205	ATTCACGATATCTTCCATTTCT	22	cis	NPC-NPC	XLOC_010487	AT2G27400	Containing	unique
slf_4344	TCTAAGATCTTATCGAACGCT	21	cis	NPC-NPC	XLOC_010487	AT2G27400	Containing	unique
s_3926	TAGAATAATTTCCTAAGATCCAAT	24	cis	NPC-NPC	XLOC_010487	AT2G27400	Containing	unique
sl_5382	TTTTTTATTTTGCATATACTGA	22	cis	NPC-NPC	XLOC_010487	AT2G27400	Containing	unique
sl_763	AATTGTATCATCAACTGTTCA	21	cis	NPC-NPC	XLOC_010487	AT2G27400	Containing	unique
sl_818	ACAATTTGATTTCAGCTTTGG	21	cis	NPC-NPC	XLOC_010487	AT2G27400	Containing	unique
slf_2638	CCTAGAATATATCCAATGCTT	21	cis	NPC-NPC	XLOC_010487	AT2G27400	Containing	unique
s_3015	GAAATATGTTTTGGTTACACGGAA	24	cis	NPC-NPC	XLOC_010487	AT2G27400	Containing	unique
sl_2519	CATCCATTTTTTATTTTGCAT	21	cis	NPC-NPC	XLOC_010487	AT2G27400	Containing	unique
sl_2826	CTACGCTATGTTGGACTTAGA	21	cis	NPC-NPC	XLOC_010487	AT2G27400	Containing	unique
slf_2887	CTCTACGCTATGTTGGACTTA	21	cis	NPC-NPC	XLOC_010487	AT2G27400	Containing	unique
s_2134	ATGTTTTGGTTACACGGAAAC	21	cis	NPC-NPC	XLOC_010487	AT2G27400	Containing	unique
slf_456	AAGATCCAATCAAACGCTATGT	22	cis	NPC-NPC	XLOC_010487	AT2G27400	Containing	unique
sl_4838	TTACAAGCCTTGCAAAATAAG	21	cis	NPC-NPC	XLOC_010487	AT2G27400	Containing	unique
slf_4030	TATCCAATGCTTTTTCTAGTTTC	23	cis	NPC-NPC	XLOC_010487	AT2G27400	Containing	unique
sl_1838	ATCATCAACTGTTCATTAAGT	21	cis	NPC-NPC	XLOC_010487	AT2G27400	Containing	unique
slf_3256	GATCCAATCAAACGCTATGTT	21	cis	NPC-NPC	XLOC_010487	AT2G27400	Containing	unique
sl_4673	TGGACTTAGGATGAATGACTCATT	24	cis	NPC-NPC	XLOC_010487	AT2G27400	Containing	nonunique
sl_393	AACTTTTGCATATCCTAGAATATA	24	cis	NPC-NPC	XLOC_010487	AT2G27400	Containing	unique
sl_98	AAACGCTATGTTAGACTTAAAATA	24	cis	NPC-NPC	XLOC_010487	AT2G27400	Containing	unique
sl_3066	GAATAATTTCCTAAGATCCAA	21	cis	NPC-NPC	XLOC_010487	AT2G27400	Containing	unique
sl_1287	AGATCTTATCGAACGCTATGTTGG	24	cis	NPC-NPC	XLOC_010487	AT2G27400	Containing	unique
sf_1145	AGAATAATTTCCTAAGATCCAA	22	cis	NPC-NPC	XLOC_010487	AT2G27400	Containing	unique
s_2127	ATGTTGGACTTAGAATAATTTCCT	24	cis	NPC-NPC	XLOC_010487	AT2G27400	Containing	unique
slf_4124	TCAAACGCTATGTTAGACTTAA	22	cis	NPC-NPC	XLOC_010487	AT2G27400	Containing	unique
slf_2353	ATTTTCTAAGATCTTATCGAA	21	cis	NPC-NPC	XLOC_010487	AT2G27400	Containing	unique
s_4057	TATCTTCCATTTCTCTACGCTA	22	cis	NPC-NPC	XLOC_010487	AT2G27400	Containing	unique
slf_2921	CTGTTCATTAAGTAGAAAATAA	22	cis	NPC-NPC	XLOC_010487	AT2G27400	Containing	unique
slf_4937	TTCACGATATCTTCCATTTCTC	22	cis	NPC-NPC	XLOC_010487	AT2G27400	Containing	unique
s_71	AAAATAATTTTCTAAGATCTT	21	cis	NPC-NPC	XLOC_010487	AT2G27400	Containing	unique
slf_4198	TCATTAAGTAGAAAATAACATT	22	cis	NPC-NPC	XLOC_010487	AT2G27400	Containing	unique
s_1958	ATCTTATCGAACGCTATGTTGGA	23	cis	NPC-NPC	XLOC_010487	AT2G27400	Containing	unique
sf_2106	ATGTGAACATATTCAAGGATAAC	23	cis	NPC-NPC	XLOC_010487	AT2G27400	Containing	unique
sl_4532	TGACTTGCTTCATGTAGACTT	21	cis	NPC-NPC	XLOC_010487	AT2G27400	Containing	unique
sl_2057	ATGCTTTTTCTAGTTTCGCCAT	22	cis	NPC-NPC	XLOC_010487	AT2G27400	Containing	unique
sl_2425	CAATCAAACGCTATGTTAGACT	22	cis	NPC-NPC	XLOC_010487	AT2G27400	Containing	unique
s_4004	TAGTTTCGCCATTACTACAAATAT	24	cis	NPC-NPC	XLOC_010487	AT2G27400	Containing	unique
sl_581	AATAACATTTAATGTGAACAT	21	cis	NPC-NPC	XLOC_010487	AT2G27400	Containing	unique
slf_3768	TAAAAGAGACTACACAACACC	21	cis	NPC-NPC	XLOC_010487	AT2G27400	Containing	unique
slf_1856	ATCCAATGCTTTTTCTAGTTT	21	cis	NPC-NPC	XLOC_010487	AT2G27400	Containing	unique
slf_905	ACATTTAATGTGAACATATTCAAG	24	cis	NPC-NPC	XLOC_010487	AT2G27400	Containing	unique
slf_622	AATCAAACGCTATGTTAGACTTA	23	cis	NPC-NPC	XLOC_010487	AT2G27400	Containing	unique
slf_431	AAGAGACTACACAACACCCAT	21	cis	NPC-NPC	XLOC_010487	AT2G27400	Containing	unique
sl_2673	CGAACGCTATGTTGGACTTAGGA	23	cis	NPC-NPC	XLOC_010487	AT2G27400	Containing	unique
slf_4645	TGCTTCATGTAGACTTCACAAC	22	cis	NPC-NPC	XLOC_010487	AT2G27400	Containing	unique
slf_828	ACACGGAAACAATTTTAAAGAAAA	24	cis	NPC-NPC	XLOC_010487	AT2G27400	Containing	unique
sl_295	AACATATTCAAGGATAACTTTTGC	24	cis	NPC-NPC	XLOC_010487	AT2G27400	Containing	unique
sl_2558	CATTTCTCTACGCTATGTTGGA	22	cis	NPC-NPC	XLOC_010487	AT2G27400	Containing	unique
sl_4204	TCATTCACGATATCTTCCATTT	22	cis	NPC-NPC	XLOC_010487	AT2G27400	Containing	unique
sl_1800	ATCAAATTAATTACAATGTGA	21	cis	NPC-NPC	XLOC_010487	AT2G27400	Containing	unique
s_3818	TAAGATCTTATCGAACGCTATGT	23	cis	NPC-NPC	XLOC_010487	AT2G27400	Containing	unique
s_1667	ATAATTTTCTAAGATCTTATCGAA	24	cis	NPC-NPC	XLOC_010487	AT2G27400	Containing	unique
sl_4644	TGCTTCATGTAGACTTCACAA	21	cis	NPC-NPC	XLOC_010487	AT2G27400	Containing	unique
sf_392	AACTTTTGCATATCCTAGAATAT	23	cis	NPC-NPC	XLOC_010487	AT2G27400	Containing	unique
sl_3008	GAAAGATGCATGTAATTAGCT	21	cis	NPC-NPC	XLOC_010487	AT2G27400	Containing	unique
slf_344	AACGCTATGTTAGACTTAAAAT	22	cis	NPC-NPC	XLOC_010487	AT2G27400	Containing	unique
slf_4223	TCCAATGCTTTTTCTAGTTTCGC	23	cis	NPC-NPC	XLOC_010487	AT2G27400	Containing	unique
sf_4478	TGAAATATGTTTTGGTTACAC	21	cis	NPC-NPC	XLOC_010487	AT2G27400	Containing	unique
slf_1665	ATAATTTCCTAAGATCCAATCAAA	24	cis	NPC-NPC	XLOC_010487	AT2G27400	Containing	unique
sf_3013	GAAATATGTTTTGGTTACACGG	22	cis	NPC-NPC	XLOC_010487	AT2G27400	Containing	unique
sl_2923	CTTAAAATAATTTTCTAAGAT	21	cis	NPC-NPC	XLOC_010487	AT2G27400	Containing	unique
s_4434	TCTTATCGAACGCTATGTTGGA	22	cis	NPC-NPC	XLOC_010487	AT2G27400	Containing	unique
sl_2827	CTACGCTATGTTGGACTTAGAA	22	cis	NPC-NPC	XLOC_010487	AT2G27400	Containing	unique
sl_1744	ATATCATTCACGATATCTTCCATT	24	cis	NPC-NPC	XLOC_010487	AT2G27400	Containing	unique
sl_1643	ATAACTTTTGCATATCCTAGAA	22	cis	NPC-NPC	XLOC_010487	AT2G27400	Containing	unique
slf_3925	TAGAATAATTTCCTAAGATCCA	22	cis	NPC-NPC	XLOC_010487	AT2G27400	Containing	unique
sl_1095	AGAAAATAACATTTAATGTGA	21	cis	NPC-NPC	XLOC_010487	AT2G27400	Containing	unique
s_1689	ATACTGAAATATGTTTTGGTTACA	24	cis	NPC-NPC	XLOC_010487	AT2G27400	Containing	unique
s_3141	GACTTAGGATGAATGACTCAT	21	cis	NPC-NPC	XLOC_010487	AT2G27400	Containing	nonunique
sl_5189	TTTATTTTGCATATACTGAAA	21	cis	NPC-NPC	XLOC_010487	AT2G27400	Containing	unique
sf_4071	TATGTTTTGGTTACACGGAAA	21	cis	NPC-NPC	XLOC_010487	AT2G27400	Containing	unique
sl_824	ACACCCATTACAAGCCTTGCA	21	cis	NPC-NPC	XLOC_010487	AT2G27400	Containing	unique
slf_1062	ACTGTTCATTAAGTAGAAAATA	22	cis	NPC-NPC	XLOC_010487	AT2G27400	Containing	unique
sl_2033	ATGCATGTAATTAGCTGACTT	21	cis	NPC-NPC	XLOC_010487	AT2G27400	Containing	unique
sl_2447	CACAACACCCATTACAAGCCT	21	cis	NPC-NPC	XLOC_010487	AT2G27400	Containing	unique
slf_1061	ACTGTTCATTAAGTAGAAAAT	21	cis	NPC-NPC	XLOC_010487	AT2G27400	Containing	unique
sl_880	ACATATTCAAGGATAACTTTT	21	cis	NPC-NPC	XLOC_010487	AT2G27400	Containing	unique
slf_4647	TGCTTTTTCTAGTTTCGCCATT	22	cis	NPC-NPC	XLOC_010487	AT2G27400	Containing	unique
slf_4294	TCGAACGCTATGTTGGACTTA	21	cis	NPC-NPC	XLOC_010487	AT2G27400	Containing	unique
sl_612	AATATATCCAATGCTTTTTCT	21	cis	NPC-NPC	XLOC_010487	AT2G27400	Containing	unique
sl_4070	TATGTTGGACTTAGGATGAATGAC	24	cis	NPC-NPC	XLOC_010487	AT2G27400	Containing	unique
sl_1752	ATATCCTAGAATATATCCAATGCT	24	cis	NPC-NPC	XLOC_010487	AT2G27400	Containing	unique
slf_1098	AGAAAATAATTGTATCATCAA	21	cis	NPC-NPC	XLOC_010487	AT2G27400	Containing	unique
s_4618	TGCATGTAATTAGCTGACTTGC	22	cis	NPC-NPC	XLOC_010487	AT2G27400	Containing	unique
sl_5101	TTGCTTCATGTAGACTTCACA	21	cis	NPC-NPC	XLOC_010487	AT2G27400	Containing	unique
slf_4400	TCTCTACGCTATGTTGGACTTA	22	cis	NPC-NPC	XLOC_010487	AT2G27400	Containing	unique
slf_1079	ACTTGCTTCATGTAGACTTCA	21	cis	NPC-NPC	XLOC_010487	AT2G27400	Containing	unique
s_4670	TGGACTTAGAATAATTTCCTAAGA	24	cis	NPC-NPC	XLOC_010487	AT2G27400	Containing	unique
sl_4433	TCTTATCGAACGCTATGTTGG	21	cis	NPC-NPC	XLOC_010487	AT2G27400	Containing	unique
sl_1839	ATCATCAACTGTTCATTAAGTAGA	24	cis	NPC-NPC	XLOC_010487	AT2G27400	Containing	unique
sf_4132	TCAACTGTTCATTAAGTAGAAA	22	cis	NPC-NPC	XLOC_010487	AT2G27400	Containing	unique
sl_4241	TCCATTTCTCTACGCTATGTT	21	cis	NPC-NPC	XLOC_010487	AT2G27400	Containing	unique
slf_384	AACTGTTCATTAAGTAGAAAATA	23	cis	NPC-NPC	XLOC_010487	AT2G27400	Containing	unique
s_2169	ATTAGCTGACTTGCTTCATGT	21	cis	NPC-NPC	XLOC_010487	AT2G27400	Containing	unique
slf_1227	AGAGACTACACAACACCCATT	21	cis	NPC-NPC	XLOC_010487	AT2G27400	Containing	unique
sl_1153	AGAATATATCCAATGCTTTTT	21	cis	NPC-NPC	XLOC_010487	AT2G27400	Containing	unique
sl_2639	CCTAGAATATATCCAATGCTTT	22	cis	NPC-NPC	XLOC_010487	AT2G27400	Containing	unique
sl_1780	ATATTCAAGGATAACTTTTGCAT	23	cis	NPC-NPC	XLOC_010487	AT2G27400	Containing	unique
s_3759	GTTTTGGTTACACGGAAACAATT	23	cis	NPC-NPC	XLOC_010487	AT2G27400	Containing	unique
sl_3257	GATCCAATCAAACGCTATGTTAGA	24	cis	NPC-NPC	XLOC_010487	AT2G27400	Containing	unique
sl_1760	ATATCTTCCATTTCTCTACGCT	22	cis	NPC-NPC	XLOC_010487	AT2G27400	Containing	unique
slf_1291	AGATGCATGTAATTAGCTGAC	21	cis	NPC-NPC	XLOC_010487	AT2G27400	Containing	unique
sl_383	AACTGTTCATTAAGTAGAAAA	21	cis	NPC-NPC	XLOC_010487	AT2G27400	Containing	unique
s_3142	GACTTAGGATGAATGACTCATTCG	24	cis	NPC-NPC	XLOC_010487	AT2G27400	Containing	nonunique
sl_2805	CTAAGATCCAATCAAACGCTAT	22	cis	NPC-NPC	XLOC_010487	AT2G27400	Containing	unique
slf_1745	ATATCCAATGCTTTTTCTAGT	21	cis	NPC-NPC	XLOC_010487	AT2G27400	Containing	unique
s_3241	GATATCTTCCATTTCTCTA	19	cis	NPC-NPC	XLOC_010487	AT2G27400	Containing	unique
sf_2201	ATTCAAGGATAACTTTTGCATATC	24	cis	NPC-NPC	XLOC_010487	AT2G27400	Containing	unique
slf_2836	CTAGAATATATCCAATGCTTT	21	cis	NPC-NPC	XLOC_010487	AT2G27400	Containing	unique
sl_2446	CAATTTGATTTCAGCTTTGGT	21	cis	NPC-NPC	XLOC_010487	AT2G27400	Containing	unique
slf_1088	ACTTTTGCATATCCTAGAATATAT	24	cis	NPC-NPC	XLOC_010487	AT2G27400	Containing	unique
slf_3036	GAACGCTATGTTGGACTTAGGATG	24	cis	NPC-NPC	XLOC_010487	AT2G27400	Containing	unique
sl_2674	CGAACGCTATGTTGGACTTAGGAT	24	cis	NPC-NPC	XLOC_010487	AT2G27400	Containing	unique
sl_2107	ATGTGAACATATTCAAGGATAACT	24	cis	NPC-NPC	XLOC_010487	AT2G27400	Containing	unique
sl_3860	TAATTTCCTAAGATCCAATCAAA	23	cis	NPC-NPC	XLOC_010487	AT2G27400	Containing	unique
sl_2602	CCATTTCTCTACGCTATGTTGGAC	24	cis	NPC-NPC	XLOC_010487	AT2G27400	Containing	unique
sl_3781	TAAAGAAAATAATTGTATCAT	21	cis	NPC-NPC	XLOC_010487	AT2G27400	Containing	unique
slf_666	AATGACTCATTCGCTTGTAG	20	cis	NPC-NPC	XLOC_010487	AT2G27400	Containing	nonunique
slf_2804	CTAAGATCCAATCAAACGCTA	21	cis	NPC-NPC	XLOC_010487	AT2G27400	Containing	unique
s_1888	ATCGAACGCTATGTTGGACTTAGG	24	cis	NPC-NPC	XLOC_010487	AT2G27400	Containing	unique
sl_2898	CTGAAATATGTTTTGGTTACACGG	24	cis	NPC-NPC	XLOC_010487	AT2G27400	Containing	unique
sf_53	AAAAGAGACTACACAACACCC	21	cis	NPC-NPC	XLOC_010487	AT2G27400	Containing	unique
sl_4481	TGAAATATGTTTTGGTTACACGGA	24	cis	NPC-NPC	XLOC_010487	AT2G27400	Containing	unique
sf_2851	CTAGTTTCGCCATTACTACAAAT	23	cis	NPC-NPC	XLOC_010487	AT2G27400	Containing	unique
sl_4056	TATCTTCCATTTCTCTACGCT	21	cis	NPC-NPC	XLOC_010487	AT2G27400	Containing	unique
slf_539	AAGTAGAAAATAACATTTAAT	21	cis	NPC-NPC	XLOC_010487	AT2G27400	Containing	unique
s_3883	TACACGGAAACAATTTTAAAGAAA	24	cis	NPC-NPC	XLOC_010487	AT2G27400	Containing	unique
sl_2510	CATATCCTAGAATATATCCAAT	22	cis	NPC-NPC	XLOC_010487	AT2G27400	Containing	unique
s_404	AAGAAAATAATTGTATCATCAA	22	cis	NPC-NPC	XLOC_010487	AT2G27400	Containing	unique
s_4359	TCTACGCTATGTTGGACTTAGA	22	cis	NPC-NPC	XLOC_010487	AT2G27400	Containing	unique
slf_4489	TGAACATATTCAAGGATAACT	21	cis	NPC-NPC	XLOC_010487	AT2G27400	Containing	unique
sl_294	AACATATTCAAGGATAACTTT	21	cis	NPC-NPC	XLOC_010487	AT2G27400	Containing	unique
sl_2538	CATTAAGTAGAAAATAACATTT	22	cis	NPC-NPC	XLOC_010487	AT2G27400	Containing	unique
s_1853	ATCCAATCAAACGCTATGTTAG	22	cis	NPC-NPC	XLOC_010487	AT2G27400	Containing	unique
sl_4034	TATCCTAGAATATATCCAATG	21	cis	NPC-NPC	XLOC_010487	AT2G27400	Containing	unique
sl_4245	TCCATTTTTTATTTTGCATATA	22	cis	NPC-NPC	XLOC_010487	AT2G27400	Containing	unique
slf_1063	ACTGTTCATTAAGTAGAAAATAAC	24	cis	NPC-NPC	XLOC_010487	AT2G27400	Containing	unique
slf_4475	TGAAAGATGCATGTAATTAGC	21	cis	NPC-NPC	XLOC_010487	AT2G27400	Containing	unique
sl_4949	TTCCATTTCTCTACGCTATGTT	22	cis	NPC-NPC	XLOC_010487	AT2G27400	Containing	unique
sl_2935	CTTATCGAACGCTATGTTGGACTT	24	cis	NPC-NPC	XLOC_010487	AT2G27400	Containing	unique
s_2899	CTGAAATATGTTTTGGTTACACGGA	25	cis	NPC-NPC	XLOC_010487	AT2G27400	Containing	unique
slf_3327	GCAAAATAAGAATACCAACAT	21	cis	NPC-NPC	XLOC_010487	AT2G27400	Containing	unique
s_4833	TTAATGTGAACATATTCAAGG	21	cis	NPC-NPC	XLOC_010487	AT2G27400	Containing	unique
sl_4727	TGGTTACACGGAAACAATTTTAAA	24	cis	NPC-NPC	XLOC_010487	AT2G27400	Containing	unique
sf_4746	TGTAATTAGCTGACTTGCTTC	21	cis	NPC-NPC	XLOC_010487	AT2G27400	Containing	unique
slf_4617	TGCATGTAATTAGCTGACTTG	21	cis	NPC-NPC	XLOC_010487	AT2G27400	Containing	unique
sl_4003	TAGTTTCGCCATTACTACAAAT	22	cis	NPC-NPC	XLOC_010487	AT2G27400	Containing	unique
slf_4982	TTCTAAGATCTTATCGAACGCT	22	cis	NPC-NPC	XLOC_010487	AT2G27400	Containing	unique
s_1663	ATAATTTCCTAAGATCCAATCA	22	cis	NPC-NPC	XLOC_010487	AT2G27400	Containing	unique
sl_4941	TTCATGTAGACTTCACAACACC	22	cis	NPC-NPC	XLOC_010487	AT2G27400	Containing	unique
slf_4272	TCCTAAGATCCAATCAAACGC	21	cis	NPC-NPC	XLOC_010487	AT2G27400	Containing	unique
s_2423	CAATCAAACGCTATGTTAGA	20	cis	NPC-NPC	XLOC_010487	AT2G27400	Containing	unique
slf_2291	ATTGTATCATCAACTGTTCAT	21	cis	NPC-NPC	XLOC_010487	AT2G27400	Containing	unique
sl_591	AATAATTTCCTAAGATCCAAT	21	cis	NPC-NPC	XLOC_010487	AT2G27400	Containing	unique
sl_1204	AGACTTAAAATAATTTTCTAA	21	cis	NPC-NPC	XLOC_010487	AT2G27400	Containing	unique
s_190	AAATAACATTTAATGTGAACA	21	cis	NPC-NPC	XLOC_010487	AT2G27400	Containing	unique
sl_4764	TGTGAACATATTCAAGGATAACT	23	cis	NPC-NPC	XLOC_010487	AT2G27400	Containing	unique
sl_826	ACACGGAAACAATTTTAAAGA	21	cis	NPC-NPC	XLOC_010487	AT2G27400	Containing	unique
s_4839	TTACAAGCCTTGCAAAATAAGA	22	cis	NPC-NPC	XLOC_010487	AT2G27400	Containing	unique
sl_1664	ATAATTTCCTAAGATCCAATCAA	23	cis	NPC-NPC	XLOC_010487	AT2G27400	Containing	unique
sf_2140	ATTAAGTAGAAAATAACATTTAA	23	cis	NPC-NPC	XLOC_010487	AT2G27400	Containing	unique
slf_4029	TATCCAATGCTTTTTCTAGTTT	22	cis	NPC-NPC	XLOC_010487	AT2G27400	Containing	unique
slf_97	AAACGCTATGTTAGACTTAAAAT	23	cis	NPC-NPC	XLOC_010487	AT2G27400	Containing	unique
slf_4036	TATCCTAGAATATATCCAATGCT	23	cis	NPC-NPC	XLOC_010487	AT2G27400	Containing	unique
sf_1111	AGAAATGGAAGATATCGTGAATGA	24	cis	NPC-NPC	AT2G27400	XLOC_010487	Containing	unique
sl_3246	GATATGCAAAAGTTATCCTTGAA	23	cis	NPC-NPC	AT2G27400	XLOC_010487	Containing	unique
sl_4914	TTATTTTCTACTTAATGAACA	21	cis	NPC-NPC	AT2G27400	XLOC_010487	Containing	unique
sf_1110	AGAAATGGAAGATATCGTGAAT	22	cis	NPC-NPC	AT2G27400	XLOC_010487	Containing	unique
sl_4590	TGCAAAAGTTATCCTTGAATA	21	cis	NPC-NPC	AT2G27400	XLOC_010487	Containing	unique
sl_4994	TTCTAGGATATGCAAAAGTTAT	22	cis	NPC-NPC	AT2G27400	XLOC_010487	Containing	unique
slf_2002	ATGATATTTGTAGTAATGGCG	21	cis	NPC-NPC	AT2G27400	XLOC_010487	Containing	unique
sl_705	AATGGGTGTTGTGTAGTCTCTT	22	cis	NPC-NPC	AT2G27400	XLOC_010487	Containing	unique
sf_5134	TTGTAGTAATGGCGAAACTAGA	22	cis	NPC-NPC	AT2G27400	XLOC_010487	Containing	unique
sf_4462	TCTTTTACAAGGTGTTGTGAA	21	cis	NPC-NPC	AT2G27400	XLOC_010487	Containing	unique
s_2812	CTAAGTCCAACATAGCGTT	19	cis	NPC-NPC	AT2G27400	XLOC_010487	Containing	unique
s_4062	TATGCAAAATAAAAAATGGAT	21	cis	NPC-NPC	AT2G27400	XLOC_010487	Containing	unique
slf_2395	CAACATAGCGTAGAGAAATGGAA	23	cis	NPC-NPC	AT2G27400	XLOC_010487	Containing	unique
s_222	AAATGGATGTTGGTATTCTTA	21	cis	NPC-NPC	AT2G27400	XLOC_010487	Containing	unique
slf_4279	TCCTAAGTCCAACATAGCGTTCG	23	cis	NPC-NPC	AT2G27400	XLOC_010487	Containing	unique
sl_2309	ATTGTTTCCGTGTAACCAAAA	21	cis	NPC-NPC	AT2G27400	XLOC_010487	Containing	unique
sl_3797	TAACCAAAACATATTTCAGTA	21	cis	NPC-NPC	AT2G27400	XLOC_010487	Containing	unique
s_2821	CTACAAGCGAATGAGTCATTCA	22	cis	NPC-NPC	AT2G27400	XLOC_010487	Containing	unique
s_3815	TAAGATCTTAGAAAATTATTTT	22	cis	NPC-NPC	AT2G27400	XLOC_010487	Containing	unique
sl_545	AAGTCCAACATAGCGTAGAGA	21	cis	NPC-NPC	AT2G27400	XLOC_010487	Containing	unique
sf_2283	ATTGGATCTTAGGAAATTATTC	22	cis	NPC-NPC	AT2G27400	XLOC_010487	Containing	unique
sf_1208	AGAGAAATGGAAGATATCGTGAAT	24	cis	NPC-NPC	AT2G27400	XLOC_010487	Containing	unique
sl_1369	AGCGTAGAGAAATGGAAGATAT	22	cis	NPC-NPC	AT2G27400	XLOC_010487	Containing	unique
sf_1065	ACTTAATGAACAGTTGATGA	20	cis	NPC-NPC	AT2G27400	XLOC_010487	Containing	unique
s_1565	AGTCTAACATAGCGTTTGATTGGA	24	cis	NPC-NPC	AT2G27400	XLOC_010487	Containing	unique
sl_4046	TATCGTGAATGATATTTGTAGT	22	cis	NPC-NPC	AT2G27400	XLOC_010487	Containing	unique
sl_3788	TAAATGTTATTTTCTACTTAATGA	24	cis	NPC-NPC	AT2G27400	XLOC_010487	Containing	unique
sl_2824	CTACATGAAGCAAGTCAGCTA	21	cis	NPC-NPC	AT2G27400	XLOC_010487	Containing	unique
slf_364	AACTAGAAAAAGCATTGGATA	21	cis	NPC-NPC	AT2G27400	XLOC_010487	Containing	unique
sf_4582	TGATTGGATCTTAGGAAATTATT	23	cis	NPC-NPC	AT2G27400	XLOC_010487	Containing	unique
sl_4348	TCTAAGTCCAACATAGCGTAGAG	23	cis	NPC-NPC	AT2G27400	XLOC_010487	Containing	unique
sl_2020	ATGCAAAAGTTATCCTTGAAT	21	cis	NPC-NPC	AT2G27400	XLOC_010487	Containing	unique
slf_814	ACAAGGTGTTGTGAAGTCTAC	21	cis	NPC-NPC	AT2G27400	XLOC_010487	Containing	unique
slf_868	ACAGTTGATGATACAATTATT	21	cis	NPC-NPC	AT2G27400	XLOC_010487	Containing	unique
sf_108	AAACTAGAAAAAGCATTGGATAT	23	cis	NPC-NPC	AT2G27400	XLOC_010487	Containing	unique
slf_56	AAAAGCATTGGATATATTCTAG	22	cis	NPC-NPC	AT2G27400	XLOC_010487	Containing	unique
slf_4275	TCCTAAGTCCAACATAGC	18	cis	NPC-NPC	AT2G27400	XLOC_010487	Containing	unique
slf_3672	GTGTAGTCTCTTTTACAAGGT	21	cis	NPC-NPC	AT2G27400	XLOC_010487	Containing	unique
sl_2346	ATTTTAAGTCTAACATAGCGTT	22	cis	NPC-NPC	AT2G27400	XLOC_010487	Containing	unique
slf_1465	AGGCTTGTAATGGGTGTTGTGT	22	cis	NPC-NPC	AT2G27400	XLOC_010487	Containing	unique
slf_4697	TGGCGAAACTAGAAAAAGCAT	21	cis	NPC-NPC	AT2G27400	XLOC_010487	Containing	unique
sl_1877	ATCCTAAGTCCAACATAGCGTT	22	cis	NPC-NPC	AT2G27400	XLOC_010487	Containing	unique
slf_2770	CGTGTAACCAAAACATATTTCAG	23	cis	NPC-NPC	AT2G27400	XLOC_010487	Containing	unique
sl_698	AATGGATGTTGGTATTCTTAT	21	cis	NPC-NPC	AT2G27400	XLOC_010487	Containing	unique
s_555	AAGTCTAACATAGCGTTTGAT	21	cis	NPC-NPC	AT2G27400	XLOC_010487	Containing	unique
slf_4193	TCATCCTAAGTCCAACATAGCG	22	cis	NPC-NPC	AT2G27400	XLOC_010487	Containing	unique
sl_3734	GTTGTGTAGTCTCTTTTACAA	21	cis	NPC-NPC	AT2G27400	XLOC_010487	Containing	unique
sf_366	AACTAGAAAAAGCATTGGATATA	23	cis	NPC-NPC	AT2G27400	XLOC_010487	Containing	unique
sl_3871	TACAAGCGAATGAGTCATT	19	cis	NPC-NPC	AT2G27400	XLOC_010487	Containing	unique
sl_3920	TAGAAAAAGCATTGGATATATTCT	24	cis	NPC-NPC	AT2G27400	XLOC_010487	Containing	unique
sl_2087	ATGGGTGTTGTGTAGTCTCTT	21	cis	NPC-NPC	AT2G27400	XLOC_010487	Containing	unique
s_3079	GAATATGTTCACATTAAATGTTA	23	cis	NPC-NPC	AT2G27400	XLOC_010487	Containing	unique
slf_3026	GAACAGTTGATGATACAATTA	21	cis	NPC-NPC	AT2G27400	XLOC_010487	Containing	unique
sl_4892	TTATCCTTGAATATGTTCACATT	23	cis	NPC-NPC	AT2G27400	XLOC_010487	Containing	unique
sl_184	AAAGTTATCCTTGAATATGTTCA	23	cis	NPC-NPC	AT2G27400	XLOC_010487	Containing	unique
sf_4577	TGATTGGATCTTAGGAAA	18	cis	NPC-NPC	AT2G27400	XLOC_010487	Containing	unique
sl_2766	CGTGAATGATATTTGTAGTAA	21	cis	NPC-NPC	AT2G27400	XLOC_010487	Containing	unique
slf_2003	ATGATATTTGTAGTAATGGCGA	22	cis	NPC-NPC	AT2G27400	XLOC_010487	Containing	unique
sl_1466	AGGCTTGTAATGGGTGTTGTGTA	23	cis	NPC-NPC	AT2G27400	XLOC_010487	Containing	unique
sl_4547	TGAGTCATTCATCCTAAGTCCAAC	24	cis	NPC-NPC	AT2G27400	XLOC_010487	Containing	unique
slf_4060	TATGCAAAAGTTATCCTTGAAT	22	cis	NPC-NPC	AT2G27400	XLOC_010487	Containing	unique
sf_4488	TGAACAGTTGATGATACAATTATT	24	cis	NPC-NPC	AT2G27400	XLOC_010487	Containing	unique
s_3793	TAACATAGCGTTTGATTGGATCT	23	cis	NPC-NPC	AT2G27400	XLOC_010487	Containing	unique
sf_3252	GATATTTGTAGTAATGGCGAA	21	cis	NPC-NPC	AT2G27400	XLOC_010487	Containing	unique
sl_2383	CAAAGCTGAAATCAAATTGTT	21	cis	NPC-NPC	AT2G27400	XLOC_010487	Containing	unique
slf_4487	TGAACAGTTGATGATACAATTA	22	cis	NPC-NPC	AT2G27400	XLOC_010487	Containing	unique
sl_4017	TATATTCTAGGATATGCAAAAG	22	cis	NPC-NPC	AT2G27400	XLOC_010487	Containing	unique
s_5253	TTTCTTTAAAATTGTTTCCGTGTA	24	cis	NPC-NPC	AT2G27400	XLOC_010487	Containing	unique
sl_3796	TAACCAAAACATATTTCAGT	20	cis	NPC-NPC	AT2G27400	XLOC_010487	Containing	unique
s_3628	GTCTAACATAGCGTTTGATTGG	22	cis	NPC-NPC	AT2G27400	XLOC_010487	Containing	unique
sl_4110	TATTTTCTACTTAATGAACAG	21	cis	NPC-NPC	AT2G27400	XLOC_010487	Containing	unique
sl_544	AAGTCCAACATAGCGTAGAG	20	cis	NPC-NPC	AT2G27400	XLOC_010487	Containing	unique
s_4213	TCCAACATAGCGTAGAGAAATGGA	24	cis	NPC-NPC	AT2G27400	XLOC_010487	Containing	unique
sl_17	AAAAAGCATTGGATATATTCT	21	cis	NPC-NPC	AT2G27400	XLOC_010487	Containing	unique
sl_4875	TTAGGAAATTATTCTAAGTCCA	22	cis	NPC-NPC	AT2G27400	XLOC_010487	Containing	unique
slf_4554	TGATATTTGTAGTAATGGCG	20	cis	NPC-NPC	AT2G27400	XLOC_010487	Containing	unique
sf_155	AAAGCATTGGATATATTCTAGGAT	24	cis	NPC-NPC	AT2G27400	XLOC_010487	Containing	unique
s_2833	CTACTTAATGAACAGTTGATGA	22	cis	NPC-NPC	AT2G27400	XLOC_010487	Containing	unique
slf_547	AAGTCCAACATAGCGTAGAGAAAT	24	cis	NPC-NPC	AT2G27400	XLOC_010487	Containing	unique
slf_2282	ATTGGATCTTAGGAAATTATT	21	cis	NPC-NPC	AT2G27400	XLOC_010487	Containing	unique
s_4990	TTCTACTTAATGAACAGTTGATGA	24	cis	NPC-NPC	AT2G27400	XLOC_010487	Containing	unique
sl_2419	CAAGTCAGCTAATTACATGCA	21	cis	NPC-NPC	AT2G27400	XLOC_010487	Containing	unique
slf_4001	TAGTCTCTTTTACAAGGTGTTGTG	24	cis	NPC-NPC	AT2G27400	XLOC_010487	Containing	unique
sl_4913	TTATTTTAAGTCTAACATAGC	21	cis	NPC-NPC	AT2G27400	XLOC_010487	Containing	unique
s_2811	CTAAGTCCAACATAGCGTAGAGAA	24	cis	NPC-NPC	AT2G27400	XLOC_010487	Containing	unique
s_618	AATATGTTCACATTAAATGTT	21	cis	NPC-NPC	AT2G27400	XLOC_010487	Containing	unique
sl_704	AATGGGTGTTGTGTAGTCTCT	21	cis	NPC-NPC	AT2G27400	XLOC_010487	Containing	unique
sf_55	AAAAGCATTGGATATATTCTA	21	cis	NPC-NPC	AT2G27400	XLOC_010487	Containing	unique
s_4921	TTATTTTGCAAGGCTTGTAAT	21	cis	NPC-NPC	AT2G27400	XLOC_010487	Containing	unique
sf_67	AAAATAAAAAATGGATGTTGG	21	cis	NPC-NPC	AT2G27400	XLOC_010487	Containing	unique
sl_4212	TCCAACATAGCGTAGAGAAATGG	23	cis	NPC-NPC	AT2G27400	XLOC_010487	Containing	unique
s_3629	GTCTAACATAGCGTTTGATTGGA	23	cis	NPC-NPC	AT2G27400	XLOC_010487	Containing	unique
sl_2964	CTTTAAAATTGTTTCCGTGTA	21	cis	NPC-NPC	AT2G27400	XLOC_010487	Containing	unique
sf_5350	TTTTCTTTAAAATTGTTTCCGTG	23	cis	NPC-NPC	AT2G27400	XLOC_010487	Containing	unique
slf_4059	TATGCAAAAGTTATCCTTGAA	21	cis	NPC-NPC	AT2G27400	XLOC_010487	Containing	unique
sl_879	ACATAGCGTTTGATTGGATCTTAG	24	cis	NPC-NPC	AT2G27400	XLOC_010487	Containing	unique
slf_2771	CGTGTAACCAAAACATATTTCAGT	24	cis	NPC-NPC	AT2G27400	XLOC_010487	Containing	unique
slf_3949	TAGAGAAATGGAAGATATCGT	21	cis	NPC-NPC	AT2G27400	XLOC_010487	Containing	unique
sl_3583	GTAGTAATGGCGAAACTAGA	20	cis	NPC-NPC	AT2G27400	XLOC_010487	Containing	unique
slf_4039	TATCCTTGAATATGTTCACAT	21	cis	NPC-NPC	AT2G27400	XLOC_010487	Containing	unique
slf_2004	ATGATATTTGTAGTAATGGCGAA	23	cis	NPC-NPC	AT2G27400	XLOC_010487	Containing	unique
sl_2357	ATTTTCTACTTAATGAACAGTTG	23	cis	NPC-NPC	AT2G27400	XLOC_010487	Containing	unique
slf_3520	GGTATTCTTATTTTGCAAGGC	21	cis	NPC-NPC	AT2G27400	XLOC_010487	Containing	unique
slf_3152	GAGAAATGGAAGATATCGTGAAT	23	cis	NPC-NPC	AT2G27400	XLOC_010487	Containing	unique
slf_3000	GAAACTAGAAAAAGCATTGGATAT	24	cis	NPC-NPC	AT2G27400	XLOC_010487	Containing	unique
sl_3827	TAAGTCCAACATAGCGTAGAG	21	cis	NPC-NPC	AT2G27400	XLOC_010487	Containing	unique
sf_2229	ATTCTAGGATATGCAAAAGTT	21	cis	NPC-NPC	AT2G27400	XLOC_010487	Containing	unique
s_725	AATGTTATTTTCTACTTAATGA	22	cis	NPC-NPC	AT2G27400	XLOC_010487	Containing	unique
sl_4765	TGTGAAGTCTACATGAAGCAA	21	cis	NPC-NPC	AT2G27400	XLOC_010487	Containing	unique
sf_2277	ATTGGATATATTCTAGGATATGC	23	cis	NPC-NPC	AT2G27400	XLOC_010487	Containing	unique
slf_1399	AGGAAATTATTCTAAGTCCAA	21	cis	NPC-NPC	AT2G27400	XLOC_010487	Containing	unique
slf_1711	ATAGCGTAGAGAAATGGAAGA	21	cis	NPC-NPC	AT2G27400	XLOC_010487	Containing	unique
slf_4158	TCACATTAAATGTTATTTTCT	21	cis	NPC-NPC	AT2G27400	XLOC_010487	Containing	unique
sf_4962	TTCGATAAGATCTTAGAAAATT	22	cis	NPC-NPC	AT2G27400	XLOC_010487	Containing	unique
slf_5275	TTTGATTGGATCTTAGGAAAT	21	cis	NPC-NPC	AT2G27400	XLOC_010487	Containing	unique
s_4341	TCTAACATAGCGTTTGATTGGAT	23	cis	NPC-NPC	AT2G27400	XLOC_010487	Containing	unique
slf_4831	TTAATGAACAGTTGATGATAC	21	cis	NPC-NPC	AT2G27400	XLOC_010487	Containing	unique
slf_3671	GTGTACCAAAGCTGAAATCAA	21	cis	NPC-NPC	AT2G27400	XLOC_010487	Containing	unique
slf_2191	ATTATTTTAAGTCTAACATAG	21	cis	NPC-NPC	AT2G27400	XLOC_010487	Containing	unique
s_4916	TTATTTTCTACTTAATGAACAGT	23	cis	NPC-NPC	AT2G27400	XLOC_010487	Containing	unique
sf_3915	TACTTAATGAACAGTTGATGA	21	cis	NPC-NPC	AT2G27400	XLOC_010487	Containing	unique
sl_2123	ATGTTCACATTAAATGTTATT	21	cis	NPC-NPC	AT2G27400	XLOC_010487	Containing	unique
sl_1793	ATATTTGTAGTAATGGCGAAACTA	24	cis	NPC-NPC	AT2G27400	XLOC_010487	Containing	unique
s_3814	TAAGATCTTAGAAAATTATTT	21	cis	NPC-NPC	AT2G27400	XLOC_010487	Containing	unique
sf_5091	TTGCAAGGCTTGTAATGGGTGT	22	cis	NPC-NPC	AT2G27400	XLOC_010487	Containing	unique
slf_2066	ATGGAAGATATCGTGAATGAT	21	cis	NPC-NPC	AT2G27400	XLOC_010487	Containing	unique
slf_1713	ATAGCGTAGAGAAATGGAAGATAT	24	cis	NPC-NPC	AT2G27400	XLOC_010487	Containing	unique
sl_1566	AGTCTACATGAAGCAAGTCAG	21	cis	NPC-NPC	AT2G27400	XLOC_010487	Containing	unique
sf_4558	TGATATTTGTAGTAATGGCGAAAC	24	cis	NPC-NPC	AT2G27400	XLOC_010487	Containing	unique
slf_1094	AGAAAAAGCATTGGATATATT	21	cis	NPC-NPC	AT2G27400	XLOC_010487	Containing	unique
sl_4891	TTATCCTTGAATATGTTCACAT	22	cis	NPC-NPC	AT2G27400	XLOC_010487	Containing	unique
slf_1791	ATATTTGTAGTAATGGCGAAAC	22	cis	NPC-NPC	AT2G27400	XLOC_010487	Containing	unique
slf_3062	GAAGTCTACATGAAGCAAGTC	21	cis	NPC-NPC	AT2G27400	XLOC_010487	Containing	unique
slf_4085	TATTCTAGGATATGCAAAAGTT	22	cis	NPC-NPC	AT2G27400	XLOC_010487	Containing	unique
slf_4500	TGAATGATATTTGTAGTAATGG	22	cis	NPC-NPC	AT2G27400	XLOC_010487	Containing	unique
sl_4179	TCAGCTAATTACATGCATCTT	21	cis	NPC-NPC	AT2G27400	XLOC_010487	Containing	unique
s_2894	CTCTTTTACAAGGTGTTGTGA	21	cis	NPC-NPC	AT2G27400	XLOC_010487	Containing	unique
s_3971	TAGCGTTCGATAAGATCTTAGA	22	cis	NPC-NPC	AT2G27400	XLOC_010487	Containing	unique
sl_2345	ATTTTAAGTCTAACATAGCGT	21	cis	NPC-NPC	AT2G27400	XLOC_010487	Containing	unique
sl_2636	CCTAAGTCCAACATAGCGTTCGAT	24	cis	NPC-NPC	AT2G27400	XLOC_010487	Containing	unique
slf_5016	TTCTTATTTTGCAAGGCTTGT	21	cis	NPC-NPC	AT2G27400	XLOC_010487	Containing	unique
s_4812	TTAAAATTGTTTCCGTGTAAC	21	cis	NPC-NPC	AT2G27400	XLOC_010487	Containing	unique
sl_4984	TTCTAAGTCCAACATAGCGTAGA	23	cis	NPC-NPC	AT2G27400	XLOC_010487	Containing	unique
sl_1771	ATATGTTCACATTAAATGTTAT	22	cis	NPC-NPC	AT2G27400	XLOC_010487	Containing	unique
s_1598	AGTTATCCTTGAATATGTTCA	21	cis	NPC-NPC	AT2G27400	XLOC_010487	Containing	unique
s_2358	ATTTTCTACTTAATGAACAGTTGA	24	cis	NPC-NPC	AT2G27400	XLOC_010487	Containing	unique
s_5154	TTGTTTCCGTGTAACCAAAACATA	24	cis	NPC-NPC	AT2G27400	XLOC_010487	Containing	unique
sl_5109	TTGGATATATTCTAGGATATGC	22	cis	NPC-NPC	AT2G27400	XLOC_010487	Containing	unique
slf_365	AACTAGAAAAAGCATTGGATAT	22	cis	NPC-NPC	AT2G27400	XLOC_010487	Containing	unique
s_4752	TGTAGTCTCTTTTACAAGGTG	21	cis	NPC-NPC	AT2G27400	XLOC_010487	Containing	unique
sl_4493	TGAAGCAAGTCAGCTAATTAC	21	cis	NPC-NPC	AT2G27400	XLOC_010487	Containing	unique
slf_1464	AGGCTTGTAATGGGTGTTGTG	21	cis	NPC-NPC	AT2G27400	XLOC_010487	Containing	unique
sl_893	ACATGCATCTTTCACATTGTA	21	cis	NPC-NPC	AT2G27400	XLOC_010487	Containing	unique
s_3412	GGAAGATATCGTGAATGATATTT	23	cis	NPC-NPC	AT2G27400	XLOC_010487	Containing	unique
slf_2799	CTAACATAGCGTTTGATTGGA	21	cis	NPC-NPC	AT2G27400	XLOC_010487	Containing	unique
slf_109	AAACTAGAAAAAGCATTGGATATA	24	cis	NPC-NPC	AT2G27400	XLOC_010487	Containing	unique
sl_3611	GTCCAACATAGCGTTCGATAAGAT	24	cis	NPC-NPC	AT2G27400	XLOC_010487	Containing	unique
sf_5135	TTGTAGTAATGGCGAAACTAGAA	23	cis	NPC-NPC	AT2G27400	XLOC_010487	Containing	unique
slf_4347	TCTAAGTCCAACATAGCGTAGA	22	cis	NPC-NPC	AT2G27400	XLOC_010487	Containing	unique
s_3826	TAAGTCCAACATAGCGTAGA	20	cis	NPC-NPC	AT2G27400	XLOC_010487	Containing	unique
s_4108	TATTTGTAGTAATGGCGAAACTA	23	cis	NPC-NPC	AT2G27400	XLOC_010487	Containing	unique
sf_5225	TTTCTACTTAATGAACAGTTGA	22	cis	NPC-NPC	AT2G27400	XLOC_010487	Containing	unique
slf_5224	TTTCTACTTAATGAACAGTTG	21	cis	NPC-NPC	AT2G27400	XLOC_010487	Containing	unique
s_4657	TGGAAGATATCGTGAATGATATT	23	cis	NPC-NPC	AT2G27400	XLOC_010487	Containing	unique
sl_2366	ATTTTCTTTAAAATTGTTTCCG	22	cis	NPC-NPC	AT2G27400	XLOC_010487	Containing	unique
sl_68	AAAATAAAAAATGGATGTTGGTA	23	cis	NPC-NPC	AT2G27400	XLOC_010487	Containing	unique
s_3970	TAGCGTTCGATAAGATCTTAG	21	cis	NPC-NPC	AT2G27400	XLOC_010487	Containing	unique
sl_5033	TTCTTTAAAATTGTTTCCGTGT	22	cis	NPC-NPC	AT2G27400	XLOC_010487	Containing	unique
sf_2832	CTACTTAATGAACAGTTGATG	21	cis	NPC-NPC	AT2G27400	XLOC_010487	Containing	unique
slf_3879	TACAAGGTGTTGTGAAGTCTA	21	cis	NPC-NPC	AT2G27400	XLOC_010487	Containing	unique
sf_4501	TGAATGATATTTGTAGTAATGGC	23	cis	NPC-NPC	AT2G27400	XLOC_010487	Containing	unique
slf_1534	AGTAATGGCGAAACTAGAAAA	21	cis	NPC-NPC	AT2G27400	XLOC_010487	Containing	unique
s_18	AAAAAGCATTGGATATATTCTA	22	cis	NPC-NPC	AT2G27400	XLOC_010487	Containing	unique
sf_872	ACATAGCGTAGAGAAATGG	19	cis	NPC-NPC	AT2G27400	XLOC_010487	Containing	unique
slf_4750	TGTAGTAATGGCGAAACTAGA	21	cis	NPC-NPC	AT2G27400	XLOC_010487	Containing	unique
sf_5294	TTTGTAGTAATGGCGAAACTAG	22	cis	NPC-NPC	AT2G27400	XLOC_010487	Containing	unique
slf_5348	TTTTCTTTAAAATTGTTTCCG	21	cis	NPC-NPC	AT2G27400	XLOC_010487	Containing	unique
slf_2367	ATTTTCTTTAAAATTGTTTCCGTG	24	cis	NPC-NPC	AT2G27400	XLOC_010487	Containing	unique
sf_3253	GATATTTGTAGTAATGGCGAAA	22	cis	NPC-NPC	AT2G27400	XLOC_010487	Containing	unique
sl_4985	TTCTAAGTCCAACATAGCGTAGAG	24	cis	NPC-NPC	AT2G27400	XLOC_010487	Containing	unique
s_549	AAGTCCAACATAGCGTTCGAT	21	cis	NPC-NPC	AT2G27400	XLOC_010487	Containing	unique
slf_3588	GTAGTCTCTTTTACAAGGTGT	21	cis	NPC-NPC	AT2G27400	XLOC_010487	Containing	unique
slf_2999	GAAACTAGAAAAAGCATTGGATA	23	cis	NPC-NPC	AT2G27400	XLOC_010487	Containing	unique
sl_2787	CGTTTGATTGGATCTTAGGAAA	22	cis	NPC-NPC	AT2G27400	XLOC_010487	Containing	unique
sl_81	AAAATTGTTTCCGTGTAACCA	21	cis	NPC-NPC	AT2G27400	XLOC_010487	Containing	unique
sl_3951	TAGAGAAATGGAAGATATCGTGA	23	cis	NPC-NPC	AT2G27400	XLOC_010487	Containing	unique
slf_1346	AGCATTGGATATATTCTAGGATA	23	cis	NPC-NPC	AT2G27400	XLOC_010487	Containing	unique
sf_3320	GATTGGATCTTAGGAAATTAT	21	cis	NPC-NPC	AT2G27400	XLOC_010487	Containing	unique
sl_2635	CCTAAGTCCAACATAGCGTT	20	cis	NPC-NPC	AT2G27400	XLOC_010487	Containing	unique
slf_3376	GCGTTTGATTGGATCTTAGGA	21	cis	NPC-NPC	AT2G27400	XLOC_010487	Containing	unique
sl_2961	CTTGTAATGGGTGTTGTGTAG	21	cis	NPC-NPC	AT2G27400	XLOC_010487	Containing	unique
s_5302	TTTTAAGTCTAACATAGCGT	20	cis	NPC-NPC	AT2G27400	XLOC_010487	Containing	unique
s_5113	TTGGATCTTAGGAAATTATTCT	22	cis	NPC-NPC	AT2G27400	XLOC_010487	Containing	unique
sl_4038	TATCCTTGAATATGTTCACA	20	cis	NPC-NPC	AT2G27400	XLOC_010487	Containing	unique
slf_4580	TGATTGGATCTTAGGAAATTA	21	cis	NPC-NPC	AT2G27400	XLOC_010487	Containing	unique
sl_3349	GCATTGGATATATTCTAGGATA	22	cis	NPC-NPC	AT2G27400	XLOC_010487	Containing	unique
sl_5304	TTTTAAGTCTAACATAGCGTTT	22	cis	NPC-NPC	AT2G27400	XLOC_010487	Containing	unique
slf_4082	TATTCTAGGATATGCAAAA	19	cis	NPC-NPC	AT2G27400	XLOC_010487	Containing	unique
sl_3592	GTATTCTTATTTTGCAAGGCT	21	cis	NPC-NPC	AT2G27400	XLOC_010487	Containing	unique
sl_4551	TGATACAATTATTTTCTTTAA	21	cis	NPC-NPC	AT2G27400	XLOC_010487	Containing	unique
sl_5306	TTTTACAAGGTGTTGTGAAGT	21	cis	NPC-NPC	AT2G27400	XLOC_010487	Containing	unique
sl_4069	TATGTTCACATTAAATGTTATT	22	cis	NPC-NPC	AT2G27400	XLOC_010487	Containing	unique
slf_220	AAATGGAAGATATCGTGAATG	21	cis	NPC-NPC	AT2G27400	XLOC_010487	Containing	unique
sf_2001	ATGATATTTGTAGTAATGGC	20	cis	NPC-NPC	AT2G27400	XLOC_010487	Containing	unique
sl_5141	TTGTGAAGTCTACATGAAGCA	21	cis	NPC-NPC	AT2G27400	XLOC_010487	Containing	unique
sf_2276	ATTGGATATATTCTAGGATATG	22	cis	NPC-NPC	AT2G27400	XLOC_010487	Containing	unique
sl_4934	TTCACATTAAATGTTATTTTCTA	23	cis	NPC-NPC	AT2G27400	XLOC_010487	Containing	unique
slf_3750	GTTTGATTGGATCTTAGGAAA	21	cis	NPC-NPC	AT2G27400	XLOC_010487	Containing	unique
sf_4751	TGTAGTAATGGCGAAACTAGAA	22	cis	NPC-NPC	AT2G27400	XLOC_010487	Containing	unique
sl_3969	TAGCGTAGAGAAATGGAAGATAT	23	cis	NPC-NPC	AT2G27400	XLOC_010487	Containing	unique
slf_5112	TTGGATCTTAGGAAATTATTC	21	cis	NPC-NPC	AT2G27400	XLOC_010487	Containing	unique
slf_1883	ATCCTTGAATATGTTCACATT	21	cis	NPC-NPC	AT2G27400	XLOC_010487	Containing	unique
sf_2230	ATTCTAGGATATGCAAAAGTTATC	24	cis	NPC-NPC	AT2G27400	XLOC_010487	Containing	unique
s_4774	TGTGTAGTCTCTTTTACAAGGT	22	cis	NPC-NPC	AT2G27400	XLOC_010487	Containing	unique
sl_546	AAGTCCAACATAGCGTAGAGAA	22	cis	NPC-NPC	AT2G27400	XLOC_010487	Containing	unique
sl_1347	AGCATTGGATATATTCTAGGATAT	24	cis	NPC-NPC	AT2G27400	XLOC_010487	Containing	unique
slf_2668	CGAAACTAGAAAAAGCATTGG	21	cis	NPC-NPC	AT2G27400	XLOC_010487	Containing	unique
sl_4105	TATTTGCTTTTGTGTACCAAA	21	cis	NPC-NPC	AT2G27400	XLOC_010487	Containing	unique
slf_5156	TTTAAAATTGTTTCCGTGTAA	21	cis	NPC-NPC	AT2G27400	XLOC_010487	Containing	unique
sl_1555	AGTCCAACATAGCGTAGAGAAA	22	cis	NPC-NPC	AT2G27400	XLOC_010487	Containing	unique
sl_2192	ATTATTTTAAGTCTAACATAGC	22	cis	NPC-NPC	AT2G27400	XLOC_010487	Containing	unique
sl_4693	TGGATGTTGGTATTCTTATTT	21	cis	NPC-NPC	AT2G27400	XLOC_010487	Containing	unique
sf_3842	TAATGAACAGTTGATGATACA	21	cis	NPC-NPC	AT2G27400	XLOC_010487	Containing	unique
sl_3398	GCTTGTAATGGGTGTTGTGT	20	cis	NPC-NPC	AT2G27400	XLOC_010487	Containing	unique
slf_5331	TTTTCTACTTAATGAACAGTT	21	cis	NPC-NPC	AT2G27400	XLOC_010487	Containing	unique
slf_2397	CAACATAGCGTTCGATAAGAT	21	cis	NPC-NPC	AT2G27400	XLOC_010487	Containing	unique
slf_2567	CCAACATAGCGTTCGATAAGATC	23	cis	NPC-NPC	AT2G27400	XLOC_010487	Containing	unique
sf_5133	TTGTAGTAATGGCGAAACTAG	21	cis	NPC-NPC	AT2G27400	XLOC_010487	Containing	unique
sf_4557	TGATATTTGTAGTAATGGCGAAA	23	cis	NPC-NPC	AT2G27400	XLOC_010487	Containing	unique
sf_3639	GTGAATGATATTTGTAGTAATGGC	24	cis	NPC-NPC	AT2G27400	XLOC_010487	Containing	unique
slf_5250	TTTCTTTAAAATTGTTTCCG	20	cis	NPC-NPC	AT2G27400	XLOC_010487	Containing	unique
slf_5083	TTGATTGGATCTTAGGAAATT	21	cis	NPC-NPC	AT2G27400	XLOC_010487	Containing	unique
slf_673	AATGATATTTGTAGTAATGGCG	22	cis	NPC-NPC	AT2G27400	XLOC_010487	Containing	unique
s_3846	TAATGGGTGTTGTGTAGTCTC	21	cis	NPC-NPC	AT2G27400	XLOC_010487	Containing	unique
slf_2396	CAACATAGCGTAGAGAAATGGAAG	24	cis	NPC-NPC	AT2G27400	XLOC_010487	Containing	unique
sf_5295	TTTGTAGTAATGGCGAAACTAGA	23	cis	NPC-NPC	AT2G27400	XLOC_010487	Containing	unique
sl_2563	CCAAAGCTGAAATCAAATTGTT	22	cis	NPC-NPC	AT2G27400	XLOC_010487	Containing	unique
slf_5333	TTTTCTACTTAATGAACAGTTGAT	24	cis	NPC-NPC	AT2G27400	XLOC_010487	Containing	unique
sl_5349	TTTTCTTTAAAATTGTTTCCGT	22	cis	NPC-NPC	AT2G27400	XLOC_010487	Containing	unique
sl_3798	TAACCAAAACATATTTCAGTAT	22	cis	NPC-NPC	AT2G27400	XLOC_010487	Containing	unique
s_3831	TAAGTCCAACATAGCGTTCGA	21	cis	NPC-NPC	AT2G27400	XLOC_010487	Containing	unique
sl_3725	GTTGGTATTCTTATTTTGCAA	21	cis	NPC-NPC	AT2G27400	XLOC_010487	Containing	unique
sf_3893	TACATGAAGCAAGTCAGCTAA	21	cis	NPC-NPC	AT2G27400	XLOC_010487	Containing	unique
sl_2547	CATTGGATATATTCTAGGATATGC	24	cis	NPC-NPC	AT2G27400	XLOC_010487	Containing	unique
sf_573	AATAAAAAATGGATGTTGGTA	21	cis	NPC-NPC	AT2G27400	XLOC_010487	Containing	unique
s_726	AATGTTATTTTCTACTTAATGAAC	24	cis	NPC-NPC	AT2G27400	XLOC_010487	Containing	unique
sf_1999	ATGATATTTGTAGTAATG	18	cis	NPC-NPC	AT2G27400	XLOC_010487	Containing	unique
sf_3251	GATATTTGTAGTAATGGCGA	20	cis	NPC-NPC	AT2G27400	XLOC_010487	Containing	unique
sl_291	AACATAGCGTTCGATAAGATCT	22	cis	NPC-NPC	AT2G27400	XLOC_010487	Containing	unique
slf_3786	TAAATGTTATTTTCTACTTAA	21	cis	NPC-NPC	AT2G27400	XLOC_010487	Containing	unique
sl_5332	TTTTCTACTTAATGAACAGTTG	22	cis	NPC-NPC	AT2G27400	XLOC_010487	Containing	unique
s_1741	ATATATTCTAGGATATGCAAAAGT	24	cis	NPC-NPC	AT2G27400	XLOC_010487	Containing	unique
sl_1785	ATATTCTAGGATATGCAAAAGTT	23	cis	NPC-NPC	AT2G27400	XLOC_010487	Containing	unique
sl_619	AATATGTTCACATTAAATGTTA	22	cis	NPC-NPC	AT2G27400	XLOC_010487	Containing	unique
sf_521	AAGGCTTGTAATGGGTGTTGTG	22	cis	NPC-NPC	AT2G27400	XLOC_010487	Containing	unique
slf_2083	ATGGCGAAACTAGAAAAAGCAT	22	cis	NPC-NPC	AT2G27400	XLOC_010487	Containing	unique
slf_27	AAAAATGGATGTTGGTATTCTT	22	cis	NPC-NPC	AT2G27400	XLOC_010487	Containing	unique
slf_3787	TAAATGTTATTTTCTACTTAAT	22	cis	NPC-NPC	AT2G27400	XLOC_010487	Containing	unique
slf_3584	GTAGTAATGGCGAAACTAGAA	21	cis	NPC-NPC	AT2G27400	XLOC_010487	Containing	unique
s_4014	TATATGCAAAATAAAAAATGG	21	cis	NPC-NPC	AT2G27400	XLOC_010487	Containing	unique
slf_3399	GCTTGTAATGGGTGTTGTGTA	21	cis	NPC-NPC	AT2G27400	XLOC_010487	Containing	unique
sl_3348	GCATTGGATATATTCTAGGAT	21	cis	NPC-NPC	AT2G27400	XLOC_010487	Containing	unique
slf_3559	GTAACCAAAACATATTTCAGT	21	cis	NPC-NPC	AT2G27400	XLOC_010487	Containing	unique
sl_66	AAAAGTTATCCTTGAATATGTT	22	cis	NPC-NPC	AT2G27400	XLOC_010487	Containing	unique
sl_4087	TATTCTAGGATATGCAAAAGTTAT	24	cis	NPC-NPC	AT2G27400	XLOC_010487	Containing	unique
sf_1618	ATAAAAAATGGATGTTGGTAT	21	cis	NPC-NPC	AT2G27400	XLOC_010487	Containing	unique
sf_189	AAATAAAAAATGGATGTTGGTA	22	cis	NPC-NPC	AT2G27400	XLOC_010487	Containing	unique
slf_1972	ATGAACAGTTGATGATACAAT	21	cis	NPC-NPC	AT2G27400	XLOC_010487	Containing	unique
s_5301	TTTTAAGTCTAACATAGCG	19	cis	NPC-NPC	AT2G27400	XLOC_010487	Containing	unique
s_2122	ATGTTATTTTCTACTTAATGAACA	24	cis	NPC-NPC	AT2G27400	XLOC_010487	Containing	unique
sl_4116	TATTTTCTTTAAAATTGTTTC	21	cis	NPC-NPC	AT2G27400	XLOC_010487	Containing	unique
sl_4061	TATGCAAAAGTTATCCTTGAATA	23	cis	NPC-NPC	AT2G27400	XLOC_010487	Containing	unique
slf_4698	TGGCGAAACTAGAAAAAGCATT	22	cis	NPC-NPC	AT2G27400	XLOC_010487	Containing	unique
sl_4086	TATTCTAGGATATGCAAAAGTTA	23	cis	NPC-NPC	AT2G27400	XLOC_010487	Containing	unique
slf_4502	TGAATGATATTTGTAGTAATGGCG	24	cis	NPC-NPC	AT2G27400	XLOC_010487	Containing	unique
s_3245	GATATGCAAAAGTTATCCTTGA	22	cis	NPC-NPC	AT2G27400	XLOC_010487	Containing	unique
slf_1790	ATATTTGTAGTAATGGCGAAA	21	cis	NPC-NPC	AT2G27400	XLOC_010487	Containing	unique
slf_3918	TAGAAAAAGCATTGGATATAT	21	cis	NPC-NPC	AT2G27400	XLOC_010487	Containing	unique
sl_2985	GAAAAAGCATTGGATATATTCTAG	24	cis	NPC-NPC	AT2G27400	XLOC_010487	Containing	unique
s_3610	GTCCAACATAGCGTTCGATAAGA	23	cis	NPC-NPC	AT2G27400	XLOC_010487	Containing	unique
s_4935	TTCACATTGTAATTAATTTGA	21	cis	NPC-NPC	AT2G27400	XLOC_010487	Containing	unique
s_4112	TATTTTCTACTTAATGAACAGTT	23	cis	NPC-NPC	AT2G27400	XLOC_010487	Containing	unique
slf_4766	TGTGAAGTCTACATGAAGCAAG	22	cis	NPC-NPC	AT2G27400	XLOC_010487	Containing	unique
slf_3608	GTCCAACATAGCGTAGAGAAATGG	24	cis	NPC-NPC	AT2G27400	XLOC_010487	Containing	unique
slf_2379	CAAAATAAAAAATGGATGTTGG	22	cis	NPC-NPC	AT2G27400	XLOC_010487	Containing	unique
sl_4917	TTATTTTCTACTTAATGAACAGTT	24	cis	NPC-NPC	AT2G27400	XLOC_010487	Containing	unique
sf_2456	CACATTAAATGTTATTTTCTA	21	cis	NPC-NPC	AT2G27400	XLOC_010487	Containing	unique
s_1755	ATATCGTGAATGATATTTGTA	21	cis	NPC-NPC	AT2G27400	XLOC_010487	Containing	unique
sl_5146	TTGTGTAGTCTCTTTTACAAG	21	cis	NPC-NPC	AT2G27400	XLOC_010487	Containing	unique
sl_4068	TATGTTCACATTAAATGTTAT	21	cis	NPC-NPC	AT2G27400	XLOC_010487	Containing	unique
slf_3763	TAAAAAATGGATGTTGGTATTC	22	cis	NPC-NPC	AT2G27400	XLOC_010487	Containing	unique
slf_1535	AGTAATGGCGAAACTAGAAAAAGC	24	cis	NPC-NPC	AT2G27400	XLOC_010487	Containing	unique
s_4436	TCTTATTTTGCAAGGCTTGTA	21	cis	NPC-NPC	AT2G27400	XLOC_010487	Containing	unique
sl_3630	GTCTAACATAGCGTTTGATTGGAT	24	cis	NPC-NPC	AT2G27400	XLOC_010487	Containing	unique
sl_230	AAATGTTATTTTCTACTTAATG	22	cis	NPC-NPC	AT2G27400	XLOC_010487	Containing	unique
slf_2808	CTAAGTCCAACATAGCGTAGA	21	cis	NPC-NPC	AT2G27400	XLOC_010487	Containing	unique
sl_5044	TTGAATATGTTCACATTAAATGTT	24	cis	NPC-NPC	AT2G27400	XLOC_010487	Containing	unique
sf_4362	TCTACTTAATGAACAGTTGATGAT	24	cis	NPC-NPC	AT2G27400	XLOC_010487	Containing	unique
slf_2005	ATGATATTTGTAGTAATGGCGAAA	24	cis	NPC-NPC	AT2G27400	XLOC_010487	Containing	unique
sl_729	AATTACATGCATCTTTCACAT	21	cis	NPC-NPC	AT2G27400	XLOC_010487	Containing	unique
s_3991	TAGTAATGGCGAAACTAGAAA	21	cis	NPC-NPC	AT2G27400	XLOC_010487	Containing	unique
s_232	AAATGTTATTTTCTACTTAATGAA	24	cis	NPC-NPC	AT2G27400	XLOC_010487	Containing	unique
slf_2565	CCAACATAGCGTAGAGAAATGGAA	24	cis	NPC-NPC	AT2G27400	XLOC_010487	Containing	unique
s_3609	GTCCAACATAGCGTTCGATA	20	cis	NPC-NPC	AT2G27400	XLOC_010487	Containing	unique
s_1557	AGTCCAACATAGCGTTCGATAAGA	24	cis	NPC-NPC	AT2G27400	XLOC_010487	Containing	unique
slf_3968	TAGCGTAGAGAAATGGAAGATA	22	cis	NPC-NPC	AT2G27400	XLOC_010487	Containing	unique
s_57	AAAAGCATTGGATATATTCTAGG	23	cis	NPC-NPC	AT2G27400	XLOC_010487	Containing	unique
slf_367	AACTAGAAAAAGCATTGGATATAT	24	cis	NPC-NPC	AT2G27400	XLOC_010487	Containing	unique
sf_4556	TGATATTTGTAGTAATGGCGAA	22	cis	NPC-NPC	AT2G27400	XLOC_010487	Containing	unique
sf_221	AAATGGAAGATATCGTGAATGA	22	cis	NPC-NPC	AT2G27400	XLOC_010487	Containing	unique
slf_2669	CGAAACTAGAAAAAGCATTGGA	22	cis	NPC-NPC	AT2G27400	XLOC_010487	Containing	unique
slf_2801	CTAACATAGCGTTTGATTGGATC	23	cis	NPC-NPC	AT2G27400	XLOC_010487	Containing	unique
s_238	AAATTATTTTAAGTCTAACAT	21	cis	NPC-NPC	AT2G27400	XLOC_010487	Containing	unique
sl_3894	TACATGAAGCAAGTCAGCTAAT	22	cis	NPC-NPC	AT2G27400	XLOC_010487	Containing	unique
slf_2786	CGTTTGATTGGATCTTAGGAA	21	cis	NPC-NPC	AT2G27400	XLOC_010487	Containing	unique
slf_4360	TCTACTTAATGAACAGTTGAT	21	cis	NPC-NPC	AT2G27400	XLOC_010487	Containing	unique
sl_479	AAGCATTGGATATATTCTAGG	21	cis	NPC-NPC	AT2G27400	XLOC_010487	Containing	unique
sl_4496	TGAAGTCTACATGAAGCAAGTC	22	cis	NPC-NPC	AT2G27400	XLOC_010487	Containing	unique
slf_4686	TGGATATATTCTAGGATATGC	21	cis	NPC-NPC	AT2G27400	XLOC_010487	Containing	unique
sl_3562	GTAATGGGTGTTGTGTAGTCT	21	cis	NPC-NPC	AT2G27400	XLOC_010487	Containing	unique
s_769	AATTGTTTCCGTGTAACCAAAACA	24	cis	NPC-NPC	AT2G27400	XLOC_010487	Containing	unique
s_19	AAAAAGCATTGGATATATTCTAGG	24	cis	NPC-NPC	AT2G27400	XLOC_010487	Containing	unique
sl_4845	TTACAAGGTGTTGTGAAGTCTA	22	cis	NPC-NPC	AT2G27400	XLOC_010487	Containing	unique
sf_285	AACATAGCGTAGAGAAATGG	20	cis	NPC-NPC	AT2G27400	XLOC_010487	Containing	unique
slf_3762	TAAAAAATGGATGTTGGTATT	21	cis	NPC-NPC	AT2G27400	XLOC_010487	Containing	unique
slf_1783	ATATTCTAGGATATGCAAAAG	21	cis	NPC-NPC	AT2G27400	XLOC_010487	Containing	unique
s_5223	TTTCTACTTAATGAACAGTT	20	cis	NPC-NPC	AT2G27400	XLOC_010487	Containing	unique
s_231	AAATGTTATTTTCTACTTAATGA	23	cis	NPC-NPC	AT2G27400	XLOC_010487	Containing	unique
sf_1023	ACTAGAAAAAGCATTGGATATATT	24	cis	NPC-NPC	AT2G27400	XLOC_010487	Containing	unique
slf_1764	ATATGCAAAAGTTATCCTTGAA	22	cis	NPC-NPC	AT2G27400	XLOC_010487	Containing	unique
s_240	AAATTGTTTCCGTGTAACCAAA	22	cis	NPC-NPC	AT2G27400	XLOC_010487	Containing	unique
sl_5043	TTGAATATGTTCACATTAAAT	21	cis	NPC-NPC	AT2G27400	XLOC_010487	Containing	unique
sf_105	AAACTAGAAAAAGCATTGGA	20	cis	NPC-NPC	AT2G27400	XLOC_010487	Containing	unique
sl_290	AACATAGCGTTCGATAAGATC	21	cis	NPC-NPC	AT2G27400	XLOC_010487	Containing	unique
sl_3977	TAGGAAATTATTCTAAGTCCA	21	cis	NPC-NPC	AT2G27400	XLOC_010487	Containing	unique
sl_1554	AGTCCAACATAGCGTAGAGAA	21	cis	NPC-NPC	AT2G27400	XLOC_010487	Containing	unique
s_4015	TATATGCAAAATAAAAAATGGA	22	cis	NPC-NPC	AT2G27400	XLOC_010487	Containing	unique
slf_2275	ATTGGATATATTCTAGGATAT	21	cis	NPC-NPC	AT2G27400	XLOC_010487	Containing	unique
sf_4581	TGATTGGATCTTAGGAAATTAT	22	cis	NPC-NPC	AT2G27400	XLOC_010487	Containing	unique
sf_663	AATGAACAGTTGATGATACAA	21	cis	NPC-NPC	AT2G27400	XLOC_010487	Containing	unique
sl_3992	TAGTAATGGCGAAACTAGAAAA	22	cis	NPC-NPC	AT2G27400	XLOC_010487	Containing	unique
sf_4045	TATCGTGAATGATATTTGTAG	21	cis	NPC-NPC	AT2G27400	XLOC_010487	Containing	unique
slf_522	AAGGCTTGTAATGGGTGTTGTGTA	24	cis	NPC-NPC	AT2G27400	XLOC_010487	Containing	unique
slf_3321	GATTGGATCTTAGGAAATTATTCT	24	cis	NPC-NPC	AT2G27400	XLOC_010487	Containing	unique
slf_1021	ACTAGAAAAAGCATTGGATAT	21	cis	NPC-NPC	AT2G27400	XLOC_010487	Containing	unique
s_1914	ATCGTGAATGATATTTGTAGT	21	cis	NPC-NPC	AT2G27400	XLOC_010487	Containing	unique
slf_4040	TATCCTTGAATATGTTCACATT	22	cis	NPC-NPC	AT2G27400	XLOC_010487	Containing	unique
sl_4689	TGGATCTTAGGAAATTATTCT	21	cis	NPC-NPC	AT2G27400	XLOC_010487	Containing	unique
slf_153	AAAGCATTGGATATATTCTAGG	22	cis	NPC-NPC	AT2G27400	XLOC_010487	Containing	unique
sl_3080	GAATATGTTCACATTAAATGTTAT	24	cis	NPC-NPC	AT2G27400	XLOC_010487	Containing	unique
sf_2927	CTTAATGAACAGTTGATGATACA	23	cis	NPC-NPC	AT2G27400	XLOC_010487	Containing	unique
sl_724	AATGTTATTTTCTACTTAATG	21	cis	NPC-NPC	AT2G27400	XLOC_010487	Containing	unique
sf_1207	AGAGAAATGGAAGATATCGTGA	22	cis	NPC-NPC	AT2G27400	XLOC_010487	Containing	unique
slf_874	ACATAGCGTAGAGAAATGGAAG	22	cis	NPC-NPC	AT2G27400	XLOC_010487	Containing	unique
slf_4844	TTACAAGGTGTTGTGAAGTCT	21	cis	NPC-NPC	AT2G27400	XLOC_010487	Containing	unique
sf_5108	TTGGATATATTCTAGGATATG	21	cis	NPC-NPC	AT2G27400	XLOC_010487	Containing	unique
sf_3830	TAAGTCCAACATAGCGTT	18	cis	NPC-NPC	AT2G27400	XLOC_010487	Containing	unique
slf_2082	ATGGCGAAACTAGAAAAAGCA	21	cis	NPC-NPC	AT2G27400	XLOC_010487	Containing	unique
slf_4083	TATTCTAGGATATGCAAAAG	20	cis	NPC-NPC	AT2G27400	XLOC_010487	Containing	unique
sf_2342	ATTTGTAGTAATGGCGAAACT	21	cis	NPC-NPC	AT2G27400	XLOC_010487	Containing	unique
sf_5356	TTTTGCAAGGCTTGTAATGGG	21	cis	NPC-NPC	AT2G27400	XLOC_010487	Containing	unique
sf_3917	TACTTAATGAACAGTTGATGATA	23	cis	NPC-NPC	AT2G27400	XLOC_010487	Containing	unique
slf_4816	TTAAATGTTATTTTCTACTTAATG	24	cis	NPC-NPC	AT2G27400	XLOC_010487	Containing	unique
sl_2129	ATGTTGGTATTCTTATTTTGCA	22	cis	NPC-NPC	AT2G27400	XLOC_010487	Containing	unique
sl_2505	CATAGCGTAGAGAAATGGAAG	21	cis	NPC-NPC	AT2G27400	XLOC_010487	Containing	unique
sl_4214	TCCAACATAGCGTTCGATAAG	21	cis	NPC-NPC	AT2G27400	XLOC_010487	Containing	unique
sl_4861	TTAGAAAATTATTTTAAGTCT	21	cis	NPC-NPC	AT2G27400	XLOC_010487	Containing	unique
s_2546	CATTGGATATATTCTAGGATATG	23	cis	NPC-NPC	AT2G27400	XLOC_010487	Containing	unique
slf_5357	TTTTGCAAGGCTTGTAATGGGT	22	cis	NPC-NPC	AT2G27400	XLOC_010487	Containing	unique
sl_3973	TAGCGTTTGATTGGATCTTAGG	22	cis	NPC-NPC	AT2G27400	XLOC_010487	Containing	unique
sl_1885	ATCCTTGAATATGTTCACATTAAA	24	cis	NPC-NPC	AT2G27400	XLOC_010487	Containing	unique
sl_280	AACAGTTGATGATACAATTATT	22	cis	NPC-NPC	AT2G27400	XLOC_010487	Containing	unique
slf_2701	CGATAAGATCTTAGAAAATTA	21	cis	NPC-NPC	AT2G27400	XLOC_010487	Containing	unique
s_4784	TGTTCACATTAAATGTTATTTT	22	cis	NPC-NPC	AT2G27400	XLOC_010487	Containing	unique
sl_1967	ATCTTTCACATTGTAATTAAT	21	cis	NPC-NPC	AT2G27400	XLOC_010487	Containing	unique
slf_3875	TACAAGCGAATGAGTCATTCATC	23	cis	NPC-NPC	AT2G27400	XLOC_010487	Containing	unique
s_4459	TCTTTAAAATTGTTTCCGTGTA	22	cis	NPC-NPC	AT2G27400	XLOC_010487	Containing	unique
slf_3967	TAGCGTAGAGAAATGGAAGAT	21	cis	NPC-NPC	AT2G27400	XLOC_010487	Containing	unique
sf_5296	TTTGTAGTAATGGCGAAACTAGAA	24	cis	NPC-NPC	AT2G27400	XLOC_010487	Containing	unique
s_3585	GTAGTAATGGCGAAACTAGAAA	22	cis	NPC-NPC	AT2G27400	XLOC_010487	Containing	unique
sl_3670	GTGTAACCAAAACATATTTCAGT	23	cis	NPC-NPC	AT2G27400	XLOC_010487	Containing	unique
slf_2121	ATGTTATTTTCTACTTAATGA	21	cis	NPC-NPC	AT2G27400	XLOC_010487	Containing	unique
s_2356	ATTTTCTACTTAATGAACAGTT	22	cis	NPC-NPC	AT2G27400	XLOC_010487	Containing	unique
sf_1368	AGCGTAGAGAAATGGAAGATA	21	cis	NPC-NPC	AT2G27400	XLOC_010487	Containing	unique
sl_548	AAGTCCAACATAGCGTTCGA	20	cis	NPC-NPC	AT2G27400	XLOC_010487	Containing	unique
slf_3845	TAATGGCGAAACTAGAAAAAG	21	cis	NPC-NPC	AT2G27400	XLOC_010487	Containing	unique
sf_188	AAATAAAAAATGGATGTTGGT	21	cis	NPC-NPC	AT2G27400	XLOC_010487	Containing	unique
sf_2998	GAAACTAGAAAAAGCATTGGA	21	cis	NPC-NPC	AT2G27400	XLOC_010487	Containing	unique
sl_4796	TGTTGGTATTCTTATTTTGCA	21	cis	NPC-NPC	AT2G27400	XLOC_010487	Containing	unique
slf_3792	TAACATAGCGTTTGATTGGATC	22	cis	NPC-NPC	AT2G27400	XLOC_010487	Containing	unique
sl_2398	CAACATAGCGTTCGATAAGATC	22	cis	NPC-NPC	AT2G27400	XLOC_010487	Containing	unique
s_5278	TTTGATTTCAATTTTGTAATT	21	cis	NPC-NPC	AT2G27400	XLOC_010487	Containing	unique
sl_292	AACATAGCGTTTGATTGGATC	21	cis	NPC-NPC	AT2G27400	XLOC_010487	Containing	unique
sl_26	AAAAATGGATGTTGGTATTCT	21	cis	NPC-NPC	AT2G27400	XLOC_010487	Containing	unique
slf_1714	ATAGCGTTCGATAAGATCTTA	21	cis	NPC-NPC	AT2G27400	XLOC_010487	Containing	unique
sf_3085	GAATGATATTTGTAGTAATGGC	22	cis	NPC-NPC	AT2G27400	XLOC_010487	Containing	unique
slf_1373	AGCGTTTGATTGGATCTTAGGAAA	24	cis	NPC-NPC	AT2G27400	XLOC_010487	Containing	unique
slf_4579	TGATTGGATCTTAGGAAATT	20	cis	NPC-NPC	AT2G27400	XLOC_010487	Containing	unique
sl_3999	TAGTCTCTTTTACAAGGTGTT	21	cis	NPC-NPC	AT2G27400	XLOC_010487	Containing	unique
slf_2564	CCAACATAGCGTAGAGAAATGG	22	cis	NPC-NPC	AT2G27400	XLOC_010487	Containing	unique
s_5279	TTTGCAAGGCTTGTAATGGGT	21	cis	NPC-NPC	AT2G27400	XLOC_010487	Containing	unique
sf_5136	TTGTAGTAATGGCGAAACTAGAAA	24	cis	NPC-NPC	AT2G27400	XLOC_010487	Containing	unique
sl_3607	GTCCAACATAGCGTAGAGAAATG	23	cis	NPC-NPC	AT2G27400	XLOC_010487	Containing	unique
sl_2813	CTAAGTCCAACATAGCGTTCGA	22	cis	NPC-NPC	AT2G27400	XLOC_010487	Containing	unique
slf_3150	GAGAAATGGAAGATATCGTGA	21	cis	NPC-NPC	AT2G27400	XLOC_010487	Containing	unique
s_4828	TTAAGTCTAACATAGCGTTTG	21	cis	NPC-NPC	AT2G27400	XLOC_010487	Containing	unique
sf_2394	CAACATAGCGTAGAGAAATGGA	22	cis	NPC-NPC	AT2G27400	XLOC_010487	Containing	unique
sf_286	AACATAGCGTAGAGAAATGGA	21	cis	NPC-NPC	AT2G27400	XLOC_010487	Containing	unique
sl_1599	AGTTATCCTTGAATATGTTCACA	23	cis	NPC-NPC	AT2G27400	XLOC_010487	Containing	unique
slf_4106	TATTTGTAGTAATGGCGAAAC	21	cis	NPC-NPC	AT2G27400	XLOC_010487	Containing	unique
s_5147	TTGTGTAGTCTCTTTTACAAGG	22	cis	NPC-NPC	AT2G27400	XLOC_010487	Containing	unique
sl_2399	CAACATAGCGTTCGATAAGATCT	23	cis	NPC-NPC	AT2G27400	XLOC_010487	Containing	unique
slf_873	ACATAGCGTAGAGAAATGGAA	21	cis	NPC-NPC	AT2G27400	XLOC_010487	Containing	unique
slf_691	AATGGAAGATATCGTGAATGA	21	cis	NPC-NPC	AT2G27400	XLOC_010487	Containing	unique
sl_4458	TCTTTAAAATTGTTTCCGTGT	21	cis	NPC-NPC	AT2G27400	XLOC_010487	Containing	unique
sl_5305	TTTTAAGTCTAACATAGCGTTTGA	24	cis	NPC-NPC	AT2G27400	XLOC_010487	Containing	unique
slf_289	AACATAGCGTAGAGAAATGGAAGA	24	cis	NPC-NPC	AT2G27400	XLOC_010487	Containing	unique
slf_2393	CAACATAGCGTAGAGAAATGG	21	cis	NPC-NPC	AT2G27400	XLOC_010487	Containing	unique
slf_3876	TACAAGCGAATGAGTCATTCATCC	24	cis	NPC-NPC	AT2G27400	XLOC_010487	Containing	unique
sl_5116	TTGGTATTCTTATTTTGCAAG	21	cis	NPC-NPC	AT2G27400	XLOC_010487	Containing	unique
slf_4893	TTATCCTTGAATATGTTCACATTA	24	cis	NPC-NPC	AT2G27400	XLOC_010487	Containing	unique
sl_4716	TGGGTGTTGTGTAGTCTCTTT	21	cis	NPC-NPC	AT2G27400	XLOC_010487	Containing	unique
sf_2343	ATTTGTAGTAATGGCGAAACTA	22	cis	NPC-NPC	AT2G27400	XLOC_010487	Containing	unique
sl_1997	ATGATACAATTATTTTCTTTA	21	cis	NPC-NPC	AT2G27400	XLOC_010487	Containing	unique
slf_4989	TTCTACTTAATGAACAGTTGAT	22	cis	NPC-NPC	AT2G27400	XLOC_010487	Containing	unique
sl_2507	CATAGCGTTTGATTGGATCTT	21	cis	NPC-NPC	AT2G27400	XLOC_010487	Containing	unique
sl_876	ACATAGCGTTCGATAAGATCT	21	cis	NPC-NPC	AT2G27400	XLOC_010487	Containing	unique
s_5017	TTCTTATTTTGCAAGGCTTGTA	22	cis	NPC-NPC	AT2G27400	XLOC_010487	Containing	unique
slf_3565	GTAGAGAAATGGAAGATATCGT	22	cis	NPC-NPC	AT2G27400	XLOC_010487	Containing	unique
sl_4215	TCCAACATAGCGTTCGATAAGATC	24	cis	NPC-NPC	AT2G27400	XLOC_010487	Containing	unique
slf_1716	ATAGCGTTTGATTGGATCTTA	21	cis	NPC-NPC	AT2G27400	XLOC_010487	Containing	unique
slf_768	AATTGTTTCCGTGTAACCAAA	21	cis	NPC-NPC	AT2G27400	XLOC_010487	Containing	unique
s_878	ACATAGCGTTTGATTGGATCTT	22	cis	NPC-NPC	AT2G27400	XLOC_010487	Containing	unique
s_80	AAAATTATTTTAAGTCTAACA	21	cis	NPC-NPC	AT2G27400	XLOC_010487	Containing	unique
s_5351	TTTTCTTTAAAATTGTTTCCGTGT	24	cis	NPC-NPC	AT2G27400	XLOC_010487	Containing	unique
sl_5164	TTTAAGTCTAACATAGCGTTT	21	cis	NPC-NPC	AT2G27400	XLOC_010487	Containing	unique
sl_4874	TTAGGAAATTATTCTAAGTCC	21	cis	NPC-NPC	AT2G27400	XLOC_010487	Containing	unique
sl_4745	TGTAATGGGTGTTGTGTAGTC	21	cis	NPC-NPC	AT2G27400	XLOC_010487	Containing	unique
s_5034	TTCTTTAAAATTGTTTCCGTGTA	23	cis	NPC-NPC	AT2G27400	XLOC_010487	Containing	unique
sf_1792	ATATTTGTAGTAATGGCGAAACT	23	cis	NPC-NPC	AT2G27400	XLOC_010487	Containing	unique
slf_1066	ACTTAATGAACAGTTGATGAT	21	cis	NPC-NPC	AT2G27400	XLOC_010487	Containing	unique
sl_4113	TATTTTCTACTTAATGAACAGTTG	24	cis	NPC-NPC	AT2G27400	XLOC_010487	Containing	unique
slf_5252	TTTCTTTAAAATTGTTTCCGTG	22	cis	NPC-NPC	AT2G27400	XLOC_010487	Containing	unique
slf_2084	ATGGCGAAACTAGAAAAAGCATT	23	cis	NPC-NPC	AT2G27400	XLOC_010487	Containing	unique
sl_4658	TGGAAGATATCGTGAATGATATTT	24	cis	NPC-NPC	AT2G27400	XLOC_010487	Containing	unique
slf_4555	TGATATTTGTAGTAATGGCGA	21	cis	NPC-NPC	AT2G27400	XLOC_010487	Containing	unique
sl_2128	ATGTTGGTATTCTTATTTTGC	21	cis	NPC-NPC	AT2G27400	XLOC_010487	Containing	unique
sl_4291	TCCTTGAATATGTTCACATTA	21	cis	NPC-NPC	AT2G27400	XLOC_010487	Containing	unique
sl_3922	TAGAAAATTATTTTAAGTCTA	21	cis	NPC-NPC	AT2G27400	XLOC_010487	Containing	unique
slf_229	AAATGTTATTTTCTACTTAAT	21	cis	NPC-NPC	AT2G27400	XLOC_010487	Containing	unique
slf_106	AAACTAGAAAAAGCATTGGAT	21	cis	NPC-NPC	AT2G27400	XLOC_010487	Containing	unique
slf_4180	TCAGCTAATTACATGCATCTTT	22	cis	NPC-NPC	AT2G27400	XLOC_010487	Containing	unique
s_744	AATTATTTTAAGTCTAACATA	21	cis	NPC-NPC	AT2G27400	XLOC_010487	Containing	unique
sl_1740	ATATATTCTAGGATATGCAAA	21	cis	NPC-NPC	AT2G27400	XLOC_010487	Containing	unique
sl_700	AATGGCGAAACTAGAAAAAGCATT	24	cis	NPC-NPC	AT2G27400	XLOC_010487	Containing	unique
sf_3086	GAATGATATTTGTAGTAATGGCGA	24	cis	NPC-NPC	AT2G27400	XLOC_010487	Containing	unique
slf_2228	ATTCTAGGATATGCAAAAGT	20	cis	NPC-NPC	AT2G27400	XLOC_010487	Containing	unique
sf_5277	TTTGATTGGATCTTAGGAAATTAT	24	cis	NPC-NPC	AT2G27400	XLOC_010487	Containing	unique
s_4111	TATTTTCTACTTAATGAACAGT	22	cis	NPC-NPC	AT2G27400	XLOC_010487	Containing	unique
sl_2809	CTAAGTCCAACATAGCGTAGAG	22	cis	NPC-NPC	AT2G27400	XLOC_010487	Containing	unique
sf_3880	TACAAGGTGTTGTGAAGTCTAC	22	cis	NPC-NPC	AT2G27400	XLOC_010487	Containing	unique
slf_481	AAGCATTGGATATATTCTAGGATA	24	cis	NPC-NPC	AT2G27400	XLOC_010487	Containing	unique
s_5117	TTGGTATTCTTATTTTGCAAGG	22	cis	NPC-NPC	AT2G27400	XLOC_010487	Containing	unique
s_2365	ATTTTCTTTAAAATTGTTTCC	21	cis	NPC-NPC	AT2G27400	XLOC_010487	Containing	unique
slf_4374	TCTAGGATATGCAAAAGTTAT	21	cis	NPC-NPC	AT2G27400	XLOC_010487	Containing	unique
slf_4280	TCCTAAGTCCAACATAGCGTTCGA	24	cis	NPC-NPC	AT2G27400	XLOC_010487	Containing	unique
s_3774	TAAAATTGTTTCCGTGTAACCA	22	cis	NPC-NPC	AT2G27400	XLOC_010487	Containing	unique
slf_4741	TGTAACCAAAACATATTTCAGT	22	cis	NPC-NPC	AT2G27400	XLOC_010487	Containing	unique
slf_5303	TTTTAAGTCTAACATAGCGTT	21	cis	NPC-NPC	AT2G27400	XLOC_010487	Containing	unique
sl_4346	TCTAAGTCCAACATAGCGTAG	21	cis	NPC-NPC	AT2G27400	XLOC_010487	Containing	unique
s_4325	TCGTGAATGATATTTGTAGTAA	22	cis	NPC-NPC	AT2G27400	XLOC_010487	Containing	unique
s_693	AATGGAAGATATCGTGAATGATA	23	cis	NPC-NPC	AT2G27400	XLOC_010487	Containing	unique
slf_2226	ATTCTAAGTCCAACATAGCGTAGA	24	cis	NPC-NPC	AT2G27400	XLOC_010487	Containing	unique
s_4799	TGTTGTGTAGTCTCTTTTACAA	22	cis	NPC-NPC	AT2G27400	XLOC_010487	Containing	unique
slf_1763	ATATGCAAAAGTTATCCTTGA	21	cis	NPC-NPC	AT2G27400	XLOC_010487	Containing	unique
sl_4211	TCCAACATAGCGTAGAGAAATG	22	cis	NPC-NPC	AT2G27400	XLOC_010487	Containing	unique
slf_4349	TCTAAGTCCAACATAGCGTAGAGA	24	cis	NPC-NPC	AT2G27400	XLOC_010487	Containing	unique
sf_3982	TAGGATATGCAAAAGTTATCC	21	cis	NPC-NPC	AT2G27400	XLOC_010487	Containing	unique
slf_4409	TCTCTTTTACAAGGTGTTGTG	21	cis	NPC-NPC	AT2G27400	XLOC_010487	Containing	unique
sl_4281	TCCTAAGTCCAACATAGCGTTCGAT	25	cis	NPC-NPC	AT2G27400	XLOC_010487	Containing	unique
slf_154	AAAGCATTGGATATATTCTAGGA	23	cis	NPC-NPC	AT2G27400	XLOC_010487	Containing	unique
s_5166	TTTAAGTCTAACATAGCGTTTGA	23	cis	NPC-NPC	AT2G27400	XLOC_010487	Containing	unique
s_4782	TGTTATTTTCTACTTAATGAA	21	cis	NPC-NPC	AT2G27400	XLOC_010487	Containing	unique
slf_2000	ATGATATTTGTAGTAATGG	19	cis	NPC-NPC	AT2G27400	XLOC_010487	Containing	unique
slf_3950	TAGAGAAATGGAAGATATCGTG	22	cis	NPC-NPC	AT2G27400	XLOC_010487	Containing	unique
sl_1717	ATAGCGTTTGATTGGATCTTAG	22	cis	NPC-NPC	AT2G27400	XLOC_010487	Containing	unique
s_4915	TTATTTTCTACTTAATGAACAG	22	cis	NPC-NPC	AT2G27400	XLOC_010487	Containing	unique
slf_520	AAGGCTTGTAATGGGTGTTGT	21	cis	NPC-NPC	AT2G27400	XLOC_010487	Containing	unique
sl_3411	GGAAGATATCGTGAATGATATT	22	cis	NPC-NPC	AT2G27400	XLOC_010487	Containing	unique
slf_5276	TTTGATTGGATCTTAGGAAATT	22	cis	NPC-NPC	AT2G27400	XLOC_010487	Containing	unique
slf_4993	TTCTAGGATATGCAAAAGTTA	21	cis	NPC-NPC	AT2G27400	XLOC_010487	Containing	unique
sl_1556	AGTCCAACATAGCGTAGAGAAATG	24	cis	NPC-NPC	AT2G27400	XLOC_010487	Containing	unique
slf_1370	AGCGTAGAGAAATGGAAGATATCG	24	cis	NPC-NPC	AT2G27400	XLOC_010487	Containing	unique
slf_4988	TTCTACTTAATGAACAGTTGA	21	cis	NPC-NPC	AT2G27400	XLOC_010487	Containing	unique
sl_4740	TGTAACCAAAACATATTTCAG	21	cis	NPC-NPC	AT2G27400	XLOC_010487	Containing	unique
sf_4340	TCTAACATAGCGTTTGATTGGA	22	cis	NPC-NPC	AT2G27400	XLOC_010487	Containing	unique
sf_4578	TGATTGGATCTTAGGAAAT	19	cis	NPC-NPC	AT2G27400	XLOC_010487	Containing	unique
sf_4107	TATTTGTAGTAATGGCGAAACT	22	cis	NPC-NPC	AT2G27400	XLOC_010487	Containing	unique
slf_4553	TGATATTTGTAGTAATGGC	19	cis	NPC-NPC	AT2G27400	XLOC_010487	Containing	unique
slf_877	ACATAGCGTTTGATTGGATCT	21	cis	NPC-NPC	AT2G27400	XLOC_010487	Containing	unique
slf_4339	TCTAACATAGCGTTTGATTGG	21	cis	NPC-NPC	AT2G27400	XLOC_010487	Containing	unique
sl_4815	TTAAATGTTATTTTCTACTTAAT	23	cis	NPC-NPC	AT2G27400	XLOC_010487	Containing	unique
sf_3148	GAGAAATGGAAGATATCGT	19	cis	NPC-NPC	AT2G27400	XLOC_010487	Containing	unique
slf_1712	ATAGCGTAGAGAAATGGAAGAT	22	cis	NPC-NPC	AT2G27400	XLOC_010487	Containing	unique
slf_1206	AGAGAAATGGAAGATATCGTG	21	cis	NPC-NPC	AT2G27400	XLOC_010487	Containing	unique
sl_4041	TATCCTTGAATATGTTCACATTA	23	cis	NPC-NPC	AT2G27400	XLOC_010487	Containing	unique
sl_4829	TTAAGTCTAACATAGCGTTTGA	22	cis	NPC-NPC	AT2G27400	XLOC_010487	Containing	unique
sl_2814	CTAAGTCCAACATAGCGTTCGAT	23	cis	NPC-NPC	AT2G27400	XLOC_010487	Containing	unique
slf_3153	GAGAAATGGAAGATATCGTGAATG	24	cis	NPC-NPC	AT2G27400	XLOC_010487	Containing	unique
sl_3833	TAAGTCCAACATAGCGTTCGATA	23	cis	NPC-NPC	AT2G27400	XLOC_010487	Containing	unique
sf_4832	TTAATGAACAGTTGATGATACA	22	cis	NPC-NPC	AT2G27400	XLOC_010487	Containing	unique
slf_3972	TAGCGTTTGATTGGATCTTAG	21	cis	NPC-NPC	AT2G27400	XLOC_010487	Containing	unique
s_5090	TTGCAAGGCTTGTAATGGGTG	21	cis	NPC-NPC	AT2G27400	XLOC_010487	Containing	unique
slf_4277	TCCTAAGTCCAACATAGCGTT	21	cis	NPC-NPC	AT2G27400	XLOC_010487	Containing	unique
sf_3693	GTTATTTTCTACTTAATGAACAGT	24	cis	NPC-NPC	AT2G27400	XLOC_010487	Containing	unique
slf_1973	ATGAACAGTTGATGATACAATT	22	cis	NPC-NPC	AT2G27400	XLOC_010487	Containing	unique
s_1715	ATAGCGTTCGATAAGATCTTAG	22	cis	NPC-NPC	AT2G27400	XLOC_010487	Containing	unique
sl_3330	GCAAGGCTTGTAATGGGTGTT	21	cis	NPC-NPC	AT2G27400	XLOC_010487	Containing	unique
sl_550	AAGTCCAACATAGCGTTCGATA	22	cis	NPC-NPC	AT2G27400	XLOC_010487	Containing	unique
s_4000	TAGTCTCTTTTACAAGGTGTTG	22	cis	NPC-NPC	AT2G27400	XLOC_010487	Containing	unique
sl_2150	ATTACATGCATCTTTCACATT	21	cis	NPC-NPC	AT2G27400	XLOC_010487	Containing	unique
sl_5251	TTTCTTTAAAATTGTTTCCGT	21	cis	NPC-NPC	AT2G27400	XLOC_010487	Containing	unique
slf_1784	ATATTCTAGGATATGCAAAAGT	22	cis	NPC-NPC	AT2G27400	XLOC_010487	Containing	unique
slf_1109	AGAAATGGAAGATATCGTGAA	21	cis	NPC-NPC	AT2G27400	XLOC_010487	Containing	unique
sl_4773	TGTGTACCAAAGCTGAAATCAA	22	cis	NPC-NPC	AT2G27400	XLOC_010487	Containing	unique
slf_3852	TAATTACATGCATCTTTCACA	21	cis	NPC-NPC	AT2G27400	XLOC_010487	Containing	unique
sf_672	AATGATATTTGTAGTAATGGC	21	cis	NPC-NPC	AT2G27400	XLOC_010487	Containing	unique
slf_287	AACATAGCGTAGAGAAATGGAA	22	cis	NPC-NPC	AT2G27400	XLOC_010487	Containing	unique
sl_4159	TCACATTAAATGTTATTTTCTA	22	cis	NPC-NPC	AT2G27400	XLOC_010487	Containing	unique
sl_556	AAGTCTAACATAGCGTTTGATT	22	cis	NPC-NPC	AT2G27400	XLOC_010487	Containing	unique
slf_279	AACAGTTGATGATACAATTAT	21	cis	NPC-NPC	AT2G27400	XLOC_010487	Containing	unique
s_4827	TTAAGTCTAACATAGCGTT	19	cis	NPC-NPC	AT2G27400	XLOC_010487	Containing	unique
sl_3861	TAATTTTATTTGCTTTTGTGT	21	cis	NPC-NPC	AT2G27400	XLOC_010487	Containing	unique
sl_1770	ATATGTTCACATTAAATGTTA	21	cis	NPC-NPC	AT2G27400	XLOC_010487	Containing	unique
sf_5293	TTTGTAGTAATGGCGAAACTA	21	cis	NPC-NPC	AT2G27400	XLOC_010487	Containing	unique
sl_4797	TGTTGTGAAGTCTACATGAAG	21	cis	NPC-NPC	AT2G27400	XLOC_010487	Containing	unique
sl_4783	TGTTCACATTAAATGTTATTT	21	cis	NPC-NPC	AT2G27400	XLOC_010487	Containing	unique
slf_4983	TTCTAAGTCCAACATAGCGTAG	22	cis	NPC-NPC	AT2G27400	XLOC_010487	Containing	unique
s_3018	GAAATGGAAGATATCGTGAATGAT	24	cis	NPC-NPC	AT2G27400	XLOC_010487	Containing	unique
s_557	AAGTCTAACATAGCGTTTGATTGG	24	cis	NPC-NPC	AT2G27400	XLOC_010487	Containing	unique
slf_4361	TCTACTTAATGAACAGTTGATG	22	cis	NPC-NPC	AT2G27400	XLOC_010487	Containing	unique
slf_5032	TTCTTTAAAATTGTTTCCGTG	21	cis	NPC-NPC	AT2G27400	XLOC_010487	Containing	unique
slf_152	AAAGCATTGGATATATTCTAG	21	cis	NPC-NPC	AT2G27400	XLOC_010487	Containing	unique
slf_183	AAAGTTATCCTTGAATATGTT	21	cis	NPC-NPC	AT2G27400	XLOC_010487	Containing	unique
sl_3828	TAAGTCCAACATAGCGTAGAGA	22	cis	NPC-NPC	AT2G27400	XLOC_010487	Containing	unique
sl_4357	TCTACATGAAGCAAGTCAGCTA	22	cis	NPC-NPC	AT2G27400	XLOC_010487	Containing	unique
sf_692	AATGGAAGATATCGTGAATGAT	22	cis	NPC-NPC	AT2G27400	XLOC_010487	Containing	unique
sl_4278	TCCTAAGTCCAACATAGCGTTC	22	cis	NPC-NPC	AT2G27400	XLOC_010487	Containing	unique
slf_1522	AGGTGTTGTGAAGTCTACATGA	22	cis	NPC-NPC	AT2G27400	XLOC_010487	Containing	unique
s_3834	TAAGTCTAACATAGCGTTTGA	21	cis	NPC-NPC	AT2G27400	XLOC_010487	Containing	unique
sf_3919	TAGAAAAAGCATTGGATATATT	22	cis	NPC-NPC	AT2G27400	XLOC_010487	Containing	unique
sl_79	AAAATGGATGTTGGTATTCTT	21	cis	NPC-NPC	AT2G27400	XLOC_010487	Containing	unique
slf_3375	GCGTAGAGAAATGGAAGATATCGT	24	cis	NPC-NPC	AT2G27400	XLOC_010487	Containing	unique
slf_2506	CATAGCGTTCGATAAGATCTT	21	cis	NPC-NPC	AT2G27400	XLOC_010487	Containing	unique
slf_3832	TAAGTCCAACATAGCGTTCGAT	22	cis	NPC-NPC	AT2G27400	XLOC_010487	Containing	unique
slf_4486	TGAACAGTTGATGATACAATT	21	cis	NPC-NPC	AT2G27400	XLOC_010487	Containing	unique
slf_4890	TTATCCTTGAATATGTTCACA	21	cis	NPC-NPC	AT2G27400	XLOC_010487	Containing	unique
s_554	AAGTCTAACATAGCGTTTGA	20	cis	NPC-NPC	AT2G27400	XLOC_010487	Containing	unique
s_2566	CCAACATAGCGTTCGATAAGAT	22	cis	NPC-NPC	AT2G27400	XLOC_010487	Containing	unique
sl_480	AAGCATTGGATATATTCTAGGA	22	cis	NPC-NPC	AT2G27400	XLOC_010487	Containing	unique
sl_4591	TGCAAAAGTTATCCTTGAATAT	22	cis	NPC-NPC	AT2G27400	XLOC_010487	Containing	unique
sl_5129	TTGTAATGGGTGTTGTGTAGT	21	cis	NPC-NPC	AT2G27400	XLOC_010487	Containing	unique
sl_4324	TCGTGAATGATATTTGTAGTA	21	cis	NPC-NPC	AT2G27400	XLOC_010487	Containing	unique
sl_4109	TATTTTAAGTCTAACATAGCG	21	cis	NPC-NPC	AT2G27400	XLOC_010487	Containing	unique
sl_4933	TTCACATTAAATGTTATTTTCT	22	cis	NPC-NPC	AT2G27400	XLOC_010487	Containing	unique
sf_2006	ATGATATTTGTAGTAATGGCGAAAC	25	cis	NPC-NPC	AT2G27400	XLOC_010487	Containing	unique
sl_1884	ATCCTTGAATATGTTCACATTA	22	cis	NPC-NPC	AT2G27400	XLOC_010487	Containing	unique
sl_1669	ATACAATTATTTTCTTTAAAA	21	cis	NPC-NPC	AT2G27400	XLOC_010487	Containing	unique
sf_4583	TGATTGGATCTTAGGAAATTATTC	24	cis	NPC-NPC	AT2G27400	XLOC_010487	Containing	unique
sl_5165	TTTAAGTCTAACATAGCGTTTG	22	cis	NPC-NPC	AT2G27400	XLOC_010487	Containing	unique
sl_3872	TACAAGCGAATGAGTCATTC	20	cis	NPC-NPC	AT2G27400	XLOC_010487	Containing	unique
sf_2800	CTAACATAGCGTTTGATTGGAT	22	cis	NPC-NPC	AT2G27400	XLOC_010487	Containing	unique
sl_4717	TGGGTGTTGTGTAGTCTCTTTT	22	cis	NPC-NPC	AT2G27400	XLOC_010487	Containing	unique
slf_1022	ACTAGAAAAAGCATTGGATATA	22	cis	NPC-NPC	AT2G27400	XLOC_010487	Containing	unique
slf_4342	TCTAACATAGCGTTTGATTGGATC	24	cis	NPC-NPC	AT2G27400	XLOC_010487	Containing	unique
sl_2926	CTTAATGAACAGTTGATGATA	21	cis	NPC-NPC	AT2G27400	XLOC_010487	Containing	unique
sl_5318	TTTTATTTGCTTTTGTGTACC	21	cis	NPC-NPC	AT2G27400	XLOC_010487	Containing	unique
slf_875	ACATAGCGTAGAGAAATGGAAGAT	24	cis	NPC-NPC	AT2G27400	XLOC_010487	Containing	unique
sl_4814	TTAAATGTTATTTTCTACTTAA	22	cis	NPC-NPC	AT2G27400	XLOC_010487	Containing	unique
sl_2355	ATTTTCTACTTAATGAACAGT	21	cis	NPC-NPC	AT2G27400	XLOC_010487	Containing	unique
slf_107	AAACTAGAAAAAGCATTGGATA	22	cis	NPC-NPC	AT2G27400	XLOC_010487	Containing	unique
slf_3791	TAACATAGCGTTTGATTGGAT	21	cis	NPC-NPC	AT2G27400	XLOC_010487	Containing	unique
sl_4656	TGGAAGATATCGTGAATGATAT	22	cis	NPC-NPC	AT2G27400	XLOC_010487	Containing	unique
s_5130	TTGTAATGGGTGTTGTGTAGTC	22	cis	NPC-NPC	AT2G27400	XLOC_010487	Containing	unique
sl_3829	TAAGTCCAACATAGCGTAGAGAAA	24	cis	NPC-NPC	AT2G27400	XLOC_010487	Containing	unique
sl_5204	TTTCCGTGTAACCAAAACATA	21	cis	NPC-NPC	AT2G27400	XLOC_010487	Containing	unique
sl_2810	CTAAGTCCAACATAGCGTAGAGA	23	cis	NPC-NPC	AT2G27400	XLOC_010487	Containing	unique
sf_58	AAAAGCATTGGATATATTCTAGGA	24	cis	NPC-NPC	AT2G27400	XLOC_010487	Containing	unique
slf_1108	AGAAATGGAAGATATCGTGA	20	cis	NPC-NPC	AT2G27400	XLOC_010487	Containing	unique
slf_4276	TCCTAAGTCCAACATAGCGT	20	cis	NPC-NPC	AT2G27400	XLOC_010487	Containing	unique
slf_1345	AGCATTGGATATATTCTAGGA	21	cis	NPC-NPC	AT2G27400	XLOC_010487	Containing	unique
sl_4813	TTAAATGTTATTTTCTACTTA	21	cis	NPC-NPC	AT2G27400	XLOC_010487	Containing	unique
s_694	AATGGAAGATATCGTGAATGATAT	24	cis	NPC-NPC	AT2G27400	XLOC_010487	Containing	unique
sl_4042	TATCCTTGAATATGTTCACATTAA	24	cis	NPC-NPC	AT2G27400	XLOC_010487	Containing	unique
sl_4194	TCATCCTAAGTCCAACATAGCGTT	24	cis	NPC-NPC	AT2G27400	XLOC_010487	Containing	unique
sf_3916	TACTTAATGAACAGTTGATGAT	22	cis	NPC-NPC	AT2G27400	XLOC_010487	Containing	unique
slf_3874	TACAAGCGAATGAGTCATTCAT	22	cis	NPC-NPC	AT2G27400	XLOC_010487	Containing	unique
sl_2568	CCAACATAGCGTTCGATAAGATCT	24	cis	NPC-NPC	AT2G27400	XLOC_010487	Containing	unique
[truncated: 4,376 more rows]

## Sheet: tissue-specific nat-siRNA
#Tissue specific nat-siRNAs
Tissues	Number
leaf,flower,seedling	1548
leaf,flower	50
leaf,seedling	1607
flower,seedling	1093
flower	142
seedling	945
leaf	0
total	5385

## Sheet: ddm1 specific 21nt trans-NATsiR
#ddm1 specific 21 nt trans-NAT-siRNAs
NAT-siRNA ID	NAT-siRNA sequence	parent gene
sf_758	AATTGCAGAACATTTGATGGT	AT1G43320
slf_883	ACATCAGAACCGATCCGAGGA	AT4G02970
sf_1114	AGAACATTTGATGGTGAACTC	AT1G43320
sl_1333	AGCAGAGTGGCGCAGCGGAAG	AT5G41675
sf_1341	AGCAGTTGATGATGAACCTCA	AT1G43320
slf_1544	AGTAGCTTCGCGTTCGTCGGT	AT1G05562
f_2250	ATTGACTTAGACGGCGAACCG	AT4G09565
sl_2297	ATTGTCTTGTCTGCTCGTATG	AT3G57730
f_2439	CAATTGCAGAACATTTGATGG	AT1G43320
slf_2715	CGCCTATTTTTGGAGGGTCCT	AT1G70185
slf_3397	GCTTGACTCAGGCGGATTCTA	AT2G31141
slf_3501	GGGTCTGGAGTGATTACGGGA	AT3G28925
slf_3838	TAATCTGTGTGGGTCAGGCGA	AT2G31141
slf_4012	TATATCCGCATTTGCGCATCA	AT1G01650
slf_4155	TCACATACAACTCAAGACTAG	AT4G04409
sf_4327	TCGTGGAGCAGTTGATGATGA	AT1G43320
f_4355	TCTACAGATTGACTTAGACGG	AT4G09565
sf_4484	TGAACACTTGGTGATGAACTC	AT1G43320
sf_4560	TGATGAACCCAATTGCAGAAC	AT1G43320
sf_4599	TGCACTGAGATGCTGCGAGGA	AT3G57730
sf_4606	TGCAGAACATTTGATGGTGAA	AT1G43320
sf_4631	TGCGCCTTTGTTTGTGTTGGA	AT1G05562
f_4682	TGGAGCAGTTGATGATGAACC	AT1G43320
sl_4886	TTATCAAAACTAACAGTCGTT	AT4G03935
f_5057	TTGACTTAGACGGCGAACCGG	AT4G09565
sf_5073	TTGAGGTTGAAGATTGGGAAG	AT3G57730
slf_5080	TTGATGGAGACAAAAAACGGA	AT1G03410
