# Supplementary material for: Genome-wide view of natural antisense transcripts in Arabidopsis thaliana
Source: DNA Res. 2015 Apr 28;22(3):233–43. doi: 10.1093/dnares/dsv008 (PMC4463847; doi:10.1093/dnares/dsv008)
Supplement: Supplementary Data [file supp_dsv008_dsv008supp_table3.xls]

## Sheet: Common
sf_58	TCCGTTGTCGTCCAGCGG	18	cis
s_372	AGCAGAGTGGCGCAGCGG	18	trans		length	number	percentage
sf_435	CCTCTAATTCGTTCGAGTC	19	cis		18	2
sl_579	TTCTCATCGATGGTCTAGA	19	cis		19	6
sl_596	GTAGGCGTGCCGGAGTGGT	19	trans		20	26
slf_621	GATATCTTCCATTTCTCTA	19	cis		21	244	0.34907
slf_695	AACAAGCGAATGAGTCATT	19	trans		22	122	0.174535
s_1130	ATGATATTTGTAGTAATGG	19	cis		23	45
sf_1246	GACTCGAACGAATTAGAGGT	20	cis		24	247	0.353362
s_1304	TGATATTTGTAGTAATGGCG	20	cis		25	1
s_1311	TGCATTTCATTATTCTCTTT	20	cis		26	4
slf_1592	GATAGACAAGGTAGGAGAAA	20	cis		27	2
slf_1645	TATTCTAGGATATGCAAAAG	20	cis		total	699
sf_2225	AAGAAAAAATCCGACTAAAA	20	cis
slf_2282	AAACTAGAAAAAGCATTGGA	20	cis
s_2289	TTGTAAGGCCTTTTCTTGAC	20	cis
s_2435	TTTCTACTTAATGAACAGTT	20	cis
s_2670	TTTCTTCGTGAATATCTGGC	20	cis
slf_2867	AACATAGCGTAGAGAAATGG	20	cis
sf_2932	AAGTCTAACATAGCGTTTGA	20	cis
slf_3002	TTTTACAGATTCTATTCTAT	20	cis
sf_3253	CTTCTCATCGATGGTCTAGA	20	cis
s_3298	TTATTGTGTTTTATCTAGAT	20	cis
sf_3730	GACAGGGAACAAGCAGAGCA	20	cis
slf_3806	TAACCAAAACATATTTCAGT	20	cis
sf_4009	ACGATATCTTCCATTTCTCT	20	cis
sf_4092	TTCTTGACCTTGTAAGACCC	20	cis
s_4436	TTCTTCGTGAATATCTGGCA	20	cis
sf_4477	TTTTAAGTCTAACATAGCGT	20	cis
sl_4779	CTGCATAACAGCTACGAGGA	20	cis
s_5227	TCTCCTACCTTGTCTATCCC	20	cis
s_214	TTCTCCTACCTTGTCTATCC	20	cis
sl_604	ATTTTCTAAGATCTTATCGA	20	cis
s_833	TTTAAGTCTAACATAGCGTT	20	cis
s_1178	AATACCAAGAAAGCAACGAGA	21	cis
slf_1197	AATCAAACGCTATGTTAGACT	21	cis
sf_1475	ATTCGTTCGAGTCATTTTCTC	21	cis
sl_1511	ATTGGATCTTAGGAAATTATT	21	cis
s_1746	ATTGTAAACAATTTGATTTCA	21	cis
s_1938	CTCAGCGGTAGAGCGCGTGGC	21	trans
s_1966	TATAGAATAGATATCTATCTC	21	cis
s_2212	TCTTATTTTGCAAGGCTTGTA	21	cis
slf_2638	AGACATGGGTTGTGATCTGGT	21	cis
s_3055	CCTAGAATATATCCAATGCTT	21	cis
slf_3152	TCTCTACCTCTAATTCGTTCG	21	cis
s_3313	TGTAATGGGTGTTGTGTAGTC	21	cis
slf_4398	TTCAATGATAAAGCGGTGTTA	21	cis
sl_4745	TAGGAGAAAATGACTCGAACG	21	cis
slf_4927	TGGCTGCAGAAAACTCGCATC	21	trans
sl_438	TTCGAGTCATTTTCTCCTACC	21	cis
sf_796	TTCTTATTTTGCAAGGCTTGT	21	cis
sf_4173	TTGCTTCATGTAGACTTCACA	21	cis
s_1124	ATCAATCAACACAGAGTCTGA	21	cis
s_1823	ATCATCAACTGTTCATTAAGT	21	cis
s_2796	TAAGACCCCATCTCTTTCTAA	21	cis
sl_3979	ATGGAAGGTAGCCTGCTCGAG	21	trans
slf_1172	TACAGATTCTATTCTATCTCT	21	cis
s_195	ATTTGATTTCAGCTTTGGTAC	21	cis
sl_614	GACATTGAGTTTTTCTTCGGC	21	cis
s_707	GGTATTCTTATTTTGCAAGGC	21	cis
s_979	TTTCTCTACGCTATGTTGGAC	21	cis
s_1025	GACTAAAAGCTCAGATAGGAT	21	cis
sf_2378	GGTGTTATCCTATCTGAGCTT	21	cis
s_2586	ATAATTTCCTAAGATCCAATC	21	cis
s_3384	TGTTGGACTTAGAATAATTTC	21	cis
s_4130	TTTAAAGAAAATAATTGTATC	21	cis
sl_4701	AAGATTGTGCCACGTGTCAGG	21	trans
sl_4959	AAGGCTTGTAATGGGTGTTGT	21	cis
slf_5016	TAATTTTATTTGCTTTTGTGT	21	cis
sl_5101	TAGAGATAGATATCTATTCTA	21	cis
s_418	TATCAGATATTTCACGAAGAT	21	cis
sf_521	TCCATTCCTATACGTAGCTTT	21	trans
sf_1460	AGGCTTGTAATGGGTGTTGTG	21	cis
s_1810	GAGATGGGGTCTTACAAGGTC	21	cis
sl_1838	TAGTCGGATTTTTTCTTTTCA	21	cis
slf_3135	AATGGGTGTTGTGTAGTCTCT	21	cis
sl_3810	CCCATCTCTTTCTAAACGTTT	21	cis
s_3909	TAGTTTCGCCATTACTACAAA	21	cis
sl_4212	AATTGAAAAGAAAAAATCCGA	21	cis
sl_4245	GCTTGTAATGGGTGTTGTGTA	21	cis
slf_4554	GTAGGCGTGCCGGAGTGGTTA	21	trans
s_605	TATACTGAAATATGTTTTGGT	21	cis
s_1024	TGTTTTATCTAGATGATGCAT	21	cis
sl_2068	TTCGTTCGAGTCATTTTCTCC	21	cis
slf_3536	AAATGGATGTTGGTATTCTTA	21	cis
slf_3887	ATTCAGCAGTTTTTGTCCGAG	21	cis
s_4117	AAGAGATGGGGTCTTACAAGG	21	cis
sf_4315	TACTTAATGAACAGTTGATGA	21	cis
sl_4619	AGATCTTATCGAACGCTATGT	21	cis
s_4842	CCAGTTTCAATGATAAAGCGG	21	cis
sl_4924	TATCATTCACGATATCTTCCA	21	cis
sf_2337	AGTCCGGTTTTGGATACGTGA	21	cis
sf_3119	TAGGAAATTATTCTAAGTCCA	21	cis
slf_3520	TATATTGAGAAGAGATAGAAT	21	cis
sf_5233	GTTTGATTGGATCTTAGGAAA	21	cis
sf_2283	TGCTTCATGTAGACTTCACAA	21	cis
slf_3133	AATGGAAGATATCGTGAATGA	21	cis
s_3156	TTTAAAATTGTTTCCGTGTAA	21	cis
slf_2669	AAGAAAAAATCCGACTAAAAG	21	cis
slf_3531	ACATAGCGTTTGATTGGATCT	21	cis
sl_3956	ACTTAATGAACAGTTGATGAT	21	cis
sl_1662	ATTGGATATATTCTAGGATAT	21	cis
sl_4793	ATAATCTAGGTTGTATATATA	21	cis
sl_5157	ACCTCTAATTCGTTCGAGTCA	21	cis
sf_927	AAACAATTTTAAAGAAAATAA	21	cis
sl_2556	AACACCCATTACAAGCCTTGC	21	cis
sf_10	TCTTTCTAAACGTTTTATTAT	21	cis
slf_467	AGAGATAGAATAGAATCTGTA	21	cis
slf_520	TTAGAAAATTATTTTAAGTCT	21	cis
s_778	TTGAGAGCAACAAGACATAAT	21	cis
slf_875	ATTTTAAAGAAAATAATTGTA	21	cis
sl_1016	TATCATTGAAACTGGAATGCC	21	cis
s_1219	AAAGAAAATAATTGTATCATC	21	cis
sl_1643	GCATTGGATATATTCTAGGAT	21	cis
sl_1957	TAATTCGTTCGAGTCATTTTC	21	cis
s_2120	ATATGTTTTGGTTACACGGAA	21	cis
sf_2201	ATCTAGATAAAACACAATAAT	21	cis
s_2871	AGAAAATAACATTTAATGTGA	21	cis
sf_3224	TTTTGGTTACACGGAAACAAT	21	cis
sl_3861	TGAAATGCATCATCTAGATAA	21	cis
sl_3952	AAGAGAATAATGAAATGCATC	21	cis
s_4022	TAATGAAATGCATCATCTAGA	21	cis
slf_4083	AGTAATGGCGAAACTAGAAAA	21	cis
sl_4230	TTAAATGTTATTTTCTACTTA	21	cis
sf_4751	TGTGTTTGAATTTGCAGAACA	21	cis
s_5238	TTTCTTCGGCATTCCAGTTTC	21	cis
sl_5330	AAGCAAACCTTATAGATCATG	21	trans
s_1681	AGACTCTGTGTTGATTGATGA	21	cis
sl_2126	TGTTGAGCAGGTTTCTTCGTG	21	cis
sf_2243	AGTGGGAAGCATATCCGAGGA	21	trans
s_2647	TTTCTAAACGTTTTATTATTT	21	cis
s_4574	TTTTTATTTTGCATATACTGA	21	cis
s_5155	AATTTTCTAAGATCTTATCGA	21	cis
slf_1464	CATAGCGTTCGATAAGATCTT	21	cis
slf_3169	TCTATCTCTACCTCTAATTCG	21	cis
s_3731	TGGGTGTTGTGTAGTCTCTTT	21	cis
s_3997	TGTTTTGTGCTTGAATCTAAT	21	cis
s_72	TTGGTATTCTTATTTTGCAAG	21	cis
s_1265	AATAGATATCTATCTCTACCT	21	cis
slf_13	ATCAAACGCTATGTTAGACTT	21	cis
slf_34	ATTCAAGGATAACTTTTGCAT	21	cis
sl_704	TCAGCTAATTACATGCATCTT	21	cis
sf_1916	CAATGCTTTTTCTAGTTTCGC	21	cis
sl_2360	GTGAACATATTCAAGGATAAC	21	cis
sf_2407	TGAAACATAATCTAGGTTGTA	21	cis
sl_2607	GGAGAAAATGACTCGAACGAA	21	cis
slf_4002	TTTTGCATATACTGAAATATG	21	cis
sf_5294	TTGGACTTAGAATAATTTCCT	21	cis
sl_752	TAATGGGTGTTGTGTAGTCTC	21	cis
s_1455	TGTGTTTTATCTAGATGATGC	21	cis
slf_2197	TGCAGAAGGCTAAAAGAAGTT	21	trans
sf_2271	AAGCAAAATCTGAGAACTGGG	21	trans
slf_3399	AATGACTCGAACGAATTAGAG	21	cis
sf_3546	CTATCTGAGCTTTTAGTCGGA	21	cis
slf_3575	GTGTTTTATCTAGATGATGCA	21	cis
s_4006	TTTGCAAGGCTTGTAATGGGT	21	cis
s_4472	AAAGGCTTAGCTGAGAATGGG	21	trans
slf_4801	CTTGACCTTGTAAGGCCTTTT	21	cis
sl_4977	TAAAATAATTTTCTAAGATCT	21	cis
slf_1426	ATGCAAAAGTTATCCTTGAAT	21	cis
slf_1012	GATCCAATCAAACGCTATGTT	21	cis
s_222	AACATAATCTAGGTTGTATAT	21	cis
slf_1535	AATAAAAAATGGATGTTGGTA	21	cis
sl_3306	GTGTAGTCTCTTTTACAAGGT	21	cis
sl_3421	AGAAAATAATTGTATCATCAA	21	cis
s_3851	TACCTCTAATTCGTTCGAGTC	21	cis
slf_904	TTGATTGATGAGAAGCTTGAA	21	cis
sf_2906	AGCGGTGTTATCCTATCTGAG	21	cis
slf_3540	GTTGTGTAGTCTCTTTTACAA	21	cis
s_3243	AGAGAAATGGAAGATATCGTG	21	cis
s_5325	AAGAAAAGGCCTTACAAGGTC	21	cis
sl_2210	TCTAACATAGCGTTTGATTGG	21	cis
s_436	AGATTCTATTCTATCTCTTCT	21	cis
sf_5004	TAATGAACAGTTGATGATACA	21	cis
s_1806	AATTAGAGGTAGAGATAGATA	21	cis
s_5	AACGTTTTATTATTTTCTCGT	21	cis
s_5180	TGTTATCCTATCTGAGCTTTT	21	cis
slf_4349	ATCAAATTAATTACAATGTGA	21	cis
sf_3915	ATAAAACGTTTAGAAAGAGAT	21	cis
sf_659	TCAAGGATAACTTTTGCATAT	21	cis
sf_813	TGTAAAACGAGAAAATAATAA	21	cis
sl_1286	TATATGCAAAATAAAAAATGG	21	cis
sl_1893	AAAGCTCAGATAGGATAACAC	21	cis
s_2338	TTTTATTTGCTTTTGTGTACC	21	cis
sf_2511	TATGTTTTGGTTACACGGAAA	21	cis
s_2546	ATAAAAAATGGATGTTGGTAT	21	cis
slf_2588	ATTTTAAGTCTAACATAGCGT	21	cis
s_2838	AAGAAAATAATTGTATCATCA	21	cis
slf_3576	TTGTAATGGGTGTTGTGTAGT	21	cis
s_3782	ATGGGTGTTGTGTAGTCTCTT	21	cis
s_4024	AAGACCCCATCTCTTTCTAAA	21	cis
slf_4279	AGTTATCCTTGAATATGTTCA	21	cis
sl_4945	ACATGCATCTTTCACATTGTA	21	cis
s_1560	CGTTTAGAAAGAGATGGGGTC	21	cis
slf_1789	TGGAATGCCGAAGAAAAACTC	21	cis
sl_1971	CTTTAAAATTGTTTCCGTGTA	21	cis
slf_4989	CCAATGCTTTTTCTAGTTTCG	21	cis
sl_389	AAATCCGACTAAAAGCTCAGA	21	cis
sf_806	GGGGTCTTACAAGGTCAAGAA	21	cis
s_3677	AAGTCCAACATAGCGTAGAGA	21	cis
sl_3977	CTAACATAGCGTTTGATTGGA	21	cis
sf_2023	TGACTTGCTTCATGTAGACTT	21	cis
sf_4018	ATATCGTGAATGATATTTGTA	21	cis
s_747	TATCGAACGCTATGTTGGACT	21	cis
slf_3750	ATATTCAAGGATAACTTTTGC	21	cis
sl_4644	TGCAAAAGTTATCCTTGAATA	21	cis
s_395	AACTAGAAAAAGCATTGGATA	21	cis
slf_691	TCTTTTTCTTGACCTTGTAAG	21	cis
s_1140	AAACAATTTGATTTCAGCTTT	21	cis
s_1209	TGTCTTGTCTGCTCGTATGAG	21	trans
slf_2045	TTCTAGTTTCGCCATTACTAC	21	cis
sf_105	TAAAGAAAATAATTGTATCAT	21	cis
sl_955	TGTATCATCAACTGTTCATTA	21	cis
slf_1976	TAGAATATATCCAATGCTTTT	21	cis
slf_3844	TCCTTGAATATGTTCACATTA	21	cis
slf_5156	TAATTGTATCATCAACTGTTC	21	cis
sl_396	TTAGGAAATTATTCTAAGTCC	21	cis
slf_751	CCATCTCTTTCTAAACGTTTT	21	cis
slf_877	TATTATTTTCTCGTTTTACAG	21	cis
slf_1066	TTTTCTCGTTTTACAGATTCT	21	cis
s_5168	AATATGTTCACATTAAATGTT	21	cis
sf_5296	TCTAAACGTTTTATTATTTTC	21	cis
s_4015	ACTCGAACGAATTAGAGGTAG	21	cis
slf_4500	TTTCGCCATTACTACAAATAT	21	cis
sf_738	AATGCTTTTTCTAGTTTCGCC	21	cis
sl_2211	ATATCTATTCTATATTGAGAA	21	cis
sf_1732	CTTTTAGTCGGATTTTTTCTT	21	cis
s_5117	TCTCTTTTTCTTGACCTTGTA	21	cis
sl_1744	CGACTAAAAGCTCAGATAGGA	21	cis
sl_4872	AGAGATAGATATCTATTCTAT	21	cis
slf_2275	TCCGCATTTGCGCATCATCTC	21	trans
slf_2004	TTTTAGTCGGATTTTTTCTTT	21	cis
sl_1652	TCTTTAAAATTGTTTCCGTGT	21	cis
slf_951	ATGTTGGTATTCTTATTTTGC	21	cis
s_84	AGACCATTTGTGAGAAGGGAG	21	cis
sl_4273	AAAATAATTTTCTAAGATCTT	21	cis
s_2924	TTTTTCTTCGGCATTCCAGTT	21	cis
s_5249	GTAACCAAAACATATTTCAGT	21	cis
slf_262	TGCATAACAGCTACGAGGAAA	21	cis
s_3902	TCTAGGCATCTCTAATGGAAT	21	cis
sl_3088	TCATCAACTGTTCATTAAGTA	21	cis
sl_4460	GGTTTCTTCGTGAATATCTGG	21	cis
slf_5126	ATCCAATCAAACGCTATGTTA	21	cis
slf_1146	TCCAATGCTTTTTCTAGTTTC	21	cis
sf_1232	TATCTAGATGATGCATTTCAT	21	cis
sf_2848	TTATTGGATCCGCTGTGCTGA	21	cis
s_3815	TCTCCTACCTTGTCTATCCCT	21	cis
s_4657	TGTTCATTAAGTAGAAAATAA	21	cis
sl_4861	ATAACACCGCTTTATCATTGA	21	cis
slf_2226	CTGAAATATGTTTTGGTTACA	21	cis
sf_1987	TTTGAATTTGCTGAGCATGGA	21	trans
slf_5069	AGGAAATTATTCTAAGTCCAA	21	cis
s_2344	TTTCTCGTTTTACAGATTCTA	21	cis
s_5223	TTTCAATGATAAAGCGGTGTT	21	cis
slf_787	TTTACAGATTCTATTCTATCT	21	cis
slf_4027	ATGCTTTTTCTAGTTTCGCCA	21	cis
sf_170	TTATCTAGATGATGCATTTCA	21	cis
sl_915	TTATCCTATCTGAGCTTTTAG	21	cis
s_117	CCTAAGATCCAATCAAACGCT	21	cis
s_2132	ATATATCCAATGCTTTTTCTA	21	cis
slf_4616	TCGTGAATGATATTTGTAGTA	21	cis
sf_401	CTCTTCTCAATATAGAATAGA	21	cis
sl_1283	TTATTATTTTCTCGTTTTACA	21	cis
sl_3348	AGAATAGATATCTATCTCTAC	21	cis
slf_3853	ATTTTTTATTTTGCATATACT	21	cis
s_159	ATTTCATTATTCTCTTTTTCT	21	cis
s_536	AAGTATTTGAATATGATGGGA	21	trans
slf_716	TCAAGAAAAGGCCTTACAAGG	21	cis
s_3018	AGAAGAGATAGAATAGAATCT	21	cis
sf_5240	TACTGAAATATGTTTTGGTTA	21	cis
s_4054	TCTAATTCGTTCGAGTCATTT	21	cis
slf_1773	CCTTGTAAGACCCCATCTCTT	21	cis
slf_1921	TGTAACCAAAACATATTTCAG	21	cis
s_2358	TCTAGTTTCGCCATTACTACA	21	cis
sl_1095	TTGACCTTGTAAGACCCCATC	21	cis
slf_2331	TTAAAATAATTTTCTAAGATC	21	cis
slf_5366	TTATTTTCTACTTAATGAACA	21	cis
slf_4482	TCCTAAGATCCAATCAAACGC	21	cis
slf_5333	GATATTTGTAGTAATGGCGAAA	22	cis
slf_488	TAACTTTTGCATATCCTAGAAT	22	cis
sl_309	TATTCTATCTCTTCTCAATATA	22	cis
slf_428	ATATCCAATGCTTTTTCTAGTT	22	cis
sl_3839	GATTCTATTCTATCTCTTCTCA	22	cis
slf_1534	CCAGTCTTGGTGGGATATCCGA	22	trans
sl_4813	AAGGCTTGTAATGGGTGTTGTG	22	cis
slf_4365	TCCATTTTTTATTTTGCATATA	22	cis
sl_15	TTCAAGGATAACTTTTGCATAT	22	cis
sl_233	ATTGGATCTTAGGAAATTATTC	22	cis
s_236	CGAAACTAGAAAAAGCATTGGA	22	cis
sf_285	TAGATAAAACACAATAATTGAA	22	cis
s_554	CATTTCATTATTCTCTTTTTCT	22	cis
s_741	ATAACTTTTGCATATCCTAGAA	22	cis
sl_1657	ATCTTATCGAACGCTATGTTGG	22	cis
sl_1750	TGTAGTAATGGCGAAACTAGAA	22	cis
slf_1859	TTTTCTAAGATCTTATCGAACG	22	cis
s_3220	AAAAAGAGAATAATGAAATGCA	22	cis
sf_3678	AAAACGTTTAGAAAGAGATGGG	22	cis
s_5081	ATCGTGGAGCAGTTGATGATGA	22	trans
slf_912	ATTTTCTCCTACCTTGTCTATC	22	cis
sl_1354	TTTGTAGTAATGGCGAAACTAG	22	cis
slf_2845	ACATTTAATGTGAACATATTCA	22	cis
sl_4753	CTGCATAACAGCTACGAGGAAA	22	cis
slf_4775	GGTTCGATTCCCGTAAGGGATA	22	cis
sf_4955	ATCAACTGTTCATTAAGTAGAA	22	cis
slf_5239	CTAGACCATTTGTGAGAAGGGA	22	cis
s_470	GTAGGCGTGCCGGAGTGGTTAT	22	trans
s_2190	TAAAGAAAATAATTGTATCATC	22	cis
sl_5307	TTCTACTTAATGAACAGTTGAT	22	cis
sl_5355	ACCTTGTAAGGCCTTTTCTTGA	22	cis
sf_1195	TTTAATGTGAACATATTCAAGG	22	cis
sl_1930	TATATGCAAAATAAAAAATGGA	22	cis
sl_2200	TGAATGATATTTGTAGTAATGG	22	cis
sf_2440	TTGGTATTCTTATTTTGCAAGG	22	cis
sl_3813	TCCTAAGATCCAATCAAACGCT	22	cis
sl_4357	TTTCTTGACCTTGTAAGGCCTT	22	cis
s_4972	TAAGATCTTAGAAAATTATTTT	22	cis
sf_218	ATGACTCGAACGAATTAGAGGT	22	cis
slf_56	TGCATCATCTAGATAAAACACA	22	cis
slf_1690	AATGTGAACATATTCAAGGATA	22	cis
sf_4254	TATCTGCATAACAGCTACGAGG	22	cis
s_4830	TCTAGATAAAACACAATAATTG	22	cis
sf_576	AAATTAATTACAATGTGAAAGA	22	cis
sf_4789	TTGATGTTTGATCACAATCACT	22	cis
s_3231	TGTAGTCTCTTTTACAAGGTGT	22	cis
sl_1586	ATTCAAGGATAACTTTTGCATA	22	cis
sl_3701	CAATTGCAGAACATTTGATGGT	22	trans
s_4915	TAAGATCCAATCAAACGCTATG	22	cis
sl_5217	TCTACATGAAGCAAGTCAGCTA	22	cis
sl_5371	AAAAGCATTGGATATATTCTAG	22	cis
slf_779	TCCGACTAAAAGCTCAGATAGG	22	cis
s_5161	TTATTTTCTACTTAATGAACAG	22	cis
slf_2159	CATCTCTTTCTAAACGTTTTAT	22	cis
s_1667	CTTTTGCATATCCTAGAATATA	22	cis
slf_2506	AATTGTATCATCAACTGTTCAT	22	cis
slf_2526	AACTTTTGCATATCCTAGAATA	22	cis
slf_4382	AATTTTCTAAGATCTTATCGAA	22	cis
s_242	TTCTAGGATATGCAAAAGTTAT	22	cis
sl_4716	TGTTCACATTAAATGTTATTTT	22	cis
slf_4806	TCTAGTTTCGCCATTACTACAA	22	cis
sl_5116	ATTCACGATATCTTCCATTTCT	22	cis
s_2978	ACTGTTCATTAAGTAGAAAATA	22	cis
sl_606	TTCACGATATCTTCCATTTCTC	22	cis
s_634	TTCTATCTCTTCTCAATATAGA	22	cis
s_764	TTTCTTGACCTTGTAAGACCCC	22	cis
slf_1445	TTTTCTTGACCTTGTAAGGCCT	22	cis
sl_1795	AAGCATTGGATATATTCTAGGA	22	cis
s_4592	TTTTCAATTATTGTGTTTTATC	22	cis
sf_4987	CAATCAAACGCTATGTTAGACT	22	cis
sl_1413	CCATTTCTCTACGCTATGTTGG	22	cis
s_2199	TCGTTTTACAGATTCTATTCTA	22	cis
s_3020	ATATCTATCTCTACCTCTAATT	22	cis
sl_4081	TTTCTAAACGTTTTATTATTTT	22	cis
sl_4179	TATTTTCTCGTTTTACAGATTC	22	cis
sl_2135	CTAAACGTTTTATTATTTTCTC	22	cis
sf_3571	ATGTGAACATATTCAAGGATAA	22	cis
sl_391	GTTTTACAGATTCTATTCTATC	22	cis
sf_1107	TAAGACCCCATCTCTTTCTAAA	22	cis
slf_2021	AAAATCCGACTAAAAGCTCAGA	22	cis
sf_2802	TTCACATTAAATGTTATTTTCT	22	cis
s_820	TTCTCCTACCTTGTCTATCCCT	22	cis
slf_3189	TGCTTTTTCTAGTTTCGCCATT	22	cis
sl_2119	TTGTGTTTTATCTAGATGATGC	22	cis
slf_2432	TAAATGTTATTTTCTACTTAAT	22	cis
slf_3637	TATGCAAAAGTTATCCTTGAAT	22	cis
s_4471	AAGAGATGGGGTCTTACAAGGT	22	cis
sl_3418	TTTCTTTTCAATTATTGTGTTT	22	cis
s_5359	TGTAAAACGAGAAAATAATAAA	22	cis
sl_5105	CTTTTCTTGACCTTGTAAGACC	22	cis
s_3846	TAAAATAATTTTCTAAGATCTT	22	cis
sf_3917	ACTCGAACGAATTAGAGGTAGA	22	cis
s_5166	AGCAGAGTGGCGCAGCGGAAGC	22	trans
slf_4776	CTTGTAAGACCCCATCTCTTTC	22	cis
sl_4609	AATGTTATTTTCTACTTAATGA	22	cis
slf_469	AAAGAGAATAATGAAATGCATC	22	cis
sl_1658	CCTTGTAAGACCCCATCTCTTT	22	cis
slf_2561	ATATTCTAGGATATGCAAAAGT	22	cis
sl_3291	TAGAGAAATGGAAGATATCGTG	22	cis
s_668	TCCTAAGTCCAACATAGCGTTC	22	cis
sl_780	AAAAGAGAATAATGAAATGCAT	22	cis
s_2854	TCAAGAAAAAGAGAATAATGAA	22	cis
sl_4994	TTTTTCTAGTTTCGCCATTACT	22	cis
slf_3680	TTGACCTTGTAAGGCCTTTTCT	22	cis
s_5279	TAAGTCCAACATAGCGTTCGAT	22	cis
sf_171	TTCTAAGTCCAACATAGCGTAG	22	cis
sl_3670	TTGACCTTGTAAGACCCCATCT	22	cis
slf_178	ATTATTTTCTCGTTTTACAGAT	22	cis
s_4784	TCTAAACGTTTTATTATTTTCT	22	cis
s_2950	TCATTCACGATATCTTCCATTT	22	cis
slf_3558	AAATAATTTTCTAAGATCTTAT	22	cis
slf_3771	TAACATTTAATGTGAACATATT	22	cis
slf_4381	TAGAAAAAGCATTGGATATATT	22	cis
sf_2942	TAGAATAATTTCCTAAGATCCA	22	cis
sl_2020	GAAATATGTTTTGGTTACACGG	22	cis
sf_4851	TTCATTATTCTCTTTTTCTTGA	22	cis
slf_1158	CTTGTAAGGCCTTTTCTTGACC	22	cis
slf_1876	ATGATGCATTTCATTATTCTCT	22	cis
sl_1528	TTCTTTTCAATTATTGTGTTTT	22	cis
sl_2357	TTCTTTAAAATTGTTTCCGTGT	22	cis
slf_3256	TAGAATATATCCAATGCTTTTT	22	cis
s_283	TTCTTGACCTTGTAAGACCCCA	22	cis
sl_21	AATGGAATAAAACTAAGAGGACC	23	cis
s_173	GAAAGAAAAATCCGAGGTGTTCA	23	trans
sf_573	GATGTAAGGCTAGTAGATCTATA	23	cis
slf_3672	TGAAAGGACATTACTTAATAACA	23	trans
slf_2205	TGTTAGCCAGATTAGTCAATATT	23	trans
s_2209	TTTCTAGTTTCGCCATTACTACA	23	cis
slf_1098	AGACTGAAGATCATCATCTCCTT	23	cis
slf_583	GAGAAATGGAAGATATCGTGAAT	23	cis
slf_1062	ATCAGACTCTGTGTTGATTGATG	23	cis
slf_3898	CAAAACCAATTGACAATAGGTGG	23	trans
slf_4937	TACGGGCTTTGGCCCAGAACCTC	23	trans
slf_5000	TCCAACATAGCGTAGAGAAATGG	23	cis
sf_5082	GGTTATCTCTATTTTTTCCTCTA	23	trans
sl_994	CAAGAAAAAGAGAATAATGAAAT	23	cis
slf_5247	TAATGTTTAGACACTTTTCCTTA	23	cis
sl_644	TTTAGGCAGTTAAAGCGTTTATA	23	cis
slf_1364	ATTTGCGTTTATCCGCTTTGATA	23	trans
s_5347	CATTGGATATATTCTAGGATATG	23	cis
sl_3734	TCCTAAGTCCAACATAGCGTTCG	23	cis
sl_4909	TTCCACAATTTGACACATCAGCA	23	trans
sl_480	AATTCCTCTTTCTGAGGCTCCTA	23	cis
slf_1206	ATGATATTTGTAGTAATGGCGAA	23	cis
slf_1959	TGGAAGATATCGTGAATGATATT	23	cis
s_1603	AATTATTGTGTTTTATCTAGATG	23	cis
sl_402	TATTCCGTTTGAGGCACTTTCTA	23	cis
slf_1211	TACTTAATGAACAGTTGATGATA	23	cis
sl_5321	TTTAAGTCTAACATAGCGTTTGA	23	cis
sl_2425	GTGTAACCAAAACATATTTCAGT	23	cis
s_3710	TTACAGTTCGACAATACTAACCA	23	trans
slf_4339	ATTTTCTACTTAATGAACAGTTG	23	cis
s_624	GGTTTCTTCGTGAATATCTGGCA	23	cis
s_1307	AAAGGGATAGTACAAATAGAGTT	23	cis
sl_533	TTCTATTCTATCTCTTCTCAATA	23	cis
sl_2600	GACAGGGAACAAGCAGAGCATGG	23	cis
sf_3842	ATTATTTGAACATTTGGACCCTA	23	trans
slf_289	GTTGTCGTCCAGCGGTTAGGATA	23	cis
slf_730	TTTAGGAGATTGTTAAGACCATA	23	trans
sf_1410	AAGAAAAAGAGAATAATGAAATG	23	cis
sl_358	TGGGACTAGTGTAAAATTTGATA	23	trans
sl_4780	GGTTTCGGGCCTAGGGGAGATTA	23	trans
slf_3113	GAAATATGTTTTGGTTACACGGA	23	cis
sf_3550	AAATGTTATTTTCTACTTAATGA	23	cis
sf_172	TCCGATGTGGAACATTGTCCCTA	23	trans
sl_4333	CAGGTCAAACGATCAGATGTTTA	23	trans
slf_2596	AGGAGATTGTTAAGACCATATTA	23	trans
sl_1800	AAAAGCATTGGATATATTCTAGGA	24	cis
slf_1622	AACTCAGATCATTCAAGAGAAAGA	24	cis
sf_118	AAGAGAGGGTAGGGTTGGATTCTA	24	trans
sl_4139	AATAACACTGAATTTCATTAGAGT	24	trans
sf_3988	AGAAGCAGTTCATCGAGTAGACCG	24	cis
sl_4737	AGAGCAGTTGATGATGAACCCCAC	24	trans
sf_3573	AGATTCATTGGAGAGATCTCACTT	24	cis
s_4014	AGATTGAGAAGATATTGGATCTCT	24	cis
slf_162	AGTGTCTAAACATTAGAAAGTGCC	24	cis
sf_500	ATAAGATCGTGACACGTGGTAAAT	24	cis
sl_1757	CAATTCTTTAAGCTTTAGACTTGT	24	trans
s_3175	CGAAACTTTACTGAAGTAGAGTCT	24	cis
slf_2217	CTTAGGCGCTAGGCATTGGTTCAC	24	cis
s_3241	AAATGATCCAAACTGGAGTTCACC	24	trans
s_4257	AATAGAGAATATTACACGTAGATG	24	trans
sl_5318	ACACTAGATCCTTTAGAAGTAACT	24	cis
sf_4071	AGGGAGCTCATTGGTGTGAAGGAC	24	trans
sl_5003	AGGTCTAAATCTCCATTACTTCCA	24	trans
s_1729	ATCTCGTGCAGTTACTAGTGTTCC	24	trans
slf_1435	ATCTTGTTAGATTACAAGAACGGG	24	trans
sf_1502	ATTCATTATATGTTCTATCTTTCT	24	trans
s_5218	GAAGGACATGGGACAAGGTGACTT	24	trans
sl_4115	AAGAGATTCTTCAGATGGAAAGAT	24	cis
sf_3236	ACAAATCTCGTGCAGTTACTAGTG	24	trans
sl_3796	TCAGATGGACATGTTGAATAGATG	24	trans
sl_972	AGAAGAAATGCATCTTGTTAGATT	24	trans
slf_3116	CTAAAGCTTTCCAGGGTCAGGTGA	24	cis
sf_760	AGACAAGGTAGGAGAAAATGACTC	24	cis
slf_362	AAATAATGGTTTAATTTGGAAAGG	24	cis
slf_2181	AATATATCCAATGCTTTTTCTAGT	24	cis
sf_1618	AATGTATACCATTGATTTGTATGA	24	cis
slf_2714	ACGATTCAGCAGTTTTTGTCCGAG	24	cis
sf_4583	ACTAGGCGGATGTGGGAAAAAGGT	24	trans
sl_2795	GCTCATTGGTGTGAAGGACATGGG	24	trans
s_251	TCAACATGTCCATCTGGATGATTT	24	trans
sl_2105	AAGACCAGAGTTTCTGCACATGGT	24	trans
sl_2345	AGGCTCATGAGTTTTGACATGATT	24	cis
s_3858	AATAGAGTTGTAGCCATCTTGGTG	24	cis
s_403	ACTAGATCCTTTAGAAGTAACTCT	24	cis
slf_5026	TATTTTTCTACAGATTGACTTAGA	24	trans
sl_5129	TCGGGCGAATCAAGTTTAAAGAAA	24	trans
sl_2087	TTACAAGGTCAAGAAAAAGAGAAT	24	cis
s_4314	GAGAAGCGATTTGCAAGGAACTCG	24	cis
sl_419	ACCCAGTCTTGGTGGGATATCCGA	24	trans
slf_3756	AAAAACTGCTGAATCGTCGAGGAG	24	cis
s_1598	AATTTGTAAAGGGATAGTACAAAT	24	cis
sl_3811	ACATAGCGTAGAGAAATGGAAGAT	24	cis
s_76	ACTAATACGTAAGATATAACTGAT	24	trans
slf_2189	AGAGAATGAAGGAGTTCATGAGCG	24	cis
sl_4933	ATGTTATTGGAGTTCTAAAGCTTT	24	cis
s_492	ATTCAAGGATAACTTTTGCATATC	24	cis
sl_893	CTCCAATAACATAGACTCAAGCTT	24	cis
slf_5008	TTTCTGTTAACCTATTTAACGACA	24	trans
s_5351	ATACGATCCGCAAAAGACCATGGA	24	cis
s_3729	ATGTTGAATAGATGAGTTGGATGG	24	trans
sf_5177	ATTGAAAAGAAAAAATCCGACTAA	24	cis
slf_4647	TTTAAAAACTAGATCCTATTTTGC	24	trans
s_4576	AAAATAGAGAATATTACACGTAGA	24	trans
slf_2783	AGAGTGTGAACGAGTCGTGACTCG	24	trans
slf_4660	AGGCGATCTTGGATTTAAAGATCT	24	cis
sl_2964	ATTCAACCATTTCATTTTACCAAT	24	trans
slf_5150	ATTGGACCCTGTGCTATGCTCCAA	24	trans
sl_2575	GGTTTCGGGCCTAGGGGAGATTAC	24	trans
s_400	TGAAACATAATCTAGGTTGTATAT	24	cis
sf_1196	AGGAGATTGTTAAGACCATATTAC	24	trans
slf_3787	ACTAACTCATAGGATCGTGCCACG	24	trans
sf_1543	AGTAATGGCGAAACTAGAAAAAGC	24	cis
s_4704	GATTACGGGCTTTGGCCCAGAACC	24	trans
slf_4060	GGAGATTACGGGCTTTGGCCCAGA	24	trans
sf_1034	GATATGAACTAAGAAACCCAGTCT	24	trans
sl_4147	AAAAACACTGATCTTTTAAATGTT	24	trans
sl_210	TCTAAGTCCAACATAGCGTAGAGA	24	cis
sl_3492	AATCTTCGAAGATATCACCGGGTA	24	trans
sf_1139	ACAAGGTGACTTCAAGTTTAGGAG	24	trans
slf_437	ATCGAATCATATAAAGTTTAGGAG	24	trans
sf_5020	CATATGGAAACACAGCTATCTGGA	24	trans
sl_545	ATATTTAATCAGGATAACCTAACC	24	trans
slf_1496	ATGAAATGCATCATCTAGATAAAA	24	cis
slf_2799	AACTTTTCCGGCGACTTTTCCGGC	24	cis
slf_5255	ACAAGATAGTACTTCCCACTAGGC	24	trans
sl_4532	ATGCAACAGACCAACGGACAAGGA	24	trans
slf_1788	AGAAGTAACTCTATGAAAGTTAAT	24	cis
sl_4738	AGAGAAATTGCAAAGCGACAATGA	24	cis
s_1755	ATGCGATTGAGAGCAACAAGACAT	24	cis
sl_4043	ATGAATCATTCAGATGGACATGTT	24	trans
slf_2975	TAATGGAATAAAACTAAGAGGACC	24	cis
s_3772	AATTCTTTAAGCTTTAGACTTGTT	24	trans
slf_1039	TTTGTAGTAATGGCGAAACTAGAA	24	cis
s_5302	AATTATTGGACCCTGTGCTATGCT	24	trans
sl_4042	ATTCAGCAGTTTTTGTCCGAGAAC	24	cis
sl_1778	ATATAGCATCCTACGATATGAACT	24	trans
sl_4590	ATATCATTCACGATATCTTCCATT	24	cis
sl_1334	TTAGCCAGATTAGTCAATATTTAT	24	trans
sf_115	CTTAAAATAATTTTCTAAGATCTT	24	cis
slf_364	TACGAAATATAGCCTTCTGATTGG	24	trans
slf_1627	GAATGCGAGCCACTCTCGTCGCTT	24	cis
slf_2957	AGAATAATTTCCTAAGATCCAATC	24	cis
s_725	CTAGGGGAGATTACGGGCTTTGGC	24	trans
slf_129	ATTCTAAGTCCAACATAGCGTAGA	24	cis
s_4467	ACAAAACATTTGGATGGAGATAGA	24	trans
sl_3545	AAAGGCTCTCGGGCGAATCAAGTT	24	trans
s_83	ACCACGTGTCACGATCTTATGAGT	24	cis
sf_4119	ATGTTTAAGTGGAAAGTCCACTGA	24	cis
s_4760	AAGAAAAAGAGAATAATGAAATGC	24	cis
s_566	AGATCCTATTTTGCAATTATTTGA	24	trans
slf_4996	AAAGCGACAATGAAGAATTCACAA	24	cis
sl_3781	AAGGTGACTTCAAGTTTAGGAGGG	24	trans
s_3033	GAAATGGAAGATATCGTGAATGAT	24	cis
sl_4754	ATTTTCTACTTAATGAACAGTTGA	24	cis
sl_3932	ATTTCTCTACGCTATGTTGGACTT	24	cis
sl_2663	TTTTCTACTTAATGAACAGTTGAT	24	cis
sl_4291	AAGCGATTTTAGGCAGTTAAAGCG	24	cis
slf_1507	AACCATTTCATTTTACCAATTTCA	24	trans
s_2904	AAAAAGAGAATAATGAAATGCATC	24	cis
slf_3856	AAATTATCGTCAAAATCTGAGGGG	24	cis
sl_4917	ATAATGAAATGCATCATCTAGATA	24	cis
sl_4874	ATATCCGGTGATATCTTTGAAGAT	24	trans
slf_2589	ATCCAATGCTTTTTCTAGTTTCGC	24	cis
sl_4074	GATACAACTGGCACATTTGACTGC	24	cis
sf_5341	GTGTTGATTGGATCCGTACAGACG	24	trans
s_618	ACCAATTTCAATGTTAGCCAGATT	24	trans
sl_4335	AGCGACGAGTCACACGGTTAGAGA	24	trans
slf_1038	CTAGCGCCTAAGACGTTTAATCGG	24	cis
slf_1784	TTCCTGATTGTAGCTACTACTAAA	24	cis
s_1608	ATTATTTGCTTTGATTCGAAACTT	24	trans
s_4267	TTTTCTTTTCAATTATTGTGTTTT	24	cis
sf_4790	ATCTCAATCAACAGAACTATGTGC	24	cis
sl_3205	TTCGGGCCTAGGGGAGATTACGGG	24	trans
sl_5207	AAATGCATCATCTAGATAAAACAC	24	cis
slf_4031	ATACTTTGTGAGTTTGTCCGCTGC	24	cis
sl_1347	TTAATCGGACCTAAGCGATTTTAG	24	cis
sl_473	AATAAATTATTGGACCCTGTGCTA	24	trans
sl_685	GATAGAGAATTTGGAGAGATGTGC	24	trans
slf_1758	GTTCTCGGACAAAAACTGCTGAAT	24	cis
sl_130	TTTAACTGCCTAAAATCGCTTAGG	24	cis
slf_3950	ATTAGAAAGTGCCTCAAACGGAAT	24	cis
slf_2973	ATAATTTTCTAAGATCTTATCGAA	24	cis
slf_4410	AAATTTTCAAATATTCGAATGGGT	24	trans
sl_4127	AATCATCATTCTTCTAAACAGGGT	24	trans
s_1376	AGGCACTTTTAGAAAAACTTATTC	24	cis
sl_1398	TGCAAAGCGACAATGAAGAATTCA	24	cis
slf_2692	TTCTAATGTTTAGACACTTTTCCT	24	cis
slf_1665	AGGACATTACTTAATAACAGTTGT	24	trans
sl_4278	GAAATTTGGAGCATAACACAAGGT	24	trans
sf_1233	ATTAAACGTCTTAGGCGCTAGGCA	24	cis
slf_4258	GTAGCTACTACTAAAGTGAGATCT	24	cis
sf_51	AGAAATGAGGGAGCTCATTGGTGT	24	trans
s_2016	ATGCAAAGTGCCTGATCTTTTTGA	24	trans
sf_3014	CTAAGAAACCCAGTCTTGGTGGGA	24	trans
sl_5310	ACACAACCAAATGCTCATAGTTGG	24	trans
sf_2196	GAGGCACTTTCTAATGTTTAGACA	24	cis
s_231	ATGTTAGCCAGATTAGTCAATATT	24	trans
sf_4135	ATAATTATAAAATAGGGTCTAGTT	24	trans
sl_4458	CATTTTCTCCTACCTTGTCTATCC	24	cis
sl_4705	GATGGACCATATATTTACATAGGA	24	trans
sl_5372	AAAGTGCCTGATCTTTTTGAAGTG	24	trans
sl_2128	GTAAAGGGATAGTACAAATAGAGT	24	cis
sf_385	AGAATCGGGGAAAAAGCTTAAAAA	24	trans
s_449	ATCCGGTGATATCTTTGAAGATTA	24	trans
sf_3715	AGGTTTTGGGTCGAATCCCGTAAT	24	trans
slf_1183	AAAAAGGAAAGTCATTTCAAGTGA	24	cis
s_71	AAAGGGATAGTACAAATAGAGTTG	24	cis
sl_5373	ATTCAGATGGACATGTTGAATAGA	24	trans
slf_3559	AATAACTCTTCTAGCTCTACCGTA	24	trans
slf_495	ACGGGCTTTGGCCCAGAACCTCCT	24	trans
slf_841	AATCGAATCATATAAAGTTTAGGA	24	trans
sf_910	ATCTTATCGAACGCTATGTTGGAC	24	cis
sl_5054	AGTTCTCGGACAAAAACTGCTGAA	24	cis
sf_4611	AGAGAAGGCCGTTTAGTAACTACT	24	cis
slf_4375	GTTGAGTGTGCTAGTGCACCGGGT	24	trans
sl_4192	AATCAACACAGAGTCTGATAACTT	24	cis
sf_3549	AAGGTCAAGAAAAAGAGAATAATG	24	cis
sl_1852	AACATAGCGTAGAGAAATGGAAGA	24	cis
sl_4221	AGGACAGAGTACCGAGAAGAGGAT	24	cis
s_1235	CCATTGTCGTCCAGCGGTTAGGAT	24	trans
slf_3832	AAAGAAATGAGGGAGCTCATTGGT	24	trans
slf_4047	TAGGTCCGATTAAACGTCTTAGGC	24	cis
slf_4983	AAGCTTCACCTGTTCAAGACAAAG	24	cis
s_4594	GAGCAGCTTGCTATATGGTTCGGA	24	cis
sl_4391	ATTCCGTTTGAGGCACTTTCTAAT	24	cis
sl_4256	TCCGCACCGAACCGCATCATATCA	24	cis
sl_4205	ATATACTGAAATATGTTTTGGTTA	24	cis
slf_5051	AGGAGGGAGAATGTTGGATTAAGC	24	trans
s_3751	AGGTATGGAATCTAGATTGTTGTG	24	trans
sf_4906	GATATAGCATCCTACGATATGAAC	24	trans
sl_4392	AATTGCAGAACATTTGATGGTGAA	24	trans
sl_2194	AACTAATCCATTCAACATGTCCAT	24	trans
sf_4785	ATTATTAGATTATGGGCTTCCAAC	24	trans
sl_1635	CGCCTAAGACGTTTAATCGGACCT	24	cis
slf_2896	TGATTGGATCTTAGGAAATTATTC	24	cis
s_1330	TAATTGTATCATCAACTGTTCATT	24	cis
sl_4336	TCGGGCCTAGGGGAGATTACGGGC	24	trans
sl_4204	TTTTCTTTAAAATTGTTTCCGTGT	24	cis
sl_199	TGATTCTTATGCTCAGTCGTTGAG	24	cis
slf_5262	AGACTCTGTGTTGATTGATGAGAA	24	cis
slf_1399	AGTAGCTACAATCAGGAACGCAGG	24	cis
s_5231	ACTCCATCGTGGAGCAGTTGATGA	24	trans
sl_3795	TCAATGTTAGCCAGATTAGTCAAT	24	trans
slf_5191	AGAAGGCTGACCTATTGACAAAGG	24	trans
sf_3919	AGGTAAAGAAATTTGGAGCATAAC	24	trans
s_4020	ATATTGTGCTCTAAGACCATCTCC	24	trans
s_3732	TATCCTTGAATATGTTCACATTAA	24	cis
slf_3925	AAAGAAAAACTGAATAAAGAAGTG	24	trans
sl_742	ATAAACGCTTTAACTGCCTAAAAT	24	cis
s_5170	TCAAAACCAATTGACAATAGGTGG	24	trans
sl_2056	AAGTTATCAGACTCTGTGTTGATT	24	cis
sf_4269	GAACGCGTGGCGGAGTCACGGATT	24	cis
sf_3013	AGGTCAAACGATCAGATGTTTACA	24	trans
slf_4898	TTATTTTCTACTTAATGAACAGTT	24	cis
slf_4237	AGTTGTTGATCCTCCGGATTAAGA	24	cis
sf_4888	TGTTGATTGATGAGAAGCTTGAAG	24	cis
sl_2633	GAGTCACACGGTTAGAGATTGAGG	24	trans
slf_1735	TATCCAATGCTTTTTCTAGTTTCG	24	cis
sl_4944	AGCATTGGATATATTCTAGGATAT	24	cis
sf_527	AAGCACAACCCTTTTGATTTACCG	24	trans
slf_2960	AAAGAGAATAATGAAATGCATCAT	24	cis
sl_4324	TCAAATAATTATAAAATAGGGTCT	24	trans
sl_2893	AGCTACACGCAACAGATTTGCGAG	24	cis
slf_4902	AGGAAAGTCATTTCAAGTGAAAGA	24	cis
slf_2640	ATAATTTCCTAAGATCCAATCAAA	24	cis
s_3267	ATGATGTGGTTTCGGGCCTAGGGG	24	trans
sf_1152	ATTCAAAACTTTTGTATCATGTGC	24	trans
s_891	TGGGACTAGTGTAAAATTTGATAC	24	trans
slf_2009	AACTGTTCATTAAGTAGAAAATAA	24	cis
s_589	AAGATAGTACTTCCCACTAGGCGG	24	trans
slf_5037	GTTGATTGATGAGAAGCTTGAAGA	24	cis
slf_3358	AAGCGTGACTAAGTGTCGTTAGCT	24	trans
sl_2374	ACAGATATTGTGCTCTAAGACCAT	24	trans
sl_393	ACCAATTGACAATAGGTGGAGAGG	24	trans
s_2495	AGAGATCTCACTTTAGTAGTAGCT	24	cis
slf_2000	TGCAAATCGCTTCTCGCAAATGGT	24	cis
sl_2319	TCATTCACGATATCTTCCATTTCT	24	cis
s_542	GTTTGCCACTTTGTCTTGAACAGG	24	cis
sl_5033	TATCAGACTCTGTGTTGATTGATG	24	cis
sl_3933	AATTATTGTGTTTTATCTAGATGA	24	cis
sf_1425	TCCGTTGTCGTCCAGCGGTTAGGA	24	cis
sf_387	TCCATTGTCGTCCAGCGGTTAGGA	24	trans
slf_4137	AAGGGATAGTACAAATAGAGTTGT	24	cis
slf_1126	CCTAGGGGAGATTACGGGCTTTGG	24	trans
s_165	GATCTTATCGAACGCTATGTTGGA	24	cis
sl_301	ACATGAGAGCTTGCAACCTAGACT	24	trans
slf_5006	AATAATTGAAAAGAAAAAATCCGA	24	cis
sl_2352	GCCGTCTTAGCTCAGCGGTAGAGC	24	trans
s_3913	AACTTTTGCATATCCTAGAATATA	24	cis
slf_4352	AACTTCCGATGTGGAACATTGTCC	24	trans
slf_5028	AAAGCTTTCCAGGGTCAGGTGAGT	24	cis
sl_2662	AACATTTAATGTGAACATATTCAA	24	cis
sl_4740	GTTGTCGTCCAGCGGTTAGGATATC	25	cis
slf_4380	TGATTACAGTCTTTTCTGAGTTAGGA	26	cis
slf_5050	GTTGTCGTCCAGCGGTTAGGATATCT	26	cis
sl_4811	TTTTCATGTCGAAGACACGGGTTCGA	26	cis
sl_4914	GTGTTCGTAGAAAGGAGAGATGGTTG	26	cis
slf_4272	AAGCGGTGTTATCCTATCTGAGCTTTT	27	cis
slf_5163	GTTGTCGTCCAGCGGTTAGGATATCTG	27	cis

## Sheet: Control specific
sf_41	ATCTGTGTGGGTCAGGCG	18	trans
sl_87	TCCTAAGTCCAACATAGC	18	cis		length	number	percentage
sf_111	TTGAGAAGAGATAGAATA	18	cis		18	3
sl_123	ACAGGGAACAAGCAGAGCA	19	cis		19	4
sl_142	CCTTCTCATCGATGGTCTA	19	cis		20	6
sf_155	TCTGTAAAACGAGAAAATA	19	cis		21	44	0.167939
sf_163	TGATTGGATCTTAGGAAAT	19	cis		22	32
sf_253	ACTTAATGAACAGTTGATGA	20	cis		23	38
slf_261	ATTAGAGGTAGAGATAGATA	20	cis		24	134	0.51145
sl_323	CTCTAATTCGTTCGAGTCAT	20	cis		25	0
slf_345	GAGAATAATGAAATGCATCA	20	cis		26	0
slf_348	TGAAACTGGAATGCCGAAGA	20	cis		27	1
slf_373	GGGGTCTTACAAGGTCAAGA	20	cis		total	262
slf_379	AACGCTATGTTGGACTTAGGA	21	cis
sf_399	AATCTCGAAGAATTGGATCTG	21	trans
sl_405	AATGTCTCAGCACAGCGGATC	21	cis
sf_421	ACAACACCTTGTAAAAGAGAC	21	cis
s_423	ACAAGGTAGGAGAAAATGACT	21	cis
slf_429	AGAAAATGACTCGAACGAATT	21	cis
s_512	AGAGGAGAATGAAGAAGAGGA	21	cis
sl_516	AGGAAGGCGACCGAAGACGAC	21	cis
slf_534	AGGGATAGACAAGGTAGGAGA	21	cis
sl_553	AGTGCGCATACCGGAGAACAT	21	trans
sl_593	AGTTTTTCTTCGGCATTCCAG	21	cis
sl_610	ATCTAGATGATGCATTTCATT	21	cis
s_649	ATGCCGAAGAAAAACTCAATG	21	cis
sl_651	ATGCTGACATATATCTGAGCT	21	trans
sf_680	CAGTGGTTCAATTCCTCGGGT	21	trans
sf_712	CATAGAGATTATTGGATCCGC	21	cis
sl_713	CGAGAAGAGCGAAGAAAGAAG	21	cis
s_722	CGGTGTTATCCTATCTGAGCT	21	cis
slf_799	CGTTTGATTGGATCTTAGGAA	21	cis
slf_810	CTTGACTCAGGCGGATTCTAA	21	trans
sl_830	GATTGAGAGCAACAAGACATA	21	cis
sf_855	GGAAAAGTCGCCGGAAAAGTT	21	cis
slf_870	GGCTTGACTCAGGCGGATTCT	21	trans
slf_874	GTGTACCAAAGCTGAAATCAA	21	cis
sl_879	GTTCGAAGTCTCTCAGATCCA	21	trans
sl_903	TCACATGCAACTCAAGACTAG	21	cis
slf_908	TCCAGAATCGGCGAAGTTTTT	21	trans
slf_922	TCCCGTGCTCTCTGTATTTGG	21	trans
sl_971	TCGTTAACTTGGGAGCAGGAA	21	trans
sl_984	TCTCGGTGGATGAGAGGCTTC	21	cis
slf_990	TGCAAAAAGCGACAAGGACGA	21	trans
s_999	TGCTCTGCTTGTTCCCTGTCT	21	cis
sl_1014	TTATCGAACGCTATGTTGGAC	21	cis
sf_1065	TTCGCCATTACTACAAATATC	21	cis
slf_1100	TTGTGTTTGAATTTGCAGAAC	21	cis
sf_1110	TTTCGGGCCTAGGGGAGATTA	21	trans
sf_1145	CACAACACCCATTACAAGCCT	21	cis
sl_1155	CGCTTTATCATTGAAACTGGA	21	cis
slf_1198	TCCTATCTGAGCTTTTAGTCG	21	cis
sf_1207	TTAGAAAGAGATGGGGTCTTA	21	cis
sl_1237	TTGATCCATTCATCAAAGGAA	21	trans
sf_1250	AATGGATGTTGGTATTCTTAT	21	cis
sf_1254	AGAGGATTACTCCAATGCATT	21	trans
sl_1275	TGAAAGATGCATGTAATTAGC	21	cis
sl_1303	AAAGCTCAGATAGGATAACACC	22	cis
sf_1329	AAGAAAAAGAGAATAATGAAAT	22	cis
slf_1348	AAGAGAATAATGAAATGCATCA	22	cis
slf_1352	AAGGTCCTGAACGATGTGCTGA	22	cis
sl_1361	ACATAGCGTAGAGAAATGGAAG	22	cis
sl_1384	AGAAATGGAAGATATCGTGAAT	22	cis
sf_1404	AGAATAATTTCCTAAGATCCAA	22	cis
sf_1409	AGACTGGCTAGTAGGTCTGGAC	22	trans
sf_1412	AGAGAAATGGAAGATATCGTGA	22	cis
sf_1424	AGGTAGGAGAAAATGACTCGAA	22	cis
sf_1433	ATTTCTCTACGCTATGTTGGAC	22	cis
slf_1476	CGTTTGATTGGATCTTAGGAAA	22	cis
slf_1479	CTTCCATTTCTCTACGCTATGT	22	cis
sl_1483	GAGCAGAAGGCTGACCTATTGA	22	trans
sf_1499	GATGAACCTCACTGCAGACCAT	22	trans
sl_1579	GCATTGGATATATTCTAGGATA	22	cis
sl_1580	GGAGGAAGGCGACCGAAGACGA	22	cis
slf_1604	TAGTTTCGCCATTACTACAAAT	22	cis
slf_1616	TCTCTACGCTATGTTGGACTTA	22	cis
sl_1617	TGCATATCCTAGAATATATCCA	22	cis
sf_1653	TTGTTGAACACTTGGTGATGAA	22	trans
sl_1725	TTTGATATATCCAGAATCGGCG	22	trans
sl_1761	TTTGATTGGATCTTAGGAAATT	22	cis
sf_1772	TTTGTCAGAAGTTAGGTTCAAT	22	trans
sf_1816	AAGATCCAATCAAACGCTATGT	22	cis
sl_1854	ACAAGGTCAAGAAAAAGAGAAT	22	cis
sl_1858	ATCTAGATAAAACACAATAATT	22	cis
sl_1861	ATTTTCTAAGATCTTATCGAAC	22	cis
sf_1890	CATGTCGAAGACACGGGTTCGA	22	cis
slf_1891	TGGAGCAGTTGATGATGAACCT	22	trans
slf_1924	TTAATGTGAACATATTCAAGGA	22	cis
sf_1951	TTCGAGCAGAAGGCTGACCTAT	22	trans
slf_2037	AAAACTTTTCCGGCGACTTTTCC	23	cis
slf_2044	AACAAGCGAATGAGTCATTCATC	23	trans
slf_2052	AATGTTAGCCAGATTAGTCAATA	23	trans
sl_2055	AGCTCAGGAGGGATAGACAAGGT	23	cis
slf_2073	AGGACAGAGTACCGAGAAGAGGA	23	cis
sf_2140	AGGGATAGTACAAATAGAGTTGT	23	cis
sl_2142	ATATAATCTAACAGAAAGACAGA	23	trans
slf_2162	ATCCAATCAAACGCTATGTTAGA	23	cis
sf_2174	ATCCAATGCTTTTTCTAGTTTCG	23	cis
slf_2220	ATGCGATTGAGAGCAACAAGACA	23	cis
sf_2221	ATTAAGTAGAAAATAACATTTAA	23	cis
sf_2256	CATTAGTGTCTGATTAGTCTCTA	23	cis
sf_2261	CCAATTTAAGAGAGGGTAGGGTT	23	trans
s_2268	CCGACTAAAAGCTCAGATAGGAT	23	cis
sf_2296	CCGTTGTCGTCCAGCGGTTAGGA	23	cis
sf_2329	CGAACGCTATGTTGGACTTAGGA	23	cis
sf_2387	CTAAGTCCAACATAGCGTAGAGA	23	cis
slf_2412	CTTGAGTAGAGACAACGTCATCA	23	cis
slf_2464	GACTGCCTGCGTTCCTGATTGTA	23	cis
sl_2499	GAGGCAGGAACAGTTGGTTCTCC	23	cis
sl_2504	GTCCAACATAGCGTTCGATAAGA	23	cis
sl_2542	GTTGAATAGATGAGTTGGATGGA	23	trans
slf_2572	TAACATAGCGTTTGATTGGATCT	23	cis
slf_2580	TAAGATCTTATCGAACGCTATGT	23	cis
sf_2618	TAAGGAAAAGTGTCTAAACATTA	23	cis
sl_2626	TAATGGAATAAAACTAAGAGGAC	23	cis
sf_2659	TAATTTCCTAAGATCCAATCAAA	23	cis
sl_2673	TGAACCAAGACTAGAGATGAAGA	23	trans
sf_2696	TGAGAAGAGATAGAATAGAATCT	23	cis
sf_2712	TGGCCCAGAACCTCCTGGATTTC	23	trans
slf_2759	TTACACGGAAACAATTTTAAAGA	23	cis
s_2782	TTTGGAGAGATGTGCGTCGATTA	23	trans
slf_2786	AACTTTTGCATATCCTAGAATAT	23	cis
sl_2787	CTAGTTTCGCCATTACTACAAAT	23	cis
slf_2793	TCTAAACTTTGCATACGGTCTTT	23	trans
sl_2810	TCTAAGTCCAACATAGCGTAGAG	23	cis
sl_2816	TTATCCTTGAATATGTTCACATT	23	cis
sl_2834	AAAGCATTGGATATATTCTAGGA	23	cis
sf_2884	AAACACTGATCTTTTAAATGTTGG	24	trans
sl_2938	AAACTGAAGATCACCATCAAATGG	24	trans
slf_2951	AAAGAATAGGACGATTATGAACGC	24	cis
sf_2952	AAAGATGCTGCAATGCCGACGAGA	24	cis
sl_2985	AAAGCATTGGATATATTCTAGGAT	24	cis
slf_2991	AACACAATAATTGAAAAGAAAAAA	24	cis
s_3039	AACCGTTGAATTTTTTTACCAAGA	24	trans
sf_3043	AACGCTATGTTGGACTTAGGATGA	24	cis
sf_3047	AACTCATAAGATCGTGACACGTGG	24	cis
sf_3082	AACTCTTCTAGCTCTACCGTATCT	24	trans
sf_3138	AAGAAAATAATTGTATCATCAACT	24	cis
sf_3157	AAGACCGCAGAACATGGAGTACGT	24	cis
sf_3171	AAGACGACGGTAAGCGACGAGAGT	24	cis
slf_3190	AAGGCAAAACGAACAATAAGAACG	24	cis
sf_3274	AAGGCGAGGTTAGTAGCTAAAGGA	24	cis
sl_3317	AAGTCGGGTCTGCTGGAATGTTCC	24	cis
slf_3321	AATAATTTCCTAAGATCCAATCAA	24	cis
sl_3349	AATAGTGTTAAGGCCAGGATCGCC	24	cis
slf_3401	AATCGGGAGAGAAACTTGGCAGCG	24	cis
sf_3427	AATGCGAGCAAGATATGGGTAGAT	24	trans
sl_3446	AATGTCCTGTTTTAAACTCCCGAA	24	trans
sl_3460	ACACGGGTTCGATTCCCGTAAGGG	24	cis
sf_3517	ACATAACTTTGAAGTGGGTGAAGC	24	cis
s_3610	ACATAGCGTTTGATTGGATCTTAG	24	cis
sl_3624	ACATTTAAGAGAATATTACACGTA	24	trans
slf_3627	ACCAAGTCTCTTCCACAATTTGAC	24	trans
slf_3671	ACCATCCATTTGAGGTTTCGATAA	24	cis
sl_3696	ACGAGTTCCTTGCAAATCGCTTCT	24	cis
slf_3700	ACGCGATAGAGAATTTGGAGAGAT	24	trans
sl_3704	ACGGAACGGGTACAGATCTGATAG	24	cis
sf_3706	ACGGTTTCTAATGTCGCGCCATGG	24	cis
sl_3754	ACTAAGTAATCCACGACTATTATA	24	trans
s_3793	AGAATATTGAGCAGCTAGCGTTGA	24	cis
s_3818	AGAGATGCAGTGTTTGCGATTGGT	24	cis
sl_3820	AGAGGGTAGGGTTGGATTCTAGAA	24	trans
slf_3843	AGATAGTGATCGTTCGGCAGATTA	24	trans
sl_3860	AGATTCAGGTGACTTTGGACACGA	24	trans
sl_3910	AGCAGAAGGCTGACCTATTGACAA	24	trans
sl_3980	AGCCAACTATGCATTTTCGTTACC	24	trans
sl_4003	AGCCAGTTGTTGATCCTCCGGATT	24	cis
slf_4120	AGCGGACGGTGAACCAATGCCTAG	24	cis
sl_4157	AGGACATGGGACAAGGTGACTTCA	24	trans
slf_4226	AGGAGATATGGAGAATGAGCGAGA	24	cis
sl_4248	AGGAGGAAGGCGACCGAAGACGAC	24	cis
sf_4263	AGGGATTGGTTACGGATTGGATCT	24	cis
slf_4275	AGTGCTTTTGCAAAGGTTCGAACA	24	trans
slf_4309	AGTTGACCAAGTCTCTTCCACAAT	24	trans
sf_4330	AGTTTTTGTGATAGTTCACTGCCT	24	trans
slf_4342	ATAATCTGTCTGTTCGTGTGGATC	24	cis
sf_4395	ATATGAATCCTATACGTTGGAGCT	24	cis
slf_4400	ATATGTTGTGATGATGGTTGTATA	24	trans
sf_4426	ATCAATGCTCTGATCGCCATCAGC	24	trans
sl_4464	ATCCATCAACGCTCTGATCGCCAT	24	trans
sf_4473	ATCGAAGAGGTCGGTGACGGAGAT	24	cis
slf_4491	ATCGAAGTTACATATAGCAAGAAC	24	trans
sf_4535	ATGCTTCAAACTATGTGGATGAGA	24	cis
sl_4547	ATGGAGAGAGTTGACCAACTTTTC	24	trans
sf_4578	ATTAATTGGACTGCACTTAAATAC	24	cis
sf_4589	ATTAGTTCTCTTCACCGGCGTTGC	24	cis
sl_4613	ATTCGAATCGGCGACCTCTAAACT	24	trans
sl_4638	ATTCGAGGCGATGTGATTTGTTGC	24	cis
sl_4640	ATTGAGAGATGTCACTGAAGAGGA	24	cis
s_4695	ATTGCAAAAGGTAGGATGGATTTT	24	cis
sf_4723	ATTGCTGGCCATGAAAGAAGGAGA	24	cis
sl_4734	ATTGTCGTTGGAACAACACCGGTC	24	cis
slf_4778	CAAATGCGAGCAAGATATGGGTAG	24	trans
sf_4800	CAAGAGTCGAATGAATCATTCAGA	24	trans
sl_4849	CACTAAATTTTAGGAGCCTCAGAA	24	cis
sl_4864	CCAATCAAACGCTATGTTAGACTT	24	cis
sl_4885	CGCCACCGGAAAAGTAGATTCATT	24	cis
sf_4894	CTAAACATTAGAAAGTGCCTCAAA	24	cis
slf_4946	CTAAGTGTCGTTAGCTCAATTGGT	24	trans
slf_4960	CTAGAAACCTGAGAATTTGATGAT	24	trans
sl_4965	GAAAAAGCATTGGATATATTCTAG	24	cis
slf_4970	GAAAAGTCGCCGGAAAAGTTTTCC	24	cis
sl_5044	GAAGAAGATTCAGGTGACTTTGGA	24	trans
sf_5086	GAAGAGATAGAATAGAATCTGTAA	24	cis
sl_5139	GAAGAGGTCGGTGACGGAGATTCA	24	cis
sf_5144	GAATCCCGTAATCCCCCCAAGCCC	24	trans
sf_5148	GATTGGATCTTAGGAAATTATTCT	24	cis
sf_5153	GGCAGAATCATTCAAAATCGACGA	24	cis
sf_5209	GGTAGATGTTTCAAAGATTGGAGA	24	trans
sl_5272	GTCGAATCCCGTAATCCCCCCAAG	24	trans
slf_5276	GTCTAAACATTAGAAAGTGCCTCA	24	cis
sl_5286	GTTCTATCATCATCTTTGGGATCT	24	cis
slf_5297	GTTCTTATGCGCAGGTTGTATGGA	24	cis
sf_1	GTTTTAACCACAGTTAGTAGTTCC	24	trans
sl_324	TACGGTTTCACGTCAAGTGCGAAT	24	trans
sf_392	TAGGAGAAAATGACTCGAACGAAT	24	cis
sf_407	TCAAAACTAACAGTCGTTAACTTG	24	trans
slf_456	TCCGGCGACTTTTCCGGCGATCGG	24	cis
sl_499	TCGCTTAGGTCCGATTAAACGTCT	24	cis
s_557	TCTAACATAGCGTTTGATTGGATC	24	cis
sf_812	TCTTTTCAATTATTGTGTTTTATC	24	cis
sl_1089	TGAGTCATTCATCCTAAGTCCAAC	24	cis
sl_1338	TGCTCAATTGTTGAACACTTGGTG	24	trans
sl_1517	TGGTGATGAACCCAATTGCAGAAC	24	trans
slf_1593	TGGTTTCGGTCCTGGGGGGATTAC	24	cis
s_1774	TGTGTTTTATCTAGATGATGCATT	24	cis
slf_1922	TGTTTCATTTTCAGTCGGTTCATT	24	trans
sl_2075	TTAGACGCTTAGCGGACGGTGAAC	24	cis
sl_2290	TTATATGTTGTGATGATGGTTGTA	24	trans
sf_2354	TTCCACAATTTGACACATCAGCAC	24	trans
sl_2447	TTCGAGTCATTTTCTCCTACCTTG	24	cis
s_2537	TTCGGCATTCCAGTTTCAATGATA	24	cis
sf_2540	TTGAATATGTTCACATTAAATGTT	24	cis
slf_2721	TTGATTTTAGATTTTGATATGTGT	24	cis
sf_2851	TTGTCATTGACCAGAAATCGTAAT	24	cis
sl_2965	TTGTGGCCCATTTGAAAGAGTACC	24	trans
s_3139	AAAAAAGTAAATATGTAAATCGGT	24	cis
s_3491	AACCTAATTAACAAGACTGAAGAT	24	cis
sf_3639	AAGAAATATGAAGAAGCTTCGGGT	24	cis
sl_3773	AAGCTCATCTTCAGTAATCGCATC	24	trans
sl_4286	AAGTCTAACATAGCGTTTGATTGG	24	cis
sl_4337	AGAAAAAACGGGTTTGGTTTGATT	24	trans
sl_4348	AGCAGCTAGCGTTGATTTTCAAGA	24	cis
sf_4683	AGGTGACTTTGGACACGACGACGC	24	trans
slf_4834	AGTGTTCAAGAAATCGTTAGACGC	24	cis
slf_4862	ATATGTTTTGGTTACACGGAAACA	24	cis
sl_4892	ATGGATTGCCGAACCATTGCTTGC	24	trans
slf_4893	ATTGTAGCTACTACTAAAGTGAGA	24	cis
slf_4896	CATTAAGTAGAAAATAACATTTAA	24	cis
sf_4957	CTTTACGCAGCATATTACTCAAGA	24	cis
slf_5079	GACTGCCTGCGTTCCTGATTGTAG	24	cis
sl_5288	GTGAATGATATTTGTAGTAATGGC	24	cis
sl_5322	TAAAATAATTTTCTAAGATCTTAT	24	cis
slf_154	TTATCCTTGAATATGTTCACATTA	24	cis
sl_698	TTATCGAACGCTATGTTGGACTTA	24	cis
sl_888	TTTGGCAAGACGGGTTTGAAAGGA	24	trans
sf_1251	TTTTCAATTATTGTGTTTTATCTA	24	cis
sf_1731	ACATCGGCTAAGTCTTTTGAAGTT	24	trans
s_3409	ATATAGCAAATTATCGTCAAAATC	24	cis
slf_4475	GGAACGGGTACAGATCTGATAGAA	24	cis
sf_5061	GTTTAATCGGACCTAAGCGATTTT	24	cis
sl_3736	CGTTGTCGTCCAGCGGTTAGGATATCT	27	cis

## Sheet: Drought specific
sl_6	CCATTGTCGTCCAGCGGT	18	trans
sf_20	ACATAGCGTAGAGAAATGG	19	cis
sf_62	GACAGGGAACAAGCAGAGC	19	cis		length	number	percentage
sf_125	TCTTGACCTTGTAAGACCC	19	cis		18	1
slf_302	TGACCTTGTAAGACCCCAT	19	cis		19	6
slf_312	TTCGTGAATATCTGGCATT	19	cis		20	5
slf_381	GGCTTGACTCAGGCGGATT	19	trans		21	38	0.195876
slf_388	AGCAGTTGATGATGAACCTC	20	trans		22	16
sf_475	CTCCTCTGACAGAGACGGGA	20	cis		23	26
sf_515	GCTTGACTCAGGCGGATTCT	20	trans		24	93	0.479381
sf_518	TCTGTAAAACGAGAAAATAA	20	cis		25	5
sf_630	TGCTGACATATATCTGAGCT	20	trans		26	4
sl_637	AAAAGTAGATTCATTGGAGAG	21	cis		27	0
sl_641	AACTGGAATGCCGAAGAAAAA	21	cis		total	194
sl_706	AACTTTTCCGGCGACTTTTCC	21	cis
sl_790	AAGGCGACCGAAGACGACGGT	21	cis
sl_793	AAGGCTTAGCTGAGAATGGGA	21	trans
sl_800	AATGGTTGAGTTGTCCAAGAA	21	cis
sl_836	AGAAAGTGCCTCAAACGGAAT	21	cis
sf_848	AGAATCGGGGAAAAAGCTTAA	21	trans
sf_872	AGATTCAGATATGGCGGAGGA	21	cis
sl_890	ATCTATTTTCAGGAGGAGACA	21	trans
sl_933	ATGACACTAGTGGAGCTACGG	21	trans
slf_944	ATGTCGAAGACACGGGTTCGA	21	cis
slf_960	CACGATATCTTCCATTTCTCT	21	cis
sl_998	CAGAGTGCGCATACCGGAGAA	21	trans
slf_1010	CATCAACTGTTCATTAAGTAG	21	cis
s_1026	CATTTCAAGTGAAAGACTCGC	21	cis
slf_1036	CCCTTCTCATCGATGGTCTAG	21	cis
sl_1102	CGAAGATGATTCAGGTAGCTA	21	trans
slf_1103	CGATGGTCTAGATGTGCGAGG	21	cis
sl_1132	CGCCTATTTTTGGAGGGTCCT	21	trans
slf_1156	GAAGGCGACCGAAGACGACGG	21	cis
sf_1191	GCAGGACTCGTATACTTCGGC	21	cis
sf_1222	GGAGCTCGACGCTGGAGAGTT	21	cis
slf_1223	TAATTTCCTAAGATCCAATCA	21	cis
sl_1298	TAATTTTCTAAGATCTTATCG	21	cis
sf_1301	TATTTGTAGTAATGGCGAAAC	21	cis
sf_1328	TCCGAAACTGAGACAAAGCTC	21	cis
sf_1340	TCCTAATCAAACAGAACCTGC	21	cis
slf_1357	TCTCGTGCAGTTACTAGTGTT	21	trans
sl_1363	TCTTCACACGGCATTCCCTAA	21	cis
sf_1427	TGACGACGATGACTGTGACGT	21	cis
slf_1439	TGAGAGCAACAAGACATAATA	21	cis
sf_1492	TGTACACCGTAGGCAGAGGAC	21	cis
sl_1501	TGTGAAGTCTACATGAAGCAA	21	cis
sl_1632	ATCGTGAATGATATTTGTAGT	21	cis
slf_1641	CTTAATGAACAGTTGATGATA	21	cis
sf_1661	TCGTGGAGCAGTTGATGATGA	21	trans
slf_1670	TCGAGAAGCTATGGGATGGAA	21	trans
sl_1709	AATCAGAGCAGTTGATGATGAA	22	trans
slf_1817	ACTAACTCATAGGATCGTGCCA	22	trans
sf_1830	AGAGACAGGGAACAAGCAGAGC	22	cis
slf_1841	ATCGGCGACCTCTAAACTTTGC	22	trans
sl_1848	CAAGAAAAGGCCTTACAAGGTC	22	cis
sl_1864	CAGAACATTTGATGGTGAACTC	22	trans
sf_1908	GTCGCTTACCGTCGTCTTCGGT	22	cis
sl_1929	GTGAAAGACTCGCCGGAAAACA	22	cis
sl_1932	TAAAAGTGATGTGGAACGTGTA	22	cis
slf_1940	TCCATCGTGGAGCAGTTGATGA	22	trans
sf_1980	TGAAAGATGCATGTAATTAGCT	22	cis
sl_2041	TTACACGGAAACAATTTTAAAG	22	cis
sl_2099	TTACTACAAATATCATTCACGA	22	cis
sl_2102	AAAAATGGATGTTGGTATTCTT	22	cis
s_2122	CTCAGAAGGAGGAAGGCGACCG	22	cis
slf_2145	TACAGATTCTATTCTATCTCTT	22	cis
slf_2175	AACCCATTTAACAATTCAACCCA	23	trans
slf_2254	ACAGATTGACTTAGACGGCGAAC	23	trans
sl_2257	ACGAACAACATCTCATTCGGATA	23	trans
sl_2320	AGAGACAGGGAACAAGCAGAGCA	23	cis
slf_2400	AGCAGAAGGCTGACCTATTGACA	23	trans
sl_2410	ATTATAAACGCTTTAACTGCCTA	23	cis
slf_2421	CAACCAACGCAAACTGAGATCTA	23	trans
s_2443	CAGCAGTGGATGGATCATAGTTC	23	trans
slf_2458	CATTGTCGTCCAGCGGTTAGGAT	23	trans
sf_2467	CCAACATAGCGTTCGATAAGATC	23	cis
sl_2475	CCCATCTCTTTCTAAACGTTTTA	23	cis
slf_2479	CGAATGAATCATTCAGATGGACA	23	trans
sl_2512	CTCTAAACTTTGCATACGGTCTT	23	trans
sf_2550	GACTCTGTGTTGATTGATGAGAA	23	cis
sf_2554	GATAGAGAATTTGGAGAGATGTG	23	trans
slf_2567	GGCTAAATCTTTGTATCTCTCTA	23	cis
sf_2594	GTAGGTTTAGATTGAATCGAATC	23	trans
sl_2608	GTCCAAATTTTCAAATAATTATA	23	trans
slf_2610	GTTTAGGAGATTGTTAAGACCAT	23	trans
s_2629	GTTTTGGTTACACGGAAACAATT	23	cis
sf_2658	TATTTGTAGTAATGGCGAAACTA	23	cis
slf_2680	TCGGACCTAAGCGATTTTAGGCA	23	cis
slf_2685	TGAATCATTCAGATGGACATGTT	23	trans
slf_2703	GATGATGACTGGACCTAACGATA	23	trans
slf_2715	GGCTCATAGCTCAGTGGTAGAGC	23	trans
s_2874	GTCATTCGAATCGGCGACCTCTA	23	trans
slf_2878	AAAAAGCGACAAGGACGAATTCAC	24	trans
sl_2883	AAAGACACGGAACGGGTACAGATC	24	cis
sl_2902	AACCAACATGAAGAAAACTACATA	24	cis
sf_2925	AATCCCCCCAAGCCCGAAACCACA	24	trans
slf_2949	AATCCGGAGGATCAACAACTGGCT	24	cis
sl_2954	ACAAACTCACAAAGTATGCAAACT	24	cis
slf_2955	ACAAAGATTTAGCCAGTTGTTGAT	24	cis
s_3038	ACAACATCTCATTCGGATAGTCCA	24	trans
sf_3057	ACAGAACACAAGAACTACCGAACG	24	trans
sl_3083	ACCGAACGCATCAACGTGATTGTC	24	trans
sf_3112	ACCGTCTTACAAACTAAATATATA	24	trans
sf_3137	ACGGTTTCACGTCAAGTGCGAATG	24	trans
slf_3173	ACTAGGCTTGGGCACGAAGCGAAT	24	trans
s_3184	ACTCCTTTTGGATTGAAGACTGCA	24	cis
sl_3213	AGAAAGAGATGGGGTCTTACAAGG	24	cis
sl_3230	AGAAGCGATTTGCAAGGAACTCGT	24	cis
slf_3249	AGACGTCGAACTGTCAAAGGTTGT	24	cis
sl_3303	AGCGATTTTAGGCAGTTAAAGCGT	24	cis
sl_3342	AGCGGCATAGTTAGAGAGATACAA	24	cis
sf_3344	AGGAGCCTCAGAAAGAGGAATTAC	24	cis
sl_3370	AGGAGTTATGTGCAATATTTTATT	24	trans
sf_3396	AGGGTTCTGTTTCTTCTCTCAACT	24	cis
s_3426	AGGTAGGTCGGAGAAGATTTGTTT	24	trans
sl_3444	ATAAATATCAAAAAGTTAGTTACT	24	cis
sl_3456	ATAACTCTTCTAGCTCTACCGTAT	24	trans
sf_3462	ATAATTTATTGGGCCGGCCCTGAG	24	trans
s_3497	ATACACGGAATTTGTACGTACACT	24	trans
sl_3581	ATAGATTTACCACGTGTCACGATC	24	cis
sl_3582	ATCAATTACCAGAATACTCCCAAC	24	trans
slf_3606	ATCATCTAGATAAAACACAATAAT	24	cis
sl_3625	ATCCAAAAGGAGTATCTTGAAGCT	24	cis
sl_3626	ATCCCAAAGATGATGATAGAACGC	24	cis
sl_3634	ATCTCATTCGGATAGTCCAGTCAA	24	trans
sf_3636	ATCTCTCGATAAACGTTCTAAGCG	24	trans
s_3683	ATGCGAGACCGTAACAGAACAGGT	24	trans
s_3689	ATGTCAATCGGGAGAGAAACTTGG	24	cis
sf_3714	ATGTTATTTTCTACTTAATGAACA	24	cis
slf_3720	ATTACAAAACATTTGGATGGAGAT	24	trans
sf_3738	ATTGAGAAGAGATAGAATAGAATC	24	cis
slf_3740	ATTGAGTTTGCATACTTTGTGAGT	24	cis
s_3759	ATTTCCAGATATCCAAAATTTCGA	24	trans
sl_3770	CAATAAATTATTGGACCCTGTGCT	24	trans
slf_3780	CAATTTAAGAGAGGGTAGGGTTGG	24	trans
sl_3800	CCTTCAGAACATCAATCTCGGTAT	24	cis
slf_3859	CTCGAACGAATTAGAGGTAGAGAT	24	cis
sf_3862	CTGAGAATTTGATGATAGAGCTCC	24	trans
slf_3900	CTTAAGTGGCTATAGTGATGATAA	24	trans
sl_4033	CTTGACCTTGTAAGACCCCATCTC	24	cis
slf_4106	CTTGCTTCATGTAGACTTCACAAC	24	cis
s_4108	CTTGGTGATGAACTCCATTGTGGC	24	trans
sl_4172	GAACTCCATCGTGGAGCAGTTGAT	24	trans
sf_4228	GAATCGAATCATATAAAGTTTAGG	24	trans
sf_4251	GAGCAGAAGGCTGACCTATTGACA	24	trans
sf_4282	GAGGACCTCATTTCTAGGGCAAGA	24	trans
sl_4288	GAGTTAACGACTGTTAGTTTTGCT	24	trans
sf_4310	GATATTGTGCTCTAAGACCATCTC	24	trans
sl_4311	GATGTTTGTATTTGATAATTAGAA	24	trans
s_4320	GCAGCGGACAAACTCACAAAGTAT	24	cis
sl_4376	GCGAGAAGCGATTTGCAAGGAACT	24	cis
sl_4390	GGCACAAGCGAGAAAACCGCGGGA	24	cis
sf_4396	GGGAAAACCAATCAAGCTCTTAAC	24	cis
sf_4427	GTAGGGTTGGATTCTAGAAACCTG	24	trans
slf_4438	GTCGAATGAATCATTCAGATGGAC	24	trans
sf_4450	GTCTTAGGCGCTAGGCATTGGTTC	24	cis
sl_4476	GTTACTGGAGGAAGGTCGTATGTC	24	trans
sl_4498	GTTGATGATGAACCTCACTGCAGA	24	trans
sf_4514	GTTGGAGATGTCCTAAAGTAAAGT	24	trans
s_4522	GTTTATTTCTTAGGTGGTGTTATT	24	trans
slf_4538	TAAACTTTGCATACGGTCTTTACC	24	trans
sl_4641	TAACCCATTTAACAATTCAACCCA	24	trans
sl_4675	TACCTCTAATTCGTTCGAGTCATT	24	cis
slf_4680	TATCCGGTGATATCTTTGAAGATT	24	trans
sl_4747	TCAGATGGAAAGATAAATTGGAAT	24	cis
s_4749	TCCTATTTTGCAATTATTTGAACA	24	trans
sl_4765	TCGGATTTTTTCTTTTCAATTATT	24	cis
slf_4848	TCGGTCCTGGGGGGATTACGGGCT	24	cis
sl_4858	TCTAGTCCGGTTCCGGTTGAACCA	24	trans
sf_4976	TCTCATTCGGATAGTCCAGTCAAA	24	trans
s_5324	TGGAGAAGATGTAGAACGATGGGA	24	trans
sl_5381	TGGAGAGGCCGCTATCTTATATAT	24	trans
slf_27	TGTAGGTTTAGATTGAATCGAATC	24	trans
sf_409	TTTTTGTGGGTTGGTCTCTGTTGC	24	trans
sl_687	AAGAAATTTGGAGCATAACACAAG	24	trans
sf_851	AATGGAAAAAGATTTGATTAGATT	24	cis
slf_975	ACAGCAGGAGAATGGCAAGAACCC	24	cis
sf_1035	ACGATATCTTCCATTTCTCTACGC	24	cis
sf_1489	ACTCCATTGTGGCCCATTTGAAAG	24	trans
sl_1682	AGGGTAGGGTTGGATTCTAGAAAC	24	trans
s_1914	ATACGGATGTGTACAGCTTTGGAG	24	trans
sl_2744	CGGCGACCTCTAAACTTTGCATAC	24	trans
slf_2865	TTCAGTTTGGAATAGGCTTGTTGC	24	cis
sl_2926	TTGGATCTCTGTGGGAACGGGAAG	24	cis
sl_3279	CGAATCCCGTAATCCCCCCAAGCC	24	trans
sf_3457	AAAAACATTCATAATTCTGAGCAGA	25	cis
sf_3459	ACATCTCATTCGGATAGTCCAGTCA	25	trans
sl_3604	AGATTATGGGCTTCCAACTCAAAAC	25	trans
sf_4327	ATCAGATATTTCACGAAGATATCTG	25	cis
sl_4939	TTTTCATGTCGAAGACACGGGTTCG	25	cis
sf_5111	AAGCACATATCGAAGGCTTGCAGATA	26	cis
sl_2684	CCGTTGTCGTCCAGCGGTTAGGATAT	26	cis
slf_4298	GGGTCCTTAGCTCAGTGGTAGAGCAT	26	trans
slf_3888	GTTAATGATGATAAATCCAAAGGCTT	26	cis

## Sheet: Cold specific
s_36	AAAACTAAAAGAGTCACGCGATA	23	trans
slf_49	AAAAGACAACATTCATCAAGAAAT	24	cis
slf_73	AAAATAGGGATGGGTTGGAGATGT	24	trans		length	number	percentage
sl_74	AAAATATGTTGGATTTATGGAATC	24	trans		18	0
slf_88	AAACATTAGAAAGTGCCTCAAAC	23	cis		19	1
sf_108	AAACTAGAAAAAGCATTGGATAT	23	cis		20	6
s_136	AAAGATAAATTGGAATCGTCGATT	24	cis		21	41	0.170124
sf_267	AACACTGATCTTTTAAATGTTGGT	24	trans		22	32
slf_269	AACAGAACTATGTGCAAAGATCAG	24	cis		23	30
slf_275	AACAGGCGTCAAATCGCGGATTCA	24	trans		24	129	0.53527
sl_281	AACAGTTTGATAACGGCGTTTTGG	24	cis		25	1
sl_317	AACCGAGAATGTAACATACTAGAT	24	trans		26	0
sl_349	AACGCTTCGGAAAGGTGCAACTCT	24	trans		27	1
slf_367	AACTAGAAAAAGCATTGGATATAT	24	cis		total	241
slf_420	AAGACCCCATCTCTTTCTAAACGT	24	cis
slf_431	AAGAGACTACACAACACCCAT	21	cis
sf_443	AAGAGGTCGGTGACGGAGATTCA	23	cis
sf_535	AAGGTCCTGAACGATGTGCTGACA	24	cis
sl_550	AAGTCCAACATAGCGTTCGATA	22	cis
s_562	AAGTGCACCACAATGGGGTAATCT	24	trans
slf_571	AAGTTTATATGTTGTGATGATGGT	24	trans
slf_578	AATAAATTTTGTAGTTGGACTTAT	24	trans
sf_607	AATAGATGAGTATGGTTTTTGGTT	24	cis
sl_608	AATAGATGAGTTGGATGGATCTGT	24	trans
slf_632	AATCAGCCAGAGTGTCGATCGTCA	24	trans
sf_635	AATCATTCAGATGGACATGTTGAA	24	trans
sl_654	AATCTGGAGCTAACGAACCTAATT	24	cis
sl_674	AATGATCGACCGTTGAGCCGAAGT	24	cis
sl_750	AATTCTGGATGAGGACATGAAAGT	24	cis
sf_754	AATTGACAATAGGTGGAGAGGCC	23	trans
slf_766	AATTGTGTCAGGGATATCATT	21	trans
slf_803	ACAAGAAAAGCAGCTTCAAGATAT	24	cis
sf_807	ACAAGATATACTGACATATGCATA	24	trans
sf_809	ACAAGGTAGGAGAAAATGAC	20	cis
slf_828	ACACGGAAACAATTTTAAAGAAAA	24	cis
s_895	ACATGCTGTGGTTTCGGTCCTGGG	24	cis
slf_928	ACCCATTTAACAATTCAACCCATC	24	trans
slf_941	ACCGCGGGTTAAAATTTAGTTATT	24	trans
slf_946	ACCTAATTAACAAGACTGAAGATC	24	cis
sf_983	ACGCCTATTTTTGGAGGGTCCT	22	trans
s_987	ACGCTATGTTGGACTTAGGATG	22	cis
sl_1001	ACGTACACCAGCAACTTGAAGATT	24	cis
slf_1021	ACTAGAAAAAGCATTGGATAT	21	cis
sf_1056	ACTGCGGACCATTTGATGGTGAAC	24	trans
sl_1120	AGAACTATGTGCAAAGATCAGGAG	24	cis
sl_1142	AGAATAATGAAATGCATCATC	21	cis
slf_1157	AGAATCGGGGAAAAAGCTTAAA	22	trans
sf_1168	AGACAAGAACTAGCAAAGTGGAAG	24	cis
slf_1171	AGACAAGGTAGGAGAAAATGACT	23	cis
slf_1174	AGACACTTTTCCTTATTTTTGAAG	24	cis
sl_1194	AGACTCGCCGGAAAACAATTACGC	24	cis
sf_1225	AGAGACTAATCAGACACTAATGA	23	cis
sl_1260	AGAGTAACGTTGGCCTCTGCAACT	24	cis
s_1383	AGCTATTGCAAAAGGTAGGATGGA	24	cis
slf_1387	AGCTGATATGAGCTATCATGGTCC	24	cis
sl_1394	AGGAAAAGTGTCTAAACATTAGA	23	cis
s_1441	AGGATCGGTACTGTGGAGATACCA	24	trans
sf_1469	AGGGAAGAGGAGCTCAACGACTGA	24	cis
sf_1525	AGGTTGAGGATGCTGTGTAAGAAG	24	trans
sl_1529	AGTAAAGCTTATGACCGAGTTGAG	24	cis
sl_1555	AGTCCAACATAGCGTAGAGAAA	22	cis
slf_1602	AGTTCGAGTAACGCTTGGGACGAA	24	trans
s_1619	ATAAAAACACTGATCTTTTAAAT	23	trans
sf_1637	ATAACCAAGTGTTCAACAATGGGG	24	trans
slf_1648	ATAAGCATATCAGATATTCAAAAC	24	trans
sf_1674	ATACCAACAACTTAGGGACGC	21	trans
slf_1722	ATAGTCAGAAGAGGGATGTGGAAC	24	cis
sf_1753	ATATCGAAGTTACATATAGCAAGA	24	trans
sf_1792	ATATTTGTAGTAATGGCGAAACT	23	cis
sf_1802	ATCAACAAGATAGTACTTCCC	21	trans
sl_1871	ATCCGAGATCTTTCAGCTCAGACC	24	trans
slf_1872	ATCCGCACCGAACCGCATCATATC	24	cis
sl_1933	ATCTCATTGCAAATTAAAGTAGGA	24	cis
sf_1948	ATCTGGGAGGGAAGAGGAGCT	21	cis
s_2127	ATGTTGGACTTAGAATAATTTCCT	24	cis
s_2171	ATTAGTCTCTGTACCGCCAGCTAC	24	cis
sf_2173	ATTAGTTCTCTTCACCGGCGTT	22	cis
sl_2204	ATTCACGATATCTTCCATTTC	21	cis
sl_2246	ATTGAAGATTTCGCGTAGTTTATC	24	cis
sl_2255	ATTGAGACGGAGCGAACGAACTCT	24	cis
sl_2298	ATTGTCTTGTCTGCTCGTATGAGC	24	trans
slf_2311	ATTTAAGAGAGGGTAGGGTTGGAT	24	trans
sl_2327	ATTTCTCTACGCTATGTTGG	20	cis
sl_2332	ATTTCTTAGGTGGTGTTATTCAAT	24	trans
s_2368	ATTTTGATTGTAGGTTTAGATTGA	24	trans
slf_2376	CAAAAACTGCTGAATCGTCGA	21	cis
slf_2379	CAAAATAAAAAATGGATGTTGG	22	cis
slf_2392	CAACACCCATTACAAGCCTTGC	22	cis
sl_2399	CAACATAGCGTTCGATAAGATCT	23	cis
slf_2401	CAACTCTATTTGTACTATCCCTTT	24	cis
sf_2427	CAATCAGAGCAGTTGATGATGAAC	24	trans
sf_2480	CAGCGGTAGAGCGCGTGGCTTT	22	trans
sl_2494	CAGGTATTCTATGTAGTGGGACA	23	trans
sl_2520	CATCCTAAGTCCAACATAGCGTT	23	cis
slf_2527	CATCTTTGGGATCTGATTGGGAAT	24	cis
slf_2545	CATTGAAACTGGAATGCCGAA	21	cis
slf_2565	CCAACATAGCGTAGAGAAATGGAA	24	cis
slf_2648	CCTCTAATTCGTTCGAGTCA	20	cis
sf_2678	CGAAGACGACGGTAAGCGACGA	22	cis
sl_2682	CGAATCATATAAAGTTTAGGAGAT	24	trans
sl_2683	CGAATCCCGTAATCCCCCCAAGC	23	trans
sf_2699	CGAGCAGAAGGCTGACCTATTGAC	24	trans
sl_2706	CGATTGAGAGCAACAAGACATAAT	24	cis
sl_2709	CGATTTGCAAGGAACTCGTTTTC	23	cis
sf_2740	CGGATGTGGGAAAAAGGTTCA	21	trans
sf_2765	CGTCTTAGCTCAGCGGTAGAGC	22	trans
slf_2791	CTAAAATCGCTTAGGTCCGATTA	23	cis
slf_2872	CTCCCACAGAGATCGATTCAGACA	24	trans
sf_2881	CTCGCCGGAAAACAATTACGCCAC	24	cis
slf_2882	CTCGGAATCATCTAGAAACAGAAG	24	cis
slf_3006	GAAAGAGATGGGGTCTTACAA	21	cis
slf_3026	GAACAGTTGATGATACAATTA	21	cis
slf_3027	GAACATCAATCCAGAAGGGAATCT	24	cis
slf_3030	GAACCGATCCGAGGAACCGAA	21	trans
sl_3045	GAAGAGGCGCTAGTGGTTACGAGA	24	trans
s_3056	GAAGGAGTTCTTAATCCGGAGGAT	24	cis
s_3079	GAATATGTTCACATTAAATGTTA	23	cis
sf_3086	GAATGATATTTGTAGTAATGGCGA	24	cis
sl_3109	GACACTAGTGGAGCTACGGTTTC	23	trans
slf_3114	GACAGGGAACAAGCAGAGCAT	21	cis
slf_3163	GAGACAGGGAACAAGCAGAGCATG	24	cis
sl_3168	GAGAGTGAAGAATACGTAAGGAGC	24	trans
sl_3188	GAGGCACCGAAAAAACACCGAGCT	24	trans
sf_3251	GATATTTGTAGTAATGGCGA	20	cis
sf_3319	GATTGGATATGCAGAGACATGGTT	24	trans
slf_3374	GCGCCTAAGACGTTTAATCGGACC	24	cis
slf_3377	GCGTTTGATTGGATCTTAGGAA	22	cis
sl_3405	GGAAAAGTGTCTAAACATTAGAA	23	cis
slf_3458	GGCTCATAGCTCAGTGGTAGAGCA	24	trans
sl_3522	GGTCCGATTAAACGTCTTAGGCGC	24	cis
sf_3527	GGTGGCGGAAATGGAAGAGGC	21	trans
slf_3533	GGTGTTATCCTATCTGAGCTTTT	23	cis
s_3544	GGTTTCGGGCCTAGGGGAGATT	22	trans
slf_3552	GTAAAACAAGCACAACCCTTTTGA	24	trans
sl_3557	GTAAAGGGATAGTACAAATAGA	22	cis
sl_3578	GTAGGCGTGCCGGAGTGGTTATCG	24	trans
slf_3587	GTAGTAGCTACAATCAGGAACGCA	24	cis
slf_3616	GTCCCTTTCGTCCAGTGGTTA	21	cis
sl_3635	GTCTTTGTCAAGTTCATGGTA	21	trans
s_3644	GTGATGAACCCAATTGCAGAACAT	24	trans
sl_3656	GTGGATAAAGCTCCGGATAAACAG	24	cis
slf_3882	TACACGGAAACAATTTTAAAGA	22	cis
sl_3934	TAGAATATATCCAATGCTTTTTCT	24	cis
sl_3947	TAGACTTAAAATAATTTTCTAAGA	24	cis
sf_3962	TAGCAGCTGTTGAGCAGGTTT	21	cis
s_3971	TAGCGTTCGATAAGATCTTAGA	22	cis
sf_3974	TAGCTACAATCAGGAACGCAGGCA	24	cis
sl_3975	TAGCTCAGGAGGGATAGACAAGGT	24	cis
sl_4017	TATATTCTAGGATATGCAAAAG	22	cis
slf_4044	TATCGGAATACGGAGATCTAT	21	trans
s_4100	TATTGTGTTTTATCTAGATGATG	23	cis
sf_4107	TATTTGTAGTAATGGCGAAACT	22	cis
slf_4155	TCACATACAACTCAAGACTAG	21	trans
sl_4162	TCACGATATCTTCCATTTCTCTA	23	cis
slf_4164	TCACTAAATTTTAGGAGCCTCAGA	24	cis
sf_4178	TCAGCGGTAGAGCGCGTGGCTTTT	24	trans
s_4240	TCCATTGTCGTCCAGCGGTTAGGATAT	27	trans
sf_4264	TCCGGCGAGTCTTTCACTTGAAAT	24	cis
sl_4307	TCGCCATTACTACAAATATCATT	23	cis
sl_4312	TCGGCATTCCAGTTTCAATGA	21	cis
slf_4366	TCTAGATGTGCGAGGTGACTC	21	cis
slf_4403	TCTCTATTTTCACTCCAATGGTTC	24	trans
slf_4417	TCTGGACACGAAGCGGATATC	21	trans
sf_4484	TGAACACTTGGTGATGAACTC	21	trans
sf_4488	TGAACAGTTGATGATACAATTATT	24	cis
sf_4501	TGAATGATATTTGTAGTAATGGC	23	cis
slf_4505	TGAATTTGCTGAGCATGGAGT	21	trans
slf_4529	TGACTGAAGAGAATGCAGAGGAAT	24	cis
slf_4563	TGATGAACTCCATTGTGGCCC	21	trans
sf_4599	TGCACTGAGATGCTGCGAGGA	21	trans
sl_4622	TGCCAGAATTTAGTAGAGCTT	21	trans
sl_4630	TGCGCATACCGGAGAACATGG	21	trans
s_4639	TGCTCTCGAGTTAACGACTGTTAG	24	trans
sl_4661	TGGACAATAATTGGACTGCAAAGT	24	trans
slf_4663	TGGACACGAAGCGGATATCCGAAA	24	trans
sl_4691	TGGATGACACTAGTGGAGCTACG	23	trans
s_4708	TGGGATGTTGAGAAAATTTCTGTC	24	trans
s_4709	TGGGATTCAGAACTCGATTTTGAT	24	cis
sl_4727	TGGTTACACGGAAACAATTTTAAA	24	cis
sf_4729	TGGTTTAGTAGTTTCATTTAGGGA	24	cis
sf_4768	TGTGATCTCGGACTCTCAGGCAGC	24	cis
sl_4773	TGTGTACCAAAGCTGAAATCAA	22	cis
sl_4808	TGTTTTGTGCTTGAATCTAATTC	23	cis
slf_4821	TTAAGACTGGATATGATGAAA	21	trans
sl_4850	TTACAGATTCTATTCTATCTCT	22	cis
sl_4853	TTACCAATTTCAATGTTAGCCAGA	24	trans
sf_4884	TTAGTTTGAGATTGCGTTTGT	21	trans
sf_4922	TTCAACACGATGGCACTGCAAGAC	24	cis
sf_4962	TTCGATAAGATCTTAGAAAATT	22	cis
sf_5062	TTGAGAAGAGATAGAATAG	19	cis
slf_5068	TTGAGAGCAACAAGACATAA	20	cis
sl_5071	TTGAGATATTTAAAGTATGAATT	23	trans
slf_5076	TTGAGTTTTTCTTCGGCATTCC	22	cis
sf_5085	TTGATTTTAGATTTTGATATGTG	23	cis
sl_5099	TTGCGATTCTTTTTTACTGCCTA	23	cis
sf_5114	TTGGATTGAAGACTGCAGGTCAAC	24	cis
sf_5135	TTGTAGTAATGGCGAAACTAGAA	23	cis
sl_5158	TTTAAAGAAAATAATTGTATCA	22	cis
slf_5162	TTTAAGACTGGATATGATGAA	21	trans
slf_5236	TTTCTCTACGCTATGTTGGACTTA	24	cis
sf_5277	TTTGATTGGATCTTAGGAAATTAT	24	cis
slf_5329	TTTTCTAAGATCTTATCGAAC	21	cis
sf_189	AAATAAAAAATGGATGTTGGTA	22	cis
s_338	AACGAGGTATATACGATTTTAGGC	24	cis
sf_847	ACAGATTGACTTAGACGGCGAA	22	trans
sl_876	ACATAGCGTTCGATAAGATCT	21	cis
sl_1050	ACTCTTCTAGCTCTACCGTATCTT	24	trans
sf_1101	AGAAACCTGAGAATTTGATGATAG	24	trans
sl_1115	AGAACATTTGATGGTGAACTCCAT	24	trans
slf_1319	AGCAACTCTCACTGTGGTAGCAGA	24	cis
sf_1514	AGGTGAAACATAATCTAGGTTGTA	24	cis
slf_1673	ATACATACTAAATTAAAATGACGT	24	trans
sl_1855	ATCCAATCAAACGCTATGTTAGAC	24	cis
sl_1977	ATGAATCCTATACGTTGGAGCTGC	24	cis
sf_2006	ATGATATTTGTAGTAATGGCGAAAC	25	cis
slf_2228	ATTCTAGGATATGCAAAAGT	20	cis
sl_2349	ATTTTCAAATATTCGAATGGGTCT	24	trans
slf_2518	CATCATCTAGATAAAACACAAT	22	cis
sl_2623	CCGCTGTGCTGAGACATTGAG	21	cis
sf_3044	GAAGAGGCGCTAGTGGTTACGA	22	trans
sl_3140	GACTGGCTAGTAGGTCTGGAC	21	trans
sf_3180	GAGCTCTACGATCTGATGAACTGC	24	cis
sl_3410	GGAACGTCTTGCGAAAGATTTACT	24	cis
slf_3565	GTAGAGAAATGGAAGATATCGT	22	cis
sl_3829	TAAGTCCAACATAGCGTAGAGAAA	24	cis
sf_3884	TACACGTAGATGCACTATTTCAAA	24	trans
sf_3912	TACTAACTCATAGGATCGTGCCAC	24	trans
sl_4215	TCCAACATAGCGTTCGATAAGATC	24	cis
slf_4292	TCGAACGAATTAGAGGTAGAG	21	cis
sf_4585	TGATTGTAGCTACTACTAAAGT	22	cis
slf_4860	TTACTTGCACTGAGATGCTGC	21	trans
sl_804	ACAAGACATAATAAAGAGTTT	21	cis
sf_1127	AGAAGAGATAGAATAGAATCTG	22	cis
sl_1820	ATCACCGGGTACAAAAATCCCAGA	24	trans
sl_3454	GGCGACGACGACAACAGAGATGGC	24	trans
sf_4121	TCAAAACTTTTGTATCATGTGC	22	trans
sl_4219	TCCAATCAAACGCTATGTTAGACT	24	cis
slf_279	AACAGTTGATGATACAATTAT	21	cis
slf_1093	AGAAAAAGAGAATAATGAAATGCA	24	cis
slf_3876	TACAAGCGAATGAGTCATTCATCC	24	cis
slf_4461	TCTTTCTAAACGTTTTATTATT	22	cis

## Sheet: Salt specific
sl_68	AAAATAAAAAATGGATGTTGGTA	23	cis
sl_110	AAACTCAATGTCTCAGCACAGC	22	cis
s_168	AAAGGATTTATCTGTTGTTGTGGG	24	trans		length	number	percentage
s_204	AAATATGTTTTGGTTACACGGAA	23	cis		18	0
slf_250	AACAAGCCTATTCCAAACTGAAAC	24	cis		19	2
sl_276	AACAGGGAACTAAGCTCAAAGACA	24	trans		20	5
sl_303	AACCAACGCAAACTGAGATCTAGA	24	trans		21	50	0.19084
slf_315	AACCCTAAGGATAACCTCTACCCT	24	trans		22	27
sl_318	AACCGCATCATATCACATTTGTA	23	cis		23	46
sl_354	AACGTGAAACCGTAGCTCCACTAG	24	trans		24	130	0.496183
sl_368	AACTAGATCCTATTTTGCAATTAT	24	trans		25	1
sl_441	AAGAGGCGCTACAAGCAACAGAGA	24	trans		26	0
sl_461	AAGATGGTCGGTGAGTGACATTT	23	cis		27	1
slf_484	AAGCGAATATCCGGAAAAAATTGT	24	trans		total	262
s_487	AAGCGACGATCTGGTGTGATTGAA	24	trans
slf_683	AATGCGATTGAGAGCAACAAGACA	24	cis
sl_705	AATGGGTGTTGTGTAGTCTCTT	22	cis
sl_798	ACAACACCCATTACAAGCCTT	21	cis
sf_801	ACAACTAGGCTCTTTCTTTGCAAG	24	cis
slf_883	ACATCAGAACCGATCCGAGGA	21	trans
sl_899	ACATGTATGGATGCTCAAGAT	21	trans
slf_911	ACCAATTTAAGAGAGGGTAGGGTT	24	trans
slf_917	ACCAGATGTTTACAGTTCTCCACC	24	cis
sf_919	ACCAGGAGGTTTTGGGTCGAATC	23	trans
slf_931	ACCCTTTTGATTTACCGCTCCCTT	24	trans
sf_963	ACGAATTAGAGGTAGAGATAGATA	24	cis
sf_1009	ACTAACTCATAGGATCGTGCC	21	trans
slf_1011	ACTAACTCATAGGATCGTGCCAC	23	trans
sl_1018	ACTAATTTTGATTGTAGGTTTAGA	24	trans
sl_1027	ACTAGTTCTTAGAGTTTCAAACA	23	cis
slf_1043	ACTCGGGTTTTAGTGTTGGAGGCC	24	trans
slf_1047	ACTCTCTTAACCCACGTTCTCTCT	24	cis
slf_1105	AGAAAGTGCCTCAAACGGAATAAG	24	cis
slf_1116	AGAACCGATCCGAGGAACCGA	21	trans
slf_1123	AGAAGAAAGTAGGTCCACTGGGAA	24	cis
sf_1143	AGAATAATGAAATGCATCATCTA	23	cis
sf_1177	AGACATAAAATGACTAAACAGTGC	24	trans
sf_1179	AGACATTGAGTTTTTCTTCGG	21	cis
sf_1231	AGAGATAATCTTGTAGCTGGCGGT	24	cis
sf_1244	AGAGCAGTTGATGATGAACCCC	22	trans
sf_1249	AGAGGAAGCAACAGATCGATCTAC	24	trans
sf_1255	AGAGGTAGAGATAGATATCTA	21	cis
sf_1299	AGATTCACGCACAAACTCG	19	cis
sl_1313	AGATTGCAGCATTTGAACTCAGCG	24	trans
slf_1346	AGCATTGGATATATTCTAGGATA	23	cis
slf_1349	AGCCAGAGTGTCGATCGTCACACG	24	trans
sf_1368	AGCGTAGAGAAATGGAAGATA	21	cis
sf_1375	AGCTACAATCAGGAACGCAGGCA	23	cis
sl_1440	AGGATACAGTTTGTTGGAAGGGAA	24	trans
slf_1447	AGGCAGTAAAAAAGAATCGCAAAT	24	cis
sl_1478	AGGGATAGCCCCTAAAGTAACAGA	24	cis
slf_1494	AGGGTTTAGGAAAAAAAGACATAT	24	trans
slf_1508	AGGTCAAGAAAAAGAGAATAA	21	cis
sf_1512	AGGTCTGGACACGAAGCGGATAT	23	trans
sl_1538	AGTAGAAAATAACATTTAATGTGA	24	cis
sf_1548	AGTAGTGGATGAGAGTATGGTTAC	24	trans
slf_1613	AGTTTGAGGTTGAAGATTGGG	21	trans
sl_1624	ATAAAATAGGGTCTAGTTTTTAA	23	trans
slf_1646	ATAAGATTGTGCCACGTGTCAGG	23	trans
slf_1671	ATACAGTCTTCCAAGAATCTAGCC	24	cis
slf_1702	ATAGACTGGATGAGATAAAGAAGA	24	cis
slf_1714	ATAGCGTTCGATAAGATCTTA	21	cis
sl_1720	ATAGGACTTTTGCTGGACAGATCC	24	cis
sl_1787	ATATTGATATCGTTTTCGCGATTT	24	cis
sl_1797	ATCAAAGTTGACCAAGTCTCTTCC	24	trans
sf_1832	ATCAGATCGTAGAGCTCACAGATT	24	cis
sl_1835	ATCAGGCTGAGCCGCTGCGGG	21	cis
sl_1842	ATCATCTCCTTGAAACACTGCTTT	24	cis
sl_1882	ATCCTCTTCTCGGTACTCTGTCCT	24	cis
sl_1887	ATCGAACGCTATGTTGGACTT	21	cis
sl_1900	ATCGCACACAGTGGAACCGTTTCT	24	cis
slf_1942	ATCTCTTCCGGGGTTTTTGGAGGT	24	trans
sl_1969	ATGAAACTGTAAAGTCGTGGGAGA	24	trans
sl_1985	ATGACGTGTGGGAGATAGTTGAGA	24	trans
sf_1995	ATGAGGTGACCATTGATAGAAGAC	24	trans
sf_2029	ATGCAGCAGTAGTTACTAAACGGC	24	cis
sl_2038	ATGCCGCAGCATAAATCTCCAGGT	24	cis
slf_2084	ATGGCGAAACTAGAAAAAGCATT	23	cis
slf_2147	ATTACAGACTAGATGATCACCCGC	24	trans
slf_2253	ATTGAGAAGAGATAGAATAGAAT	23	cis
sf_2264	ATTGCAGAACATTTGATGGTGA	22	trans
sf_2284	ATTGGCAATAGGTGGAGAGGCCGC	24	trans
sl_2287	ATTGGGCCGGCCCTGAGTAACAAT	24	trans
sf_2301	ATTGTGGACCATTTGATGGTGA	22	trans
sl_2430	CAATGCGATTGAGAGCAACAAGAC	24	cis
sl_2446	CAATTTGATTTCAGCTTTGGT	21	cis
s_2448	CACAACCAAATGCTCATAGTTGGG	24	trans
s_2449	CACACGGTTAGAGATTGAGGTGGA	24	trans
sf_2496	CAGTCAGAGGAGCAACGCCGGTG	23	cis
slf_2500	CAGTTCGACAATACTAACCAATA	23	trans
sl_2503	CATAAGATTGTGCCACGTGTCAGG	24	trans
sl_2515	CATCAGCTGATTGATTGACTCTGC	24	trans
sl_2530	CATGAGAGCTTGCAACCTAGACT	23	trans
slf_2532	CATGGATGAAATTAGCGAGAC	21	cis
slf_2534	CATGTAATTAGCTGACTTGCT	21	cis
slf_2582	CCACCAAGATGGCTACAACTCTA	23	cis
sl_2599	CCATTTCTCTACGCTATGTTG	21	cis
s_2612	CCCTTTCGTCCAGTGGTTAGGAC	23	cis
slf_2616	CCGAAGATGATTCAGGTAGCT	21	trans
sl_2639	CCTAGAATATATCCAATGCTTT	22	cis
sf_2644	CCTATTGACAAAGGCTCTCGGGCG	24	trans
sl_2645	CCTATTTTGCAATTATTTGAACA	23	trans
sl_2657	CCTTCAATCCTAAAGTGCCTAATT	24	trans
sl_2675	CGAACTTGATATGGAAGGTAG	21	trans
sf_2679	CGAAGATATCTGCATAACAGC	21	cis
slf_2688	CGACAGAAGAGAGTGAGCACA	21	cis
sl_2697	CGAGAAGCGATTTGCAAGGAACT	23	cis
sl_2705	CGATTGAGAGCAACAAGACAT	21	cis
sl_2711	CGCATACCGGAGAACATGGAG	21	trans
s_2734	CGGAGATTCAGATATGGCGGAGGA	24	cis
sf_2746	CGGGACGGGTTTGAAAGGACATT	23	trans
slf_2801	CTAACATAGCGTTTGATTGGATC	23	cis
sl_2806	CTAAGATCTTATCGAACGCTA	21	cis
sl_2814	CTAAGTCCAACATAGCGTTCGAT	23	cis
sl_2846	CTAGGGGAGATTACGGGCTTT	21	trans
sl_2880	CTCGCAAACAGCTACACGCAACA	23	cis
sf_2891	CTCTTACAGCAGTGGATGGA	20	trans
sf_2908	CTGCGTTCCTGATTGTAGCTACTA	24	cis
slf_2914	CTGGAATGTGCGCGGTTTTAACA	23	cis
slf_2920	CTGTAAAACGAGAAAATAAT	20	cis
sl_2934	CTTATCGAACGCTATGTTGGACT	23	cis
slf_2968	CTTTCATGTACCACCAAGATGGCT	24	cis
sl_3023	GAACACTTGGTGATGAACTCCA	22	trans
sl_3024	GAACACTTGGTGATGAACTCCATT	24	trans
slf_3032	GAACGAATTAGAGGTAGAGATAGA	24	cis
sl_3059	GAAGGCGATCTTGGATTTAAAGAT	24	cis
slf_3073	GAATAGAATCTGTAAAACGAGA	22	cis
sl_3124	GACGAGTCACACGGTTAGAGATT	23	trans
sf_3130	GACGGTAAGCGACGAGAGTGGC	22	cis
sf_3131	GACGGTTGATAGAGATGATCCGGC	24	cis
sl_3166	GAGAGAGAGAGAGGATTTGGTTCT	24	cis
sf_3167	GAGAGATCTCACTTTAGTAGTAGC	24	cis
sf_3207	GAGTGAAGAATACGTAAGGAGCTC	24	trans
sf_3214	GAGTTCTAACCGGATTACGGGTCT	24	trans
slf_3239	GATATCTATCTCTACCTCTAATT	23	cis
slf_3275	GATGAACCTCACTGCAGACCATTT	24	trans
slf_3295	GATGGCTATTACGATTTCTGGTCA	24	cis
slf_3333	GCACAAGGTGGCCTCAGAAGGA	22	cis
slf_3402	GGAAAAGTCGCCGGAAAAGTTT	22	cis
slf_3420	GGAGATATGGAGAATGAGCGAGAC	24	cis
slf_3428	GGAGGAGATATGGAGAATGAGCGA	24	cis
s_3430	GGAGGTTTTGGGTCGAATCCCGTA	24	trans
sf_3440	GGATGGATCATAGTTCGAA	19	trans
slf_3452	GGCCTTTTCTTGACCTTGTAAGAC	24	cis
sl_3461	GGCTTGTAATGGGTGTTGTGT	21	cis
sf_3489	GGGGACAAAGCAATTAAGATTGAC	24	cis
sl_3499	GGGTCGTATTCACATGCAACT	21	cis
slf_3515	GGGTTGGTCTCTGTTGCTAGTAGC	24	trans
sl_3526	GGTGCAAAGCATCGTCAAAAGTT	23	trans
sl_3596	GTCAATCATATGGAGAGAGTTGAC	24	trans
slf_3597	GTCACACGGTTAGAGATTGAGGTG	24	trans
s_3609	GTCCAACATAGCGTTCGATA	20	cis
sf_3657	GTGGATGGATCATAGTTCGAA	21	trans
slf_3667	GTGGTTACGAGAAACATAGCAGAG	24	trans
sf_3719	GTTGCTCCTCTGACTGCCTGC	21	cis
sl_3721	GTTGGAGCTGCTCTAAGATCACTC	24	cis
sl_3724	GTTGGGATGTTGAGAAAATTTCT	23	trans
slf_3727	GTTGTCGTCCAGCGGTTAGGA	21	cis
sl_3752	GTTTGTTATTGATGTATGGTT	21	cis
slf_3753	GTTTGTTTCATTTTCAGTCGGTTC	24	trans
slf_3763	TAAAAAATGGATGTTGGTATTC	22	cis
sf_3799	TAACCAAGTGTTCAACAATGGGGC	24	trans
slf_3822	TAAGGCCTTTTCTTGACCTTG	21	cis
sl_3885	TACACTGATGTGGAAGAACTA	21	trans
slf_3936	TAGACAAGGTAGGAGAAAATG	21	cis
slf_3937	TAGACAAGGTAGGAGAAAATGAC	23	cis
slf_3966	TAGCGCCTAAGACGTTTAATCGGA	24	cis
sl_3969	TAGCGTAGAGAAATGGAAGATAT	23	cis
sl_3973	TAGCGTTTGATTGGATCTTAGG	22	cis
sf_3985	TAGGGAATGTGTCACTAATAGGCA	24	cis
sl_3986	TAGGTAAAGAAATTTGGAGCATAA	24	trans
slf_4016	TATATGTTGTGATGATGGTTGTAT	24	trans
sl_4032	TATCCGGAAAAAATTGTACTATT	23	trans
slf_4079	TATTCACATACAACTCAAGACT	22	trans
slf_4101	TATTGTGTTTTATCTAGATGATGC	24	cis
sf_4103	TATTTCACGAAGATATCTGCAT	22	cis
sf_4168	TCAGAGCAGTTGATGATGAACCCC	24	trans
sl_4171	TCAGATCCACTATGGCCCGCT	21	trans
sf_4190	TCATAGTTGGGGTTCATCGTCAAA	24	trans
sl_4194	TCATCCTAAGTCCAACATAGCGTT	24	cis
slf_4206	TCATTGAAACTGGAATGCCGA	21	cis
sf_4216	TCCAACGACAATTGCCGGAATTCC	24	cis
slf_4243	TCCATTTGACTGATCTATCCAACT	24	trans
sl_4247	TCCCGTATTTACTATGGTCGGTGG	24	trans
slf_4260	TCCGCTGTGCTGAGACATTGAG	22	cis
sl_4304	TCGCAAACAGCTACACGCAACAGA	24	cis
sl_4379	TCTAGTGGGTCGTATTCACATGCA	24	cis
sf_4445	TCTTCGTGAATATCTGGCATTT	22	cis
sf_4494	TGAAGGACATGGGACAAGGTG	21	trans
slf_4497	TGAATAGATGAGTTGGATGGATCT	24	trans
sf_4560	TGATGAACCCAATTGCAGAAC	21	trans
sf_4565	TGATGATGAACCTCACTGCAGA	22	trans
sl_4572	TGATGCTGACATATATCTGAGCT	23	trans
sf_4584	TGATTGTAGCTACTACTAAAG	21	cis
s_4587	TGATTGTAGCTACTACTAAAGTGA	24	cis
slf_4593	TGCAAAGTGCCTGATCTTTTTGAA	24	trans
sf_4607	TGCAGAACATTTGATGGTGAACT	23	trans
sl_4629	TGCGATTGAGAGCAACAAGACAT	23	cis
sf_4642	TGCTGACATATATCTGAGCTG	21	trans
sf_4649	TGGAAACACAGCTATCTGGATC	22	trans
sf_4692	TGGATGACACTAGTGGAGCTACGG	24	trans
slf_4703	TGGGAAGCATATCCGAGGAGAA	22	trans
sf_4706	TGGGAGCGACGAGTCACACGGTTA	24	trans
sl_4781	TGTTATTGATGTATGGTTGAC	21	cis
sl_4795	TGTTGGGATGTTGAGAAAATTTCT	24	trans
sf_4798	TGTTGTGATGATGGTTGTATAGCT	24	trans
slf_4809	TGTTTTGTGCTTGAATCTAATTCA	24	cis
slf_4816	TTAAATGTTATTTTCTACTTAATG	24	cis
slf_4826	TTAAGTAGAAAATAACATTTAATG	24	cis
sl_4845	TTACAAGGTGTTGTGAAGTCTA	22	cis
sf_4852	TTACATTATTGCGTTACGTGGAAC	24	trans
sl_4925	TTCAAGGATAACTTTTGCATATCC	24	cis
sl_4950	TTCCATTTCTCTACGCTATGTTGG	24	cis
slf_4953	TTCCTAAGATCATCATATATA	21	trans
slf_5012	TTCTCTACGCTATGTTGGACTTA	23	cis
sl_5052	TTGACCTTGTAAGACCCCATCTCT	24	cis
sf_5066	TTGAGAAGAGATAGAATAGAATC	23	cis
slf_5075	TTGAGTTTTTCTTCGGCATTC	21	cis
sf_5087	TTGCAAAAAGCGACAAGGACGAAT	24	trans
s_5089	TTGCAAAGCGACAATGAAGAATT	23	cis
sl_5119	TTGGTTACACGGAAACAATTT	21	cis
sf_5136	TTGTAGTAATGGCGAAACTAGAAA	24	cis
s_5181	TTTAGGGAATGTGTCACTAATAGG	24	cis
sf_5203	TTTCCAGAACGACATCAATTACCA	24	trans
sl_5208	TTTCGCCATTACTACAAATATC	22	cis
sl_5263	TTTGACTGATCTATCCAACTAATC	24	trans
sl_5365	TTTTGGTCTGTTAAGGGAAATTCT	24	cis
sl_114	AAAGAAAAAATCCGACTAAAAGCT	24	cis
slf_241	AAATTTGGAGCATAACACAAGGTC	24	trans
slf_384	AACTGTTCATTAAGTAGAAAATA	23	cis
sl_546	AAGTCCAACATAGCGTAGAGAA	22	cis
slf_775	AATTTCGATTGCCTATAAAAACACT	25	trans
slf_964	ACGACGGTAAGCGACGAGAGTGGC	24	cis
sl_1153	AGAATATATCCAATGCTTTTT	21	cis
sl_1371	AGCGTATAATTTGGCGCGGAAGAT	24	cis
sf_1406	AGGAATTGCAAAAAGCGACAAGGA	24	trans
sf_1448	AGGCAGTCAGAGGAGCAACGCCGG	24	cis
sl_1466	AGGCTTGTAATGGGTGTTGTGTA	23	cis
slf_1779	ATATTCAAGGATAACTTTTGCA	22	cis
sf_2007	ATGATGAACCTCACTGCAGACCAT	24	trans
sf_2442	CAATTGTTGAACACTTGGTGATGA	24	trans
slf_2619	CCGACTAAAAGCTCAGATAGGATA	24	cis
sl_2620	CCGATGTGGAACATTGTCCCTAAT	24	trans
s_2630	CCGTTGTCGTCCAGCGGTTAGGATATC	27	cis
sl_2708	CGATTGCCTATAAAAACACTGATC	24	trans
slf_2797	CTAACAGAGCAAATAAACGAGACA	24	trans
sl_3519	GGTAGGAGAAAATGACTCGAACG	23	cis
sl_3562	GTAATGGGTGTTGTGTAGTCT	21	cis
s_3629	GTCTAACATAGCGTTTGATTGGA	23	cis
slf_3716	GTTGATTGGATCCGTACAGACGCT	24	trans
s_3906	TACGGATGTGTACAGCTTTGG	21	trans
sf_4443	TCTTCGTGAATATCTGGCAT	20	cis
sf_4457	TCTTGACCTTGTAAGGCCTTTT	22	cis
slf_4511	TGACAGAATATACGGATGTGT	21	trans
sf_4696	TGGCCTCAGAAGGAGGAAGGCGAC	24	cis
sl_4846	TTACAATGTGAAAGATGCATG	21	cis
sf_4866	TTAGAGGTAGAGATAGATAT	20	cis
sl_4949	TTCCATTTCTCTACGCTATGTT	22	cis
slf_5118	TTGGTGGGGAAAGGAGAATGGTA	23	cis
s_5147	TTGTGTAGTCTCTTTTACAAGG	22	cis
sf_511	AAGGATGTCATAGCTTCGTTGGGC	24	cis
sf_3478	GGGCCTAGGGGAGATTACGGG	21	trans
